# Supplementary material for: Reference Library for Suspect Non-targeted Screening of Environmental Toxicants Using Ion Mobility Spectrometry-Mass Spectrometry
Source: bioRxiv. 2025 Feb 27:2025.02.22.639656. Preprint. [Version 1] doi: 10.1101/2025.02.22.639656 (PMC11888245; doi:10.1101/2025.02.22.639656)
Supplement: Supplement 1 [file media-1.xlsx]

## Sheet: SI_TOC
Reference Library for Suspect Non-targeted Screening of Environmental Toxicants Using Ion Mobility Spectrometry-Mass Spectrometry
Devin Teri1, Noor A. Aly1, James N. Dodds4, Antony J. Williams2, Jian Zhang3, Paul A. Thiessen3, Evan E. Bolton3, Kara M. Joseph4, Emma l. Schymanski5, Ivan Rusyn1*, Erin S. Baker4*
1Department of Veterinary Physiology and Pharmacology, Texas A&M University, College Station, Texas 77843, USA
2Center for Computational Toxicology and Exposure, Office of Research and Development, U.S. Environmental Protection Agency, Research Triangle Park, North Carolina 27711, USA
3National Center for Biotechnology Information, National Library of Medicine, National Institutes of Health, Bethesda, MD 20894, USA
4Department of Chemistry, University of North Carolina, Chapel Hill, North Carolina 27599, USA
5Luxembourg Centre for Systems Biomedicine (LCSB), University of Luxembourg, 6 Avenue du Swing, 4367, Belvaux, Luxembourg
* Correspondence:
Ivan Rusyn (irusyn@tamu.edu), Erin S. Baker (erinmsb@unc.edu)
Table of Contents
Table S1: List of Chemicals in ToxCast (including salts, mixtures)
Table S2: Neutral Components of ToxCast Chemicals for Creating the CCS Library
Table S3: ESI+ CCS Values
Table S4: ESI- CCS Values
Table S5: APCI+ CCS Values
Table S6: All CCS Values
Table S7: Zheng 2017 Comparison
Table S8: Zheng 2018 Comparison
Table S9: Hinnenkamp Comparison
Table S10: Picache Comparison
Table S11: Celma Comparison
Table S12: Belova Comparison

## Sheet: Table S1
Table S1: List of Chemicals in ToxCast (including salts, mixtures)
Name	DTXSID	CASRN	Molecular Formula	Monoisotopic_Mass	Unified Classification	InChI	SMILES	InChIKey	Parent_CID
Diallyl phthalate	DTXSID7020392	131-17-9	C14H14O4	246.089	Chemical Industrial	InChI=1S/C14H14O4/c1-3-9-17-13(15)11-7-5-6-8-12(11)14(16)18-10-4-2/h3-8H,1-2,9-10H2	C=CCOC(=O)C1=C(C=CC=C1)C(=O)OCC=C	QUDWYFHPNIMBFC-UHFFFAOYSA-N	8560
Fenpyroximate (Z,E)	DTXSID2032550	111812-58-9	C24H27N3O4	421.2	Pesticide	InChI=1S/C24H27N3O4/c1-17-21(22(27(5)26-17)30-20-9-7-6-8-10-20)15-25-29-16-18-11-13-19(14-12-18)23(28)31-24(2,3)4/h6-15H,16H2,1-5H3	CN1N=C(C)C(C=NOCC2=CC=C(C=C2)C(=O)OC(C)(C)C)=C1OC1=CC=CC=C1	YYJNOYZRYGDPNH-UHFFFAOYSA-N	107760
FR 409	DTXSID2048167	138472-01-2	C8H13N3O4	215.091	Chemical Industrial	InChI=1S/C8H13N3O4/c1-3-6(5(2)11(14)15)4-7(10-13)8(9)12/h4-5,13H,3H2,1-2H3,(H2,9,12)/b6-4+,10-7+	CC\C(=C/C(=N\O)/C(N)=O)C(C)[N+]([O-])=O	MZAGXDHQGXUDDX-AGLLBGTNSA-N	6413529
tert-Nonanethiol	DTXSID4027868	25360-10-5	C9H20S	160.129	Plastic
2,4-Dioxo-1,2,3,4-tetrahydropyrimidine-5-sulfonyl chloride	DTXSID5058696	28485-18-9	C4H3ClN2O4S	209.95	Chemical Industrial	InChI=1S/C4H3ClN2O4S/c5-12(10,11)2-1-6-4(9)7-3(2)8/h1H,(H2,6,7,8,9)	ClS(=O)(=O)C1=CNC(=O)NC1=O	FQHNJCWWBKYCJW-UHFFFAOYSA-N	234620
2,4-Dichlorophenylacetic acid	DTXSID4041363	19719-28-9	C8H6Cl2O2	203.974	Pesticide	InChI=1S/C8H6Cl2O2/c9-6-2-1-5(3-8(11)12)7(10)4-6/h1-2,4H,3H2,(H,11,12)	OC(=O)CC1=C(Cl)C=C(Cl)C=C1	GXMWLJKTGBZMBH-UHFFFAOYSA-N	88209
3,4-Dimethyl-benzeneacetaldehyde	DTXSID0052673	68844-97-3	C10H12O	148.089	Chemical Industrial	InChI=1S/C10H12O/c1-8-3-4-10(5-6-11)7-9(8)2/h3-4,6-7H,5H2,1-2H3	CC1=CC=C(CC=O)C=C1C	ZEDGDXNOJMGMMM-UHFFFAOYSA-N	111648
1-Benzyloxy-2-methoxy-4-(1-propenyl)benzene	DTXSID0051605	120-11-6	C17H18O2	254.131	Food Additive	InChI=1S/C17H18O2/c1-3-7-14-10-11-16(17(12-14)18-2)19-13-15-8-5-4-6-9-15/h3-12H,13H2,1-2H3	COC1=CC(C=CC)=CC=C1OCC1=CC=CC=C1	YKSSSKBJDZDZTD-UHFFFAOYSA-N	61046
(+)-Borneol	DTXSID2058700	464-43-7	C10H18O	154.136	Pharmaceutical	InChI=1S/C10H18O/c1-9(2)7-4-5-10(9,3)8(11)6-7/h7-8,11H,4-6H2,1-3H3/t7-,8+,10+/m1/s1	CC1(C)[C@@H]2CC[C@@]1(C)[C@@H](O)C2	DTGKSKDOIYIVQL-WEDXCCLWSA-N	6552009
alpha-Naphthoflavone	DTXSID2040650	604-59-1	C19H12O2	272.084	Pharmaceutical	InChI=1S/C19H12O2/c20-17-12-18(14-7-2-1-3-8-14)21-19-15-9-5-4-6-13(15)10-11-16(17)19/h1-12H	O=C1C=C(OC2=C1C=CC1=C2C=CC=C1)C1=CC=CC=C1	VFMMPHCGEFXGIP-UHFFFAOYSA-N	11790
Sumilizer GA 80	DTXSID7052606	90498-90-1	C43H64O10	740.45	Plastic	InChI=1S/C43H64O10/c1-27-17-29(19-31(35(27)46)39(3,4)5)13-15-33(44)48-21-41(9,10)37-50-23-43(24-51-37)25-52-38(53-26-43)42(11,12)22-49-34(45)16-14-30-18-28(2)36(47)32(20-30)40(6,7)8/h17-20,37-38,46-47H,13-16,21-26H2,1-12H3	CC1=CC(CCC(=O)OCC(C)(C)C2OCC3(CO2)COC(OC3)C(C)(C)COC(=O)CCC2=CC(=C(O)C(C)=C2)C(C)(C)C)=CC(=C1O)C(C)(C)C	CGRTZESQZZGAAU-UHFFFAOYSA-N	11115306
3-Methylbut-3-en-2-one	DTXSID9052557	814-78-8	C5H8O	84.0575	Food Additive	InChI=1S/C5H8O/c1-4(2)5(3)6/h1H2,2-3H3	CC(=C)C(C)=O	ZGHFDIIVVIFNPS-UHFFFAOYSA-N	13143
Cridanimod	DTXSID6046557	38609-97-1	C15H11NO3	253.074	Pharmaceutical	InChI=1S/C15H11NO3/c17-14(18)9-16-12-7-3-1-5-10(12)15(19)11-6-2-4-8-13(11)16/h1-8H,9H2,(H,17,18)	OC(=O)CN1C2=CC=CC=C2C(=O)C2=CC=CC=C12	UOMKBIIXHQIERR-UHFFFAOYSA-N	38072
3-(Ethyl(3-methylphenyl)amino)propanenitrile	DTXSID5051735	148-69-6	C12H16N2	188.131	Chemical Industrial	InChI=1S/C12H16N2/c1-3-14(9-5-8-13)12-7-4-6-11(2)10-12/h4,6-7,10H,3,5,9H2,1-2H3	CCN(CCC#N)C1=CC(C)=CC=C1	NPCCPMHHNIOSHL-UHFFFAOYSA-N	67363
trans-Nonachlor	DTXSID5052709	39765-80-5	C10H5Cl9	439.759	Pesticide	InChI=1S/C10H5Cl9/c11-3-1-2(4(12)5(3)13)9(17)7(15)6(14)8(1,16)10(9,18)19/h1-5H/t1-,2+,3+,4-,5-,8+,9-	[H][C@]12[C@H](Cl)[C@@H](Cl)[C@H](Cl)[C@@]1([H])[C@@]1(Cl)C(Cl)=C(Cl)[C@]2(Cl)C1(Cl)Cl	OCHOKXCPKDPNQU-DFACZZRHSA-N	12313421
3-Methyleneheptane	DTXSID7051769	1632-16-2	C8H16	112.125	Chemical Industrial	InChI=1S/C8H16/c1-4-6-7-8(3)5-2/h3-7H2,1-2H3	CCCCC(=C)CC	XTVRLCUJHGUXCP-UHFFFAOYSA-N	15404
Formothion	DTXSID4041991	2540-82-1	C6H12NO4PS2	256.995	Pesticide	InChI=1S/C6H12NO4PS2/c1-7(5-8)6(9)4-14-12(13,10-2)11-3/h5H,4H2,1-3H3	COP(=S)(OC)SCC(=O)N(C)C=O	AIKKULXCBHRFOS-UHFFFAOYSA-N	17345
Ximelagatran	DTXSID5049075	192939-46-1	C24H35N5O5	473.264	Pharmaceutical	InChI=1S/C24H35N5O5/c1-2-34-20(30)15-26-21(17-6-4-3-5-7-17)24(32)29-13-12-19(29)23(31)27-14-16-8-10-18(11-9-16)22(25)28-33/h8-11,17,19,21,26,33H,2-7,12-15H2,1H3,(H2,25,28)(H,27,31)/t19-,21+/m0/s1	CCOC(=O)CN[C@H](C1CCCCC1)C(=O)N1CC[C@H]1C(=O)NCC1=CC=C(C=C1)C(\N)=N\O	ZXIBCJHYVWYIKI-PZJWPPBQSA-N	5478933
1-Nitroanthraquinone	DTXSID3052569	82-34-8	C14H7NO4	253.038	Chemical Industrial	InChI=1S/C14H7NO4/c16-13-8-4-1-2-5-9(8)14(17)12-10(13)6-3-7-11(12)15(18)19/h1-7H	[O-][N+](=O)C1=C2C(=O)C3=C(C=CC=C3)C(=O)C2=CC=C1	YCANAXVBJKNANM-UHFFFAOYSA-N	6704
Volinanserin	DTXSID6047363	139290-65-6	C22H28FNO3	373.205	Pharmaceutical	InChI=1S/C22H28FNO3/c1-26-20-5-3-4-19(22(20)27-2)21(25)17-11-14-24(15-12-17)13-10-16-6-8-18(23)9-7-16/h3-9,17,21,25H,10-15H2,1-2H3/t21-/m1/s1	COC1=C(OC)C(=CC=C1)[C@H](O)C1CCN(CCC2=CC=C(F)C=C2)CC1	HXTGXYRHXAGCFP-OAQYLSRUSA-N	5311271
Dimethametryn	DTXSID3041873	22936-75-0	C11H21N5S	255.152	Pesticide	InChI=1S/C11H21N5S/c1-6-12-9-14-10(13-8(4)7(2)3)16-11(15-9)17-5/h7-8H,6H2,1-5H3,(H2,12,13,14,15,16)	CCNC1=NC(SC)=NC(NC(C)C(C)C)=N1	IKYICRRUVNIHPP-UHFFFAOYSA-N	31573
Metolachlor OA	DTXSID6037568	152019-73-3	C15H21NO4	279.147	Pesticide	InChI=1S/C15H21NO4/c1-5-12-8-6-7-10(2)13(12)16(11(3)9-20-4)14(17)15(18)19/h6-8,11H,5,9H2,1-4H3,(H,18,19)	CCC1=CC=CC(C)=C1N(C(C)COC)C(=O)C(O)=O	LNOOSYCKMKZOJB-UHFFFAOYSA-N	15842092
L-Arabinose	DTXSID9039733	5328-37-0	C5H10O5	150.053	Food Additive	InChI=1S/C5H10O5/c6-1-3(8)5(10)4(9)2-7/h1,3-5,7-10H,2H2/t3-,4-,5+/m0/s1	OC[C@H](O)[C@H](O)[C@@H](O)C=O	PYMYPHUHKUWMLA-VAYJURFESA-N	5460291
2,4-DB-sodium	DTXSID5041356	10433-59-7	C10H9Cl2NaO3	269.983	Pesticide	InChI=1S/C10H10Cl2O3.Na/c11-7-3-4-9(8(12)6-7)15-5-1-2-10(13)14;/h3-4,6H,1-2,5H2,(H,13,14);/q;+1/p-1	[Na+].[O-]C(=O)CCCOC1=CC=C(Cl)C=C1Cl	PPKIJAQKBAYNNL-UHFFFAOYSA-M	1489
Tributyl phosphate	DTXSID3021986	126-73-8	C12H27O4P	266.165	Flame Retardant	InChI=1S/C12H27O4P/c1-4-7-10-14-17(13,15-11-8-5-2)16-12-9-6-3/h4-12H2,1-3H3	CCCCOP(=O)(OCCCC)OCCCC	STCOOQWBFONSKY-UHFFFAOYSA-N	31357
4-Chlorobenzenesulphonamide	DTXSID6052661	98-64-6	C6H6ClNO2S	190.981	Chemical Industrial	InChI=1S/C6H6ClNO2S/c7-5-1-3-6(4-2-5)11(8,9)10/h1-4H,(H2,8,9,10)	NS(=O)(=O)C1=CC=C(Cl)C=C1	HHHDJHHNEURCNV-UHFFFAOYSA-N	66824
Propyl (2S)-2-hydroxypropanoate	DTXSID3042344	53651-69-7	C6H12O3	132.079	Pesticide	InChI=1S/C6H12O3/c1-3-4-9-6(8)5(2)7/h5,7H,3-4H2,1-2H3/t5-/m0/s1	CCCOC(=O)[C@H](C)O	ILVGAIQLOCKNQA-YFKPBYRVSA-N	2734942
2-Methyl-3-furanthiol	DTXSID5047118	28588-74-1	C5H6OS	114.014	Cosmetic ingredient	InChI=1S/C5H6OS/c1-4-5(7)2-3-6-4/h2-3,7H,1H3	CC1=C(S)C=CO1	RUYNUXHHUVUINQ-UHFFFAOYSA-N	34286
Origanum oil	DTXSID5051448	8007-11-2	C10H14O	150.105	Pesticide
C.I. Acid Orange 8, monosodium salt	DTXSID2041709	5850-86-2	C17H13N2NaO4S	364.049	Color Dyes	InChI=1S/C17H14N2O4S.Na/c1-11-10-13(24(21,22)23)7-8-15(11)18-19-17-14-5-3-2-4-12(14)6-9-16(17)20;/h2-10,20H,1H3,(H,21,22,23);/q;+1/p-1	[Na+].CC1=C(C=CC(=C1)S([O-])(=O)=O)N=NC1=C(O)C=CC2=CC=CC=C12	WPWNIQBSYQVEKJ-UHFFFAOYSA-M	22117
Trovafloxacin mesylate	DTXSID0045701	147059-75-4	C21H19F3N4O6S	512.098	Pharmaceutical	InChI=1S/C20H15F3N4O3.CH4O3S/c21-8-1-2-15(13(22)3-8)27-7-12(20(29)30)17(28)9-4-14(23)19(25-18(9)27)26-5-10-11(6-26)16(10)24;1-5(2,3)4/h1-4,7,10-11,16H,5-6,24H2,(H,29,30);1H3,(H,2,3,4)/t10-,11+,16+;	CS(O)(=O)=O.[H][C@@]12CN(C[C@]1([H])[C@H]2N)C1=C(F)C=C2C(=O)C(=CN(C3=CC=C(F)C=C3F)C2=N1)C(O)=O	DYNZICQDCVYXFW-AHZSKCOESA-N	62959
Sodium thiomethoxide	DTXSID7027592	5188-07-8	CH3NaS	69.9853	Chemical Industrial	InChI=1S/CH4S.Na/c1-2;/h2H,1H3;/q;+1/p-1	[Na+].C[S-]	RMBAVIFYHOYIFM-UHFFFAOYSA-M	878
3-Methylcyclohexane-1,2-dione	DTXSID9047675	3008-43-3	C7H10O2	126.068	Food Additive	InChI=1S/C7H10O2/c1-5-3-2-4-6(8)7(5)9/h5H,2-4H2,1H3	CC1CCCC(=O)C1=O	JDXJKLGWPNXSHL-UHFFFAOYSA-N	3321360
2-Chlorobenzenesulfonamide	DTXSID2044979	6961-82-6	C6H6ClNO2S	190.981	Pesticide	InChI=1S/C6H6ClNO2S/c7-5-3-1-2-4-6(5)11(8,9)10/h1-4H,(H2,8,9,10)	NS(=O)(=O)C1=CC=CC=C1Cl	JCCBZCMSYUSCFM-UHFFFAOYSA-N	81410
Propylparaben	DTXSID4022527	94-13-3	C10H12O3	180.079	Cosmetic ingredient	InChI=1S/C10H12O3/c1-2-7-13-10(12)8-3-5-9(11)6-4-8/h3-6,11H,2,7H2,1H3	CCCOC(=O)C1=CC=C(O)C=C1	QELSKZZBTMNZEB-UHFFFAOYSA-N	7175
Cyclophosphamide monohydrate	DTXSID6024888	6055-19-2	C7H17Cl2N2O3P	278.035	Chemical Industrial	InChI=1S/C7H15Cl2N2O2P.H2O/c8-2-5-11(6-3-9)14(12)10-4-1-7-13-14;/h1-7H2,(H,10,12);1H2	O.ClCCN(CCCl)P1(=O)NCCCO1	PWOQRKCAHTVFLB-UHFFFAOYSA-N	2907
2-Chloro-1,4-dimethoxybenzene	DTXSID3041403	2100-42-7	C8H9ClO2	172.029	Pesticide	InChI=1S/C8H9ClO2/c1-10-6-3-4-8(11-2)7(9)5-6/h3-5H,1-2H3	COC1=CC=C(OC)C(Cl)=C1	QMXZSRVFIWACJH-UHFFFAOYSA-N	246724
Manganese oxide (Mn3O4)	DTXSID9051660	1317-35-7	Mn3O4	228.794	Chemical Industrial
2-Chloro-1,4-diethoxybenzene	DTXSID7044685	52196-74-4	C10H13ClO2	200.06	Chemical Industrial	InChI=1S/C10H13ClO2/c1-3-12-8-5-6-10(13-4-2)9(11)7-8/h5-7H,3-4H2,1-2H3	CCOC1=CC=C(OCC)C(Cl)=C1	ZIMKMIAIVORSSX-UHFFFAOYSA-N	40273
Imidacloprid	DTXSID5032442	138261-41-3	C9H10ClN5O2	255.052	Pesticide	InChI=1S/C9H10ClN5O2/c10-8-2-1-7(5-12-8)6-14-4-3-11-9(14)13-15(16)17/h1-2,5H,3-4,6H2,(H,11,13)	[O-][N+](=O)\N=C1/NCCN1CC1=CN=C(Cl)C=C1	YWTYJOPNNQFBPC-UHFFFAOYSA-N	135541675
Thiocyclam oxalate	DTXSID0047036	31895-22-4	C7H13NO4S3	271.001	Pesticide	InChI=1S/C5H11NS3.C2H2O4/c1-6(2)5-3-7-9-8-4-5;3-1(4)2(5)6/h5H,3-4H2,1-2H3;(H,3,4)(H,5,6)	OC(=O)C(O)=O.CN(C)C1CSSSC1	ICTQUFQQEYSGGJ-UHFFFAOYSA-N
2,4,5-T 2-Ethylhexyl	DTXSID8041329	1928-47-8	C16H21Cl3O3	366.056	Pesticide	InChI=1S/C16H21Cl3O3/c1-3-5-6-11(4-2)9-22-16(20)10-21-15-8-13(18)12(17)7-14(15)19/h7-8,11H,3-6,9-10H2,1-2H3	CCCCC(CC)COC(=O)COC1=C(Cl)C=C(Cl)C(Cl)=C1	MNELUOHPQMJXGU-UHFFFAOYSA-N	15998
Tetrahydrofurfuryl acrylate	DTXSID8044884	2399-48-6	C8H12O3	156.079	Chemical Industrial	InChI=1S/C8H12O3/c1-2-8(9)11-6-7-4-3-5-10-7/h2,7H,1,3-6H2	C=CC(=O)OCC1CCCO1	YNXCGLKMOXLBOD-UHFFFAOYSA-N	94232
Octachlorodibenzo-p-dioxin	DTXSID4025799	3268-87-9	C12Cl8O2	455.741	Flame Retardant	InChI=1S/C12Cl8O2/c13-1-2(14)6(18)10-9(5(1)17)21-11-7(19)3(15)4(16)8(20)12(11)22-10	ClC1=C(Cl)C2=C(OC3=C(Cl)C(Cl)=C(Cl)C(Cl)=C3O2)C(Cl)=C1Cl	FOIBFBMSLDGNHL-UHFFFAOYSA-N	18636
Ditridecyl phthalate (mixture of branched chain isomers)	DTXSID1047027	75359-31-8	C34H58O4	530.433	Chemical Industrial
Iprovalicarb	DTXSID0047662	140923-17-7	C18H28N2O3	320.21	Pesticide	InChI=1S/C18H28N2O3/c1-11(2)16(20-18(22)23-12(3)4)17(21)19-14(6)15-9-7-13(5)8-10-15/h7-12,14,16H,1-6H3,(H,19,21)(H,20,22)/t14?,16-/m0/s1	CC(C)OC(=O)N[C@@H](C(C)C)C(=O)NC(C)C1=CC=C(C)C=C1	NWUWYYSKZYIQAE-WMCAAGNKSA-N	10958189
Potassium iodide	DTXSID7034836	7681-11-0	IK	165.868	Cosmetic ingredient	InChI=1S/HI.K/h1H;/q;+1/p-1	[K+].[I-]	NLKNQRATVPKPDG-UHFFFAOYSA-M
4-Heptylphenol	DTXSID2037714	1987-50-4	C13H20O	192.151	Pharmaceutical	InChI=1S/C13H20O/c1-2-3-4-5-6-7-12-8-10-13(14)11-9-12/h8-11,14H,2-7H2,1H3	CCCCCCCC1=CC=C(O)C=C1	KNDDEFBFJLKPFE-UHFFFAOYSA-N	16143
1,2,5,6,9,10-Hexabromocyclododecane	DTXSID4027527	3194-55-6	C12H18Br6	635.651	Flame Retardant	InChI=1S/C12H18Br6/c13-7-1-2-8(14)10(16)5-6-12(18)11(17)4-3-9(7)15/h7-12H,1-6H2	BrC1CCC(Br)C(Br)CCC(Br)C(Br)CCC1Br	DEIGXXQKDWULML-UHFFFAOYSA-N	18529
PharmaGSID_48514	DTXSID9048514	NOCAS_48514	C17H15ClNNaO4S	387.031	Pharmaceutical	InChI=1S/C17H16ClNO4S.Na/c1-12-3-8-15(16(18)11-12)17(20)19-24(21,22)10-9-13-4-6-14(23-2)7-5-13;/h3-11H,1-2H3,(H,19,20);/q;+1/p-1/b10-9+;	[Na+].COC1=CC=C(\C=C\S(=O)(=O)[N-]C(=O)C2=CC=C(C)C=C2Cl)C=C1	SHOKRELNZJPTJV-RRABGKBLSA-M	60196439
Tebuconazole	DTXSID9032113	107534-96-3	C16H22ClN3O	307.145	Pesticide	InChI=1S/C16H22ClN3O/c1-15(2,3)16(21,10-20-12-18-11-19-20)9-8-13-4-6-14(17)7-5-13/h4-7,11-12,21H,8-10H2,1-3H3	CC(C)(C)C(O)(CCC1=CC=C(Cl)C=C1)CN1C=NC=N1	PXMNMQRDXWABCY-UHFFFAOYSA-N	86102
Oleyl sarcosine	DTXSID5042243	110-25-8	C21H39NO3	353.293	Chemical Industrial	InChI=1S/C21H39NO3/c1-3-4-5-6-7-8-9-10-11-12-13-14-15-16-17-18-20(23)22(2)19-21(24)25/h10-11H,3-9,12-19H2,1-2H3,(H,24,25)/b11-10-	CCCCCCCC\C=C/CCCCCCCC(=O)N(C)CC(O)=O	DIOYAVUHUXAUPX-KHPPLWFESA-N	6912870
Dihydrojasmone	DTXSID4051584	1128-08-1	C11H18O	166.136	Food Additive	InChI=1S/C11H18O/c1-3-4-5-6-10-9(2)7-8-11(10)12/h3-8H2,1-2H3	CCCCCC1=C(C)CCC1=O	YCIXWYOBMVNGTB-UHFFFAOYSA-N	62378
3-Oxo-N-(2-oxo-2,3-dihydro-1H-benzimidazol-5-yl)butanamide	DTXSID7044631	26576-46-5	C11H11N3O3	233.08	Color Dyes	InChI=1S/C11H11N3O3/c1-6(15)4-10(16)12-7-2-3-8-9(5-7)14-11(17)13-8/h2-3,5H,4H2,1H3,(H,12,16)(H2,13,14,17)	CC(=O)CC(=O)NC1=CC2=C(NC(=O)N2)C=C1	VEMDQCGHZNXORX-UHFFFAOYSA-N	117822
4-Chlorobenzyl chloride	DTXSID4051530	104-83-6	C7H6Cl2	159.985	Chemical Industrial	InChI=1S/C7H6Cl2/c8-5-6-1-3-7(9)4-2-6/h1-4H,5H2	ClCC1=CC=C(Cl)C=C1	JQZAEUFPPSRDOP-UHFFFAOYSA-N	7723
Octyl salicylate	DTXSID6042238	6969-49-9	C15H22O3	250.157	Cosmetic ingredient	InChI=1S/C15H22O3/c1-2-3-4-5-6-9-12-18-15(17)13-10-7-8-11-14(13)16/h7-8,10-11,16H,2-6,9,12H2,1H3	CCCCCCCCOC(=O)C1=C(O)C=CC=C1	WCJLCOAEJIHPCW-UHFFFAOYSA-N	62624
alpha-Pinene oxide	DTXSID5051781	1686-14-2	C10H16O	152.12	Chemical Industrial	InChI=1S/C10H16O/c1-9(2)6-4-7(9)10(3)8(5-6)11-10/h6-8H,4-5H2,1-3H3	CC12OC1CC1CC2C1(C)C	NQFUSWIGRKFAHK-UHFFFAOYSA-N	91508
3-Methylphenanthrene	DTXSID7052731	832-71-3	C15H12	192.094	Polycyclic Aromatic Hydrocarbon (PAH)	InChI=1S/C15H12/c1-11-6-7-13-9-8-12-4-2-3-5-14(12)15(13)10-11/h2-10H,1H3	CC1=CC2=C(C=C1)C=CC1=C2C=CC=C1	GKYWZUBZZBHZKU-UHFFFAOYSA-N	13258
Brompheniramine hydrogen maleate	DTXSID2052657	980-71-2	C20H23BrN2O4	434.084	Chemical Industrial	InChI=1S/C16H19BrN2.C4H4O4/c1-19(2)12-10-15(16-5-3-4-11-18-16)13-6-8-14(17)9-7-13;5-3(6)1-2-4(7)8/h3-9,11,15H,10,12H2,1-2H3;1-2H,(H,5,6)(H,7,8)/b;2-1-	OC(=O)\C=C/C(O)=O.CN(C)CCC(C1=CC=C(Br)C=C1)C1=NC=CC=C1	SRGKFVAASLQVBO-BTJKTKAUSA-N	6834
4-((4-Isopropoxyphenyl)sulfonyl)phenol	DTXSID2058706	95235-30-6	C15H16O4S	292.077	Chemical Industrial	InChI=1S/C15H16O4S/c1-11(2)19-13-5-9-15(10-6-13)20(17,18)14-7-3-12(16)4-8-14/h3-11,16H,1-2H3	CC(C)OC1=CC=C(C=C1)S(=O)(=O)C1=CC=C(O)C=C1	ZTILAOCGFRDHBH-UHFFFAOYSA-N	9904141
beta-Cyfluthrin	DTXSID8032330	1820573-27-0	C22H18Cl2FNO3	433.065	Pesticide	InChI=1S/C22H18Cl2FNO3/c1-22(2)15(11-19(23)24)20(22)21(27)29-18(12-26)13-8-9-16(25)17(10-13)28-14-6-4-3-5-7-14/h3-11,15,18,20H,1-2H3/t15?,18-,20+/m0/s1	CC1(C)C(C=C(Cl)Cl)[C@@H]1C(=O)O[C@@H](C#N)C1=CC=C(F)C(OC2=CC=CC=C2)=C1	QQODLKZGRKWIFG-RUTXASTPSA-N	56608859
4-Bromophenylacetonitrile	DTXSID6051774	16532-79-9	C8H6BrN	194.968	Chemical Industrial	InChI=1S/C8H6BrN/c9-8-3-1-7(2-4-8)5-6-10/h1-4H,5H2	BrC1=CC=C(CC#N)C=C1	MFHFWRBXPQDZSA-UHFFFAOYSA-N	27914
Cinoxate	DTXSID2025264	104-28-9	C14H18O4	250.121	Chemical Industrial	InChI=1S/C14H18O4/c1-3-17-10-11-18-14(15)9-6-12-4-7-13(16-2)8-5-12/h4-9H,3,10-11H2,1-2H3	CCOCCOC(=O)C=CC1=CC=C(OC)C=C1	CMDKPGRTAQVGFQ-UHFFFAOYSA-N	7696
2,6-Diisopropylphenyl isocyanate	DTXSID9051959	28178-42-9	C13H17NO	203.131	Chemical Industrial	InChI=1S/C13H17NO/c1-9(2)11-6-5-7-12(10(3)4)13(11)14-8-15/h5-7,9-10H,1-4H3	CC(C)C1=CC=CC(C(C)C)=C1N=C=O	FEUFNKALUGDEMQ-UHFFFAOYSA-N	92259
Capsaicin	DTXSID9020241	404-86-4	C18H27NO3	305.199	Food Additive	InChI=1S/C18H27NO3/c1-14(2)8-6-4-5-7-9-18(21)19-13-15-10-11-16(20)17(12-15)22-3/h6,8,10-12,14,20H,4-5,7,9,13H2,1-3H3,(H,19,21)/b8-6+	COC1=C(O)C=CC(CNC(=O)CCCC\C=C\C(C)C)=C1	YKPUWZUDDOIDPM-SOFGYWHQSA-N	1548943
Dibenz[a,h]anthracene	DTXSID9020409	53-70-3	C22H14	278.11	Polycyclic Aromatic Hydrocarbon (PAH)	InChI=1S/C22H14/c1-3-7-19-15(5-1)9-11-17-14-22-18(13-21(17)19)12-10-16-6-2-4-8-20(16)22/h1-14H	C1=CC2=CC=C3C=C4C(C=CC5=CC=CC=C45)=CC3=C2C=C1	LHRCREOYAASXPZ-UHFFFAOYSA-N	5889
Tetrazol-5-ylamine	DTXSID7052103	4418-61-5	CH3N5	85.0388	Chemical Industrial	InChI=1S/CH3N5/c2-1-3-5-6-4-1/h(H3,2,3,4,5,6)	NC1=NN=NN1	ULRPISSMEBPJLN-UHFFFAOYSA-N	20467
Daidzein	DTXSID9022310	486-66-8	C15H10O4	254.058	Pharmaceutical	InChI=1S/C15H10O4/c16-10-3-1-9(2-4-10)13-8-19-14-7-11(17)5-6-12(14)15(13)18/h1-8,16-17H	[H]C1=CC(O)=CC2=C1C(=O)C(=CO2)C1=CC=C(O)C=C1	ZQSIJRDFPHDXIC-UHFFFAOYSA-N	5281708
Procyazine	DTXSID1034844	32889-48-8	C10H13ClN6	252.089	Pesticide	InChI=1S/C10H13ClN6/c1-10(2,5-12)17-9-15-7(11)14-8(16-9)13-6-3-4-6/h6H,3-4H2,1-2H3,(H2,13,14,15,16,17)	CC(C)(NC1=NC(Cl)=NC(NC2CC2)=N1)C#N	WUZNHSBFPPFULJ-UHFFFAOYSA-N	36274
Triethyl phosphate	DTXSID8026228	78-40-0	C6H15O4P	182.071	Flame Retardant	InChI=1S/C6H15O4P/c1-4-8-11(7,9-5-2)10-6-3/h4-6H2,1-3H3	CCOP(=O)(OCC)OCC	DQWPFSLDHJDLRL-UHFFFAOYSA-N	6535
(Z)-Non-6-enal	DTXSID4051879	2277-19-2	C9H16O	140.12	Food Additive	InChI=1S/C9H16O/c1-2-3-4-5-6-7-8-9-10/h3-4,9H,2,5-8H2,1H3/b4-3-	CC\C=C/CCCCC=O	RTNPCOBSXBGDMO-ARJAWSKDSA-N	5362720
2,2'-[Benzene-1,3-diylbis(oxy)]diethanol	DTXSID7044502	102-40-9	C10H14O4	198.089	Chemical Industrial	InChI=1S/C10H14O4/c11-4-6-13-9-2-1-3-10(8-9)14-7-5-12/h1-3,8,11-12H,4-7H2	OCCOC1=CC(OCCO)=CC=C1	IAXFZZHBFXRZMT-UHFFFAOYSA-N	66885
tert-Butylphenyl diphenyl phosphate	DTXSID6024701	56803-37-3	C22H23O4P	382.133	Flame Retardant
Ethyl acrylate	DTXSID4020583	140-88-5	C5H8O2	100.052	Food Additive	InChI=1S/C5H8O2/c1-3-5(6)7-4-2/h3H,1,4H2,2H3	CCOC(=O)C=C	JIGUQPWFLRLWPJ-UHFFFAOYSA-N	8821
Metiram	DTXSID9034737	9006-42-2	C4H6N2S4Zn	273.87	Pesticide
Methyl 3,5-dichlorobenzoate	DTXSID7042146	2905-67-1	C8H6Cl2O2	203.974	Pesticide	InChI=1S/C8H6Cl2O2/c1-12-8(11)5-2-6(9)4-7(10)3-5/h2-4H,1H3	COC(=O)C1=CC(Cl)=CC(Cl)=C1	BTEVDFJXGLQUDS-UHFFFAOYSA-N	76192
6-Aminonaphthalene-2-sulfonic acid	DTXSID4044743	93-00-5	C10H9NO3S	223.03	Color Dyes	InChI=1S/C10H9NO3S/c11-9-3-1-8-6-10(15(12,13)14)4-2-7(8)5-9/h1-6H,11H2,(H,12,13,14)	NC1=CC2=C(C=C1)C=C(C=C2)S(O)(=O)=O	SEMRCUIXRUXGJX-UHFFFAOYSA-N	7116
Tripropionin	DTXSID8051702	139-45-7	C12H20O6	260.126	Food Additive	InChI=1S/C12H20O6/c1-4-10(13)16-7-9(18-12(15)6-3)8-17-11(14)5-2/h9H,4-8H2,1-3H3	CCC(=O)OCC(COC(=O)CC)OC(=O)CC	YZWRNSARCRTXDS-UHFFFAOYSA-N	8763
Cyclophosphamide	DTXSID5020364	50-18-0	C7H15Cl2N2O2P	260.025	Pesticide	InChI=1S/C7H15Cl2N2O2P/c8-2-5-11(6-3-9)14(12)10-4-1-7-13-14/h1-7H2,(H,10,12)	ClCCN(CCCl)P1(=O)NCCCO1	CMSMOCZEIVJLDB-UHFFFAOYSA-N	2907
Iodoquinol	DTXSID6023155	83-73-8	C9H5I2NO	396.846	Pesticide	InChI=1S/C9H5I2NO/c10-6-4-7(11)9(13)8-5(6)2-1-3-12-8/h1-4,13H	OC1=C2N=CC=CC2=C(I)C=C1I	UXZFQZANDVDGMM-UHFFFAOYSA-N	3728
1-Furfurylpyrrole	DTXSID5047663	1438-94-4	C9H9NO	147.068	Food Additive	InChI=1S/C9H9NO/c1-2-6-10(5-1)8-9-4-3-7-11-9/h1-7H,8H2	C(N1C=CC=C1)C1=CC=CO1	BTBFUBUCCJKJOZ-UHFFFAOYSA-N	15037
1,6-Diisocyanatohexane	DTXSID4024143	822-06-0	C8H12N2O2	168.09	Chemical Industrial	InChI=1S/C8H12N2O2/c11-7-9-5-3-1-2-4-6-10-8-12/h1-6H2	O=C=NCCCCCCN=C=O	RRAMGCGOFNQTLD-UHFFFAOYSA-N	13192
N-Ethyl-2-(isopropyl)-5-methylcyclohexanecarboxamide	DTXSID5047039	39711-79-0	C13H25NO	211.194	Food Additive	InChI=1S/C13H25NO/c1-5-14-13(15)12-8-10(4)6-7-11(12)9(2)3/h9-12H,5-8H2,1-4H3,(H,14,15)	CCNC(=O)C1CC(C)CCC1C(C)C	VUNOFAIHSALQQH-UHFFFAOYSA-N	62907
Dioxacarb	DTXSID2041886	6988-21-2	C11H13NO4	223.084	Pesticide	InChI=1S/C11H13NO4/c1-12-11(13)16-9-5-3-2-4-8(9)10-14-6-7-15-10/h2-5,10H,6-7H2,1H3,(H,12,13)	CNC(=O)OC1=C(C=CC=C1)C1OCCO1	SDKQRNRRDYRQKY-UHFFFAOYSA-N	23421
Anabasine	DTXSID9041607	494-52-0	C10H14N2	162.116	Pesticide	InChI=1S/C10H14N2/c1-2-7-12-10(5-1)9-4-3-6-11-8-9/h3-4,6,8,10,12H,1-2,5,7H2/t10-/m0/s1	C1CC[C@H](NC1)C1=CC=CN=C1	MTXSIJUGVMTTMU-JTQLQIEISA-N	205586
C.I. Pigment Red 53	DTXSID3021229	5160-02-1	C34H24BaCl2N4O8S2	887.947	Color Dyes	InChI=1S/2C17H13ClN2O4S.Ba/c2*1-10-8-14(16(9-13(10)18)25(22,23)24)19-20-17-12-5-3-2-4-11(12)6-7-15(17)21;/h2*2-9,21H,1H3,(H,22,23,24);/q;;+2/p-2	[Ba++].CC1=CC(N=NC2=C3C=CC=CC3=CC=C2O)=C(C=C1Cl)S([O-])(=O)=O.CC1=CC(N=NC2=C3C=CC=CC3=CC=C2O)=C(C=C1Cl)S([O-])(=O)=O	POJOORKDYOPQLS-UHFFFAOYSA-L	21239
4-(Ethenyloxy)butan-1-ol	DTXSID6044854	17832-28-9	C6H12O2	116.084	Chemical Industrial	InChI=1S/C6H12O2/c1-2-8-6-4-3-5-7/h2,7H,1,3-6H2	OCCCCOC=C	HMBNQNDUEFFFNZ-UHFFFAOYSA-N	87329
Fenamiphos	DTXSID3024102	22224-92-6	C13H22NO3PS	303.106	Pesticide	InChI=1S/C13H22NO3PS/c1-6-16-18(15,14-10(2)3)17-12-7-8-13(19-5)11(4)9-12/h7-10H,6H2,1-5H3,(H,14,15)	CCOP(=O)(NC(C)C)OC1=CC=C(SC)C(C)=C1	ZCJPOPBZHLUFHF-UHFFFAOYSA-N	31070
2,6-Dichloro-3-methylaniline	DTXSID7044710	64063-37-2	C7H7Cl2N	174.996	Chemical Industrial	InChI=1S/C7H7Cl2N/c1-4-2-3-5(8)7(10)6(4)9/h2-3H,10H2,1H3	CC1=C(Cl)C(N)=C(Cl)C=C1	AYVZXDFCFQSWJD-UHFFFAOYSA-N	116529
N-[3-(Trimethoxysilyl)propyl]aniline	DTXSID6044648	3068-76-6	C12H21NO3Si	255.129	Plastic	InChI=1S/C12H21NO3Si/c1-14-17(15-2,16-3)11-7-10-13-12-8-5-4-6-9-12/h4-6,8-9,13H,7,10-11H2,1-3H3	CO[Si](CCCNC1=CC=CC=C1)(OC)OC	KBJFYLLAMSZSOG-UHFFFAOYSA-N	76476
Trimethylhexane-1,6-diamine	DTXSID2044894	25620-58-0	C9H22N2	158.178	Chemical Industrial
Acetamiprid	DTXSID0034300	135410-20-7	C10H11ClN4	222.067	Pesticide	InChI=1S/C10H11ClN4/c1-8(14-7-12)15(2)6-9-3-4-10(11)13-5-9/h3-5H,6H2,1-2H3/b14-8+	CN(CC1=CN=C(Cl)C=C1)C(\C)=N\C#N	WCXDHFDTOYPNIE-RIYZIHGNSA-N	213021
1,10-Decanediol dimethacrylate	DTXSID7044972	6701-13-9	C18H30O4	310.214	Chemical Industrial	InChI=1S/C18H30O4/c1-15(2)17(19)21-13-11-9-7-5-6-8-10-12-14-22-18(20)16(3)4/h1,3,5-14H2,2,4H3	CC(=C)C(=O)OCCCCCCCCCCOC(=O)C(C)=C	LRZPQLZONWIQOJ-UHFFFAOYSA-N	81196
Venlafaxine hydrochloride	DTXSID8047397	99300-78-4	C17H28ClNO2	313.181	Surfactant	InChI=1S/C17H27NO2.ClH/c1-18(2)13-16(17(19)11-5-4-6-12-17)14-7-9-15(20-3)10-8-14;/h7-10,16,19H,4-6,11-13H2,1-3H3;1H	Cl.COC1=CC=C(C=C1)C(CN(C)C)C1(O)CCCCC1	QYRYFNHXARDNFZ-UHFFFAOYSA-N	5656
Butyl 3-mercaptopropionate	DTXSID7044845	16215-21-7	C7H14O2S	162.071	Chemical Industrial	InChI=1S/C7H14O2S/c1-2-3-5-9-7(8)4-6-10/h10H,2-6H2,1H3	CCCCOC(=O)CCS	MGFFVSDRCRVHLC-UHFFFAOYSA-N	85335
6-Methylquinoline	DTXSID3020887	91-62-3	C10H9N	143.073	Food Additive	InChI=1S/C10H9N/c1-8-4-5-10-9(7-8)3-2-6-11-10/h2-7H,1H3	CC1=CC2=CC=CN=C2C=C1	LUYISICIYVKBTA-UHFFFAOYSA-N	7059
Zoxamide	DTXSID9032581	156052-68-5	C14H16Cl3NO2	335.025	Pesticide	InChI=1S/C14H16Cl3NO2/c1-4-14(3,12(19)7-15)18-13(20)9-5-10(16)8(2)11(17)6-9/h5-6H,4,7H2,1-3H3,(H,18,20)	CCC(C)(NC(=O)C1=CC(Cl)=C(C)C(Cl)=C1)C(=O)CCl	SOUGWDPPRBKJEX-UHFFFAOYSA-N	122087
Difenoconazole	DTXSID4032372	119446-68-3	C19H17Cl2N3O3	405.065	Pesticide	InChI=1S/C19H17Cl2N3O3/c1-13-9-25-19(27-13,10-24-12-22-11-23-24)17-7-6-16(8-18(17)21)26-15-4-2-14(20)3-5-15/h2-8,11-13H,9-10H2,1H3	CC1COC(CN2C=NC=N2)(O1)C1=C(Cl)C=C(OC2=CC=C(Cl)C=C2)C=C1	BQYJATMQXGBDHF-UHFFFAOYSA-N	86173
PharmaGSID_47330	DTXSID9047330	425377-76-0	C21H15F2N5O	391.124	Pharmaceutical	InChI=1S/C21H15F2N5O/c1-21(2,29)18-11-26-28-17(10-25-20(28)27-18)12-6-7-15(22)14(8-12)19-13(9-24)4-3-5-16(19)23/h3-8,10-11,29H,1-2H3	CC(C)(O)C1=NC2=NC=C(N2N=C1)C1=CC(=C(F)C=C1)C1=C(C=CC=C1F)C#N	PCZLQMGFNUNVOM-UHFFFAOYSA-N	9865233
Basic Blue 7	DTXSID5038888	2390-60-5	C33H40ClN3	513.291	Color Dyes	InChI=1S/C33H39N3.ClH/c1-6-34-32-24-23-31(29-13-11-12-14-30(29)32)33(25-15-19-27(20-16-25)35(7-2)8-3)26-17-21-28(22-18-26)36(9-4)10-5;/h11-24H,6-10H2,1-5H3;1H	[Cl-].CCNC1=CC=C(C(C2=CC=C(C=C2)N(CC)CC)=C2C=CC(C=C2)=[N+](CC)CC)C2=C1C=CC=C2	ROVRRJSRRSGUOL-UHFFFAOYSA-N	75445
1-(n-Pentyl)cyclopentanol	DTXSID5058694	194800-16-3	C10H20O	156.151	Chemical Industrial	InChI=1S/C10H20O/c1-2-3-4-7-10(11)8-5-6-9-10/h11H,2-9H2,1H3	CCCCCC1(O)CCCC1	LPRXLSZAZXWDMY-UHFFFAOYSA-N	549095
Glipizide	DTXSID0040676	29094-61-9	C21H27N5O4S	445.178	Pharmaceutical	InChI=1S/C21H27N5O4S/c1-15-13-24-19(14-23-15)20(27)22-12-11-16-7-9-18(10-8-16)31(29,30)26-21(28)25-17-5-3-2-4-6-17/h7-10,13-14,17H,2-6,11-12H2,1H3,(H,22,27)(H2,25,26,28)	CC1=NC=C(N=C1)C(=O)NCCC1=CC=C(C=C1)S(=O)(=O)NC(=O)NC1CCCCC1	ZJJXGWJIGJFDTL-UHFFFAOYSA-N	3478
1-Bromobutane	DTXSID6021903	109-65-9	C4H9Br	135.989	Chemical Industrial	InChI=1S/C4H9Br/c1-2-3-4-5/h2-4H2,1H3	CCCCBr	MPPPKRYCTPRNTB-UHFFFAOYSA-N	8002
2,6-Dimethyloct-6-en-2-ol	DTXSID1051981	30385-25-2	C10H20O	156.151	Chemical Industrial	InChI=1S/C10H20O/c1-5-9(2)7-6-8-10(3,4)11/h5,11H,6-8H2,1-4H3	CC=C(C)CCCC(C)(C)O	CWMHVHGNKIXPOD-UHFFFAOYSA-N	121687
2-[(Hydroxymethyl)amino]ethanol	DTXSID5047532	65184-12-5	C3H9NO2	91.0633	Chemical Industrial	InChI=1S/C3H9NO2/c5-2-1-4-3-6/h4-6H,1-3H2	OCCNCO	NWPCFCBFUXXJIE-UHFFFAOYSA-N	61929
Tris(4-methylphenyl) phosphate	DTXSID5052676	78-32-0	C21H21O4P	368.118	Flame Retardant	InChI=1S/C21H21O4P/c1-16-4-10-19(11-5-16)23-26(22,24-20-12-6-17(2)7-13-20)25-21-14-8-18(3)9-15-21/h4-15H,1-3H3	CC1=CC=C(OP(=O)(OC2=CC=C(C)C=C2)OC2=CC=C(C)C=C2)C=C1	BOSMZFBHAYFUBJ-UHFFFAOYSA-N	6529
(Pentabromophenyl)methyl acrylate	DTXSID9052719	59447-55-1	C10H5Br5O2	551.621	Flame Retardant	InChI=1S/C10H5Br5O2/c1-2-5(16)17-3-4-6(11)8(13)10(15)9(14)7(4)12/h2H,1,3H2	BrC1=C(Br)C(Br)=C(COC(=O)C=C)C(Br)=C1Br	GRKDVZMVHOLESV-UHFFFAOYSA-N	101059
Ammonium diethyl dithiophosphate	DTXSID1058688	1068-22-0	C4H14NO2PS2	203.02	Chemical Industrial	InChI=1S/C4H11O2PS2.H3N/c1-3-5-7(8,9)6-4-2;/h3-4H2,1-2H3,(H,8,9);1H3	[NH4+].CCOP([S-])(=S)OCC	HFRHTRKMBOQLLL-UHFFFAOYSA-N	9274
Amphotericin B	DTXSID9022601	1397-89-3	C47H73NO17	923.488	Pharmaceutical	InChI=1S/C47H73NO17/c1-27-17-15-13-11-9-7-5-6-8-10-12-14-16-18-34(64-46-44(58)41(48)43(57)30(4)63-46)24-38-40(45(59)60)37(54)26-47(61,65-38)25-33(51)22-36(53)35(52)20-19-31(49)21-32(50)23-39(55)62-29(3)28(2)42(27)56/h5-18,27-38,40-44,46,49-54,56-58,61H,19-26,48H2,1-4H3,(H,59,60)/b6-5+,9-7+,10-8+,13-11+,14-12+,17-15+,18-16+/t27-,28-,29-,30+,31+,32+,33-,34-,35+,36+,37-,38-,40+,41-,42+,43+,44-,46-,4…	C[C@H]1O[C@@H](O[C@@H]2C[C@@H]3O[C@@](O)(C[C@H](O)[C@H]3C(O)=O)C[C@@H](O)C[C@@H](O)[C@H](O)CC[C@@H](O)C[C@@H](O)CC(=O)O[C@@H](C)[C@H](C)[C@H](O)[C@@H](C)\C=C\C=C\C=C\C=C\C=C\C=C\C=C\2)[C@@H](O)[C@@H](N)[C@@H]1O	APKFDSVGJQXUKY-INPOYWNPSA-N	50990393
2-Aminobenzenethiol	DTXSID6051693	137-07-5	C6H7NS	125.03	Chemical Industrial	InChI=1S/C6H7NS/c7-5-3-1-2-4-6(5)8/h1-4,8H,7H2	NC1=CC=CC=C1S	VRVRGVPWCUEOGV-UHFFFAOYSA-N	8713
2,4,6-Tris-(2,4,6-tribromophenoxy)-1,3,5-triazine	DTXSID0058695	25713-60-4	C21H6Br9N3O3	1058.31	Flame Retardant	InChI=1S/C21H6Br9N3O3/c22-7-1-10(25)16(11(26)2-7)34-19-31-20(35-17-12(27)3-8(23)4-13(17)28)33-21(32-19)36-18-14(29)5-9(24)6-15(18)30/h1-6H	BrC1=CC(Br)=C(OC2=NC(OC3=C(Br)C=C(Br)C=C3Br)=NC(OC3=C(Br)C=C(Br)C=C3Br)=N2)C(Br)=C1	BDFBPPCACYFGFA-UHFFFAOYSA-N	91820
Tetraethyl ethylenebisphosphonate	DTXSID2052738	995-32-4	C10H24O6P2	302.105	Flame Retardant	InChI=1S/C10H24O6P2/c1-5-13-17(11,14-6-2)9-10-18(12,15-7-3)16-8-4/h5-10H2,1-4H3	CCOP(=O)(CCP(=O)(OCC)OCC)OCC	RSQYXXACEZCDFS-UHFFFAOYSA-N	70446
Argatroban	DTXSID7046467	74863-84-6	C23H36N6O5S	508.247	Pharmaceutical	InChI=1S/C23H36N6O5S/c1-14-8-10-29(18(12-14)22(31)32)21(30)17(6-4-9-26-23(24)25)28-35(33,34)19-7-3-5-16-11-15(2)13-27-20(16)19/h3,5,7,14-15,17-18,27-28H,4,6,8-13H2,1-2H3,(H,31,32)(H4,24,25,26)/t14-,15?,17+,18-/m1/s1	C[C@@H]1CCN([C@H](C1)C(O)=O)C(=O)[C@H](CCCNC(N)=N)NS(=O)(=O)C1=CC=CC2=C1NCC(C)C2	KXNPVXPOPUZYGB-IOVMHBDKSA-N	92722
Astemizole	DTXSID9020110	68844-77-9	C28H31FN4O	458.248	Pharmaceutical	InChI=1S/C28H31FN4O/c1-34-25-12-8-21(9-13-25)14-17-32-18-15-24(16-19-32)30-28-31-26-4-2-3-5-27(26)33(28)20-22-6-10-23(29)11-7-22/h2-13,24H,14-20H2,1H3,(H,30,31)	COC1=CC=C(CCN2CCC(CC2)NC2=NC3=CC=CC=C3N2CC2=CC=C(F)C=C2)C=C1	GXDALQBWZGODGZ-UHFFFAOYSA-N	2247
Bismuth tris(dimethyldithiocarbamate)	DTXSID7020180	21260-46-8	C9H18BiN3S6	568.963	Chemical Industrial	InChI=1S/3C3H7NS2.Bi/c3*1-4(2)3(5)6;/h3*1-2H3,(H,5,6);/q;;;+3/p-3	[Bi+3].CN(C)C([S-])=S.CN(C)C([S-])=S.CN(C)C([S-])=S	USBHFGNOYVOTON-UHFFFAOYSA-K	6599
Chlorpromazine hydrochloride	DTXSID7024827	69-09-0	C17H20Cl2N2S	354.072	Pesticide	InChI=1S/C17H19ClN2S.ClH/c1-19(2)10-5-11-20-14-6-3-4-7-16(14)21-17-9-8-13(18)12-15(17)20;/h3-4,6-9,12H,5,10-11H2,1-2H3;1H	Cl.CN(C)CCCN1C2=C(SC3=C1C=C(Cl)C=C3)C=CC=C2	FBSMERQALIEGJT-UHFFFAOYSA-N	2726
N-(3,4-Dichlorophenyl)urea	DTXSID2041468	2327-02-8	C7H6Cl2N2O	203.986	Pesticide	InChI=1S/C7H6Cl2N2O/c8-5-2-1-4(3-6(5)9)11-7(10)12/h1-3H,(H3,10,11,12)	NC(=O)NC1=CC=C(Cl)C(Cl)=C1	CYESCLHCWJKRKM-UHFFFAOYSA-N	16854
2,2'-Oxybis(ethylamine)	DTXSID7041914	2752-17-2	C4H12N2O	104.095	Chemical Industrial	InChI=1S/C4H12N2O/c5-1-3-7-4-2-6/h1-6H2	NCCOCCN	GXVUZYLYWKWJIM-UHFFFAOYSA-N	75982
Undec-8-enal	DTXSID6052243	58296-81-4	C11H20O	168.151	Cosmetic ingredient	InChI=1S/C11H20O/c1-2-3-4-5-6-7-8-9-10-11-12/h3-4,11H,2,5-10H2,1H3	CCC=CCCCCCCC=O	DWQXOILNGUCNSH-UHFFFAOYSA-N	94014
Buturon	DTXSID5041699	3766-60-7	C12H13ClN2O	236.072	Pesticide	InChI=1S/C12H13ClN2O/c1-4-9(2)15(3)12(16)14-11-7-5-10(13)6-8-11/h1,5-9H,2-3H3,(H,14,16)	CC(C#C)N(C)C(=O)NC1=CC=C(Cl)C=C1	BYYMILHAKOURNM-UHFFFAOYSA-N	19587
Tris(2-chloroethyl) phosphate	DTXSID5021411	115-96-8	C6H12Cl3O4P	283.954	Flame Retardant	InChI=1S/C6H12Cl3O4P/c7-1-4-11-14(10,12-5-2-8)13-6-3-9/h1-6H2	ClCCOP(=O)(OCCCl)OCCCl	HQUQLFOMPYWACS-UHFFFAOYSA-N	8295
Pyrimidine	DTXSID1051228	289-95-2	C4H4N2	80.0374	Food Additive	InChI=1S/C4H4N2/c1-2-5-4-6-3-1/h1-4H	C1=CN=CN=C1	CZPWVGJYEJSRLH-UHFFFAOYSA-N	9260
Prohexadione-calcium	DTXSID9034496	127277-53-6	C20H22Ca2O10	502.046	Pesticide	InChI=1S/2C10H12O5.2Ca/c2*1-2-6(11)9-7(12)3-5(10(14)15)4-8(9)13;;/h2*5,12H,2-4H2,1H3,(H,14,15);;/q;;2*+2/p-4	[Ca++].[Ca++].CCC(=O)C1=C([O-])CC(CC1=O)C([O-])=O.CCC(=O)C1=C([O-])CC(CC1=O)C([O-])=O	UTYIRBZMZJZIFV-UHFFFAOYSA-J	86385
Glycyrrhizin	DTXSID8047006	1405-86-3	C42H62O16	822.404	Pharmaceutical	InChI=1S/C42H62O16/c1-37(2)21-8-11-42(7)31(20(43)16-18-19-17-39(4,36(53)54)13-12-38(19,3)14-15-41(18,42)6)40(21,5)10-9-22(37)55-35-30(26(47)25(46)29(57-35)33(51)52)58-34-27(48)23(44)24(45)28(56-34)32(49)50/h16,19,21-31,34-35,44-48H,8-15,17H2,1-7H3,(H,49,50)(H,51,52)(H,53,54)/t19-,21-,22-,23-,24-,25-,26-,27+,28-,29-,30+,31+,34-,35-,38+,39-,40-,41+,42+/m0/s1	[H][C@@]12C[C@](C)(CC[C@]1(C)CC[C@]1(C)C2=CC(=O)[C@]2([H])[C@@]3(C)CC[C@H](O[C@H]4O[C@@H]([C@@H](O)[C@H](O)[C@H]4O[C@@H]4O[C@@H]([C@@H](O)[C@H](O)[C@H]4O)C(O)=O)C(O)=O)C(C)(C)[C@]3([H])CC[C@@]12C)C(O)=O	LPLVUJXQOOQHMX-QWBHMCJMSA-N	14982
N,N,N-Trimethyl-3-[(2-methylacryloyl)amino]propan-1-aminium chloride	DTXSID2044682	51410-72-1	C10H21ClN2O	220.134	Plastic	InChI=1S/C10H20N2O.ClH/c1-9(2)10(13)11-7-6-8-12(3,4)5;/h1,6-8H2,2-5H3;1H	[Cl-].CC(=C)C(=O)NCCC[N+](C)(C)C	UZNHKBFIBYXPDV-UHFFFAOYSA-N	106429
Phenethyl salicylate	DTXSID0052592	87-22-9	C15H14O3	242.094	Food Additive	InChI=1S/C15H14O3/c16-14-9-5-4-8-13(14)15(17)18-11-10-12-6-2-1-3-7-12/h1-9,16H,10-11H2	OC1=C(C=CC=C1)C(=O)OCCC1=CC=CC=C1	YNMSDIQQNIRGDP-UHFFFAOYSA-N	62332
Bromfenac	DTXSID7040655	91714-94-2	C15H12BrNO3	333	Pharmaceutical	InChI=1S/C15H12BrNO3/c16-11-6-4-9(5-7-11)15(20)12-3-1-2-10(14(12)17)8-13(18)19/h1-7H,8,17H2,(H,18,19)	NC1=C(CC(O)=O)C=CC=C1C(=O)C1=CC=C(Br)C=C1	ZBPLOVFIXSTCRZ-UHFFFAOYSA-N	60726
Oxolinic acid	DTXSID1021089	14698-29-4	C13H11NO5	261.064	Pharmaceutical	InChI=1S/C13H11NO5/c1-2-14-5-8(13(16)17)12(15)7-3-10-11(4-9(7)14)19-6-18-10/h3-5H,2,6H2,1H3,(H,16,17)	CCN1C=C(C(O)=O)C(=O)C2=CC3=C(OCO3)C=C12	KYGZCKSPAKDVKC-UHFFFAOYSA-N	4628
Bis(2,4-dichlorophenyl)peroxyanhydride	DTXSID4044539	133-14-2	C14H6Cl4O4	377.902	Plastic	InChI=1S/C14H6Cl4O4/c15-7-1-3-9(11(17)5-7)13(19)21-22-14(20)10-4-2-8(16)6-12(10)18/h1-6H	ClC1=CC(Cl)=C(C=C1)C(=O)OOC(=O)C1=C(Cl)C=C(Cl)C=C1	WRXCBRHBHGNNQA-UHFFFAOYSA-N	61078
2,2-Dimethyl-2,3-dihydro-1-benzofuran-7-amine	DTXSID2044715	68298-46-4	C10H13NO	163.1	Chemical Industrial	InChI=1S/C10H13NO/c1-10(2)6-7-4-3-5-8(11)9(7)12-10/h3-5H,6,11H2,1-2H3	CC1(C)CC2=C(O1)C(N)=CC=C2	LMTIGABGABPAGU-UHFFFAOYSA-N	91697
N-methyl-alpha-phenylbenzeneacetamide	DTXSID4042208	954-21-2	C15H15NO	225.115	Pesticide	InChI=1S/C15H15NO/c1-16-15(17)14(12-8-4-2-5-9-12)13-10-6-3-7-11-13/h2-11,14H,1H3,(H,16,17)	CNC(=O)C(C1=CC=CC=C1)C1=CC=CC=C1	DIZKGJLRHOCMTP-UHFFFAOYSA-N	70381
N,N-Dimethyldodecylamine-N-oxide	DTXSID1020514	1643-20-5	C14H31NO	229.241	Surfactant	InChI=1S/C14H31NO/c1-4-5-6-7-8-9-10-11-12-13-14-15(2,3)16/h4-14H2,1-3H3	CCCCCCCCCCCC[N+](C)(C)[O-]	SYELZBGXAIXKHU-UHFFFAOYSA-N	15433
Magnesium dinitrate hexahydrate	DTXSID2047484	13446-18-9	H12MgN2O12	256.024	Chemical Industrial	InChI=1S/Mg.2NO3.6H2O/c;2*2-1(3)4;;;;;;/h;;;6*1H2/q+2;2*-1;;;;;;	O.O.O.O.O.O.[Mg++].[O-][N+]([O-])=O.[O-][N+]([O-])=O	MFUVDXOKPBAHMC-UHFFFAOYSA-N
Anthracene	DTXSID0023878	120-12-7	C14H10	178.078	Polycyclic Aromatic Hydrocarbon (PAH)	InChI=1S/C14H10/c1-2-6-12-10-14-8-4-3-7-13(14)9-11(12)5-1/h1-10H	C1=CC2=CC3=C(C=CC=C3)C=C2C=C1	MWPLVEDNUUSJAV-UHFFFAOYSA-N	8418
Sodium 5-oxo-1-(4-sulfophenyl)-4,5-dihydro-1H-pyrazole-3-carboxylate	DTXSID2044684	52126-51-9	C10H7N2NaO6S	305.992	Chemical Industrial	InChI=1S/C10H8N2O6S.Na/c13-9-5-8(10(14)15)11-12(9)6-1-3-7(4-2-6)19(16,17)18;/h1-4H,5H2,(H,14,15)(H,16,17,18);/q;+1/p-1	[Na+].OS(=O)(=O)C1=CC=C(C=C1)N1N=C(CC1=O)C([O-])=O	KFVXGVBBXSOYNO-UHFFFAOYSA-M	67045
4-Amino-2,5-dimethoxy-N-phenylbenzenesulfonamide	DTXSID2044686	52298-44-9	C14H16N2O4S	308.083	Chemical Industrial	InChI=1S/C14H16N2O4S/c1-19-12-9-14(13(20-2)8-11(12)15)21(17,18)16-10-6-4-3-5-7-10/h3-9,16H,15H2,1-2H3	COC1=CC(N)=C(OC)C=C1S(=O)(=O)NC1=CC=CC=C1	NFYQAEPHDGXJSY-UHFFFAOYSA-N	104143
2-Piperidineethanol	DTXSID3044837	1484-84-0	C7H15NO	129.115	Chemical Industrial	InChI=1S/C7H15NO/c9-6-4-7-3-1-2-5-8-7/h7-9H,1-6H2	OCCC1CCCCN1	PTHDBHDZSMGHKF-UHFFFAOYSA-N	15144
Oils, bran	DTXSID8047711	68916-76-7	-	-	Chemical Industrial
2-Phenylmercaptoethanol	DTXSID1046974	699-12-7	C8H10OS	154.045	Chemical Industrial	InChI=1S/C8H10OS/c9-6-7-10-8-4-2-1-3-5-8/h1-5,9H,6-7H2	OCCSC1=CC=CC=C1	KWWZHCSQVRVQGF-UHFFFAOYSA-N	69685
1-Dodecyl-2-pyrrolidinone	DTXSID4042206	2687-96-9	C16H31NO	253.241	Chemical Industrial	InChI=1S/C16H31NO/c1-2-3-4-5-6-7-8-9-10-11-14-17-15-12-13-16(17)18/h2-15H2,1H3	CCCCCCCCCCCCN1CCCC1=O	NJPQAIBZIHNJDO-UHFFFAOYSA-N	62459
9-cis- Retinoic acid	DTXSID6040404	5300-03-8	C20H28O2	300.209	Pharmaceutical	InChI=1S/C20H28O2/c1-15(8-6-9-16(2)14-19(21)22)11-12-18-17(3)10-7-13-20(18,4)5/h6,8-9,11-12,14H,7,10,13H2,1-5H3,(H,21,22)/b9-6+,12-11+,15-8-,16-14+	C\C(\C=C\C1=C(C)CCCC1(C)C)=C\C=C\C(\C)=C\C(O)=O	SHGAZHPCJJPHSC-ZVCIMWCZSA-N	449171
Diatrizoic acid	DTXSID0044521	117-96-4	C11H9I3N2O4	613.77	Pharmaceutical	InChI=1S/C11H9I3N2O4/c1-3(17)15-9-6(12)5(11(19)20)7(13)10(8(9)14)16-4(2)18/h1-2H3,(H,15,17)(H,16,18)(H,19,20)	CC(=O)NC1=C(I)C(C(O)=O)=C(I)C(NC(C)=O)=C1I	YVPYQUNUQOZFHG-UHFFFAOYSA-N	2140
2-[{2-[2-(Dimethylamino)ethoxy]ethyl}(methyl)amino]ethanol	DTXSID5044734	83016-70-0	C9H22N2O2	190.168	Chemical Industrial	InChI=1S/C9H22N2O2/c1-10(2)5-8-13-9-6-11(3)4-7-12/h12H,4-9H2,1-3H3	CN(C)CCOCCN(C)CCO	NCUPDIHWMQEDPR-UHFFFAOYSA-N	3086157
Cypermethrin	DTXSID1023998	52315-07-8	C22H19Cl2NO3	415.074	Pesticide	InChI=1S/C22H19Cl2NO3/c1-22(2)17(12-19(23)24)20(22)21(26)28-18(13-25)14-7-6-10-16(11-14)27-15-8-4-3-5-9-15/h3-12,17-18,20H,1-2H3	CC1(C)C(C=C(Cl)Cl)C1C(=O)OC(C#N)C1=CC=CC(OC2=CC=CC=C2)=C1	KAATUXNTWXVJKI-UHFFFAOYSA-N	2912
Fludioxonil	DTXSID2032398	131341-86-1	C12H6F2N2O2	248.04	Pesticide	InChI=1S/C12H6F2N2O2/c13-12(14)17-10-3-1-2-8(11(10)18-12)9-6-16-5-7(9)4-15/h1-3,5-6,16H	FC1(F)OC2=CC=CC(=C2O1)C1=CNC=C1C#N	MUJOIMFVNIBMKC-UHFFFAOYSA-N	86398
CP-642931	DTXSID3047267	NOCAS_47267	C17H25N7O	343.212	Pharmaceutical	InChI=1S/C17H25N7O/c1-10-8-23(17-20-13(4)19-14(5)21-17)9-11(2)24(10)15-6-7-18-16(22-15)12(3)25/h6-7,10-12,25H,8-9H2,1-5H3/t10-,11+,12-/m1/s1	C[C@@H](O)C1=NC(=CC=N1)N1[C@@H](C)CN(C[C@H]1C)C1=NC(C)=NC(C)=N1	FTEQMUXMWCGJAF-GRYCIOLGSA-N	10132209
2,4,5-Trichlorophenol	DTXSID4024359	95-95-4	C6H3Cl3O	195.925	Pesticide	InChI=1S/C6H3Cl3O/c7-3-1-5(9)6(10)2-4(3)8/h1-2,10H	OC1=C(Cl)C=C(Cl)C(Cl)=C1	LHJGJYXLEPZJPM-UHFFFAOYSA-N	7271
Disodium 4,4'-bis(2-sulfostyryl)biphenyl	DTXSID6036467	27344-41-8	C28H20Na2O6S2	562.05	Plastic	InChI=1S/C28H22O6S2.2Na/c29-35(30,31)27-7-3-1-5-25(27)19-13-21-9-15-23(16-10-21)24-17-11-22(12-18-24)14-20-26-6-2-4-8-28(26)36(32,33)34;;/h1-20H,(H,29,30,31)(H,32,33,34);;/q;2*+1/p-2	[Na+].[Na+].[O-]S(=O)(=O)C1=CC=CC=C1C=CC1=CC=C(C=C1)C1=CC=C(C=CC2=CC=CC=C2S([O-])(=O)=O)C=C1	PMPJQLCPEQFEJW-UHFFFAOYSA-L	33787
2,4-Imidazolidinedione	DTXSID1052111	461-72-3	C3H4N2O2	100.027	Pharmaceutical	InChI=1S/C3H4N2O2/c6-2-1-4-3(7)5-2/h1H2,(H2,4,5,6,7)	O=C1CNC(=O)N1	WJRBRSLFGCUECM-UHFFFAOYSA-N	10006
Trazodone hydrochloride	DTXSID8044626	25332-39-2	C19H23Cl2N5O	407.128	Pharmaceutical	InChI=1S/C19H22ClN5O.ClH/c20-16-5-3-6-17(15-16)23-13-11-22(12-14-23)8-4-10-25-19(26)24-9-2-1-7-18(24)21-25;/h1-3,5-7,9,15H,4,8,10-14H2;1H	Cl.ClC1=CC=CC(=C1)N1CCN(CCCN2N=C3C=CC=CN3C2=O)CC1	OHHDIOKRWWOXMT-UHFFFAOYSA-N	5533
4-Methylbenzeneacetaldehyde	DTXSID0051524	104-09-6	C9H10O	134.073	Food Additive	InChI=1S/C9H10O/c1-8-2-4-9(5-3-8)6-7-10/h2-5,7H,6H2,1H3	CC1=CC=C(CC=O)C=C1	CIXAYNMKFFQEFU-UHFFFAOYSA-N	61006
3-Hydroxy-2-naphthanilide	DTXSID1052618	92-77-3	C17H13NO2	263.095	Color Dyes	InChI=1S/C17H13NO2/c19-16-11-13-7-5-4-6-12(13)10-15(16)17(20)18-14-8-2-1-3-9-14/h1-11,19H,(H,18,20)	OC1=CC2=CC=CC=C2C=C1C(=O)NC1=CC=CC=C1	JFGQHAHJWJBOPD-UHFFFAOYSA-N	66719
N-Methyl-N-vinylacetamide	DTXSID4052003	3195-78-6	C5H9NO	99.0684	Plastic	InChI=1S/C5H9NO/c1-4-6(3)5(2)7/h4H,1H2,2-3H3	CN(C=C)C(C)=O	PNLUGRYDUHRLOF-UHFFFAOYSA-N	18530
(-)-Diethyl-D-tartrate	DTXSID6058689	13811-71-7	C8H14O6	206.079	Chemical Industrial	InChI=1S/C8H14O6/c1-3-13-7(11)5(9)6(10)8(12)14-4-2/h5-6,9-10H,3-4H2,1-2H3/t5-,6-/m0/s1	CCOC(=O)[C@@H](O)[C@H](O)C(=O)OCC	YSAVZVORKRDODB-WDSKDSINSA-N	117410
Dexamethasone	DTXSID3020384	50-02-2	C22H29FO5	392.2	Pharmaceutical	InChI=1S/C22H29FO5/c1-12-8-16-15-5-4-13-9-14(25)6-7-19(13,2)21(15,23)17(26)10-20(16,3)22(12,28)18(27)11-24/h6-7,9,12,15-17,24,26,28H,4-5,8,10-11H2,1-3H3/t12-,15+,16+,17+,19+,20+,21+,22+/m1/s1	[H][C@@]12C[C@@H](C)[C@](O)(C(=O)CO)[C@@]1(C)C[C@H](O)[C@@]1(F)[C@@]2([H])CCC2=CC(=O)C=C[C@]12C	UREBDLICKHMUKA-CXSFZGCWSA-N	5743
3-Iodophenol	DTXSID3052305	626-02-8	C6H5IO	219.939	Chemical Industrial	InChI=1S/C6H5IO/c7-5-2-1-3-6(8)4-5/h1-4,8H	OC1=CC=CC(I)=C1	FXTKWBZFNQHAAO-UHFFFAOYSA-N	12272
2,4,4'-Tribromodiphenyl ether	DTXSID4052710	41318-75-6	C12H7Br3O	403.805	Flame Retardant	InChI=1S/C12H7Br3O/c13-8-1-4-10(5-2-8)16-12-6-3-9(14)7-11(12)15/h1-7H	BrC1=CC=C(OC2=C(Br)C=C(Br)C=C2)C=C1	UPNBETHEXPIWQX-UHFFFAOYSA-N	12110098
4,4'-Propane-2,2-diylbis(2,6-dimethylphenol)	DTXSID8047973	5613-46-7	C19H24O2	284.178	Chemical Industrial	InChI=1S/C19H24O2/c1-11-7-15(8-12(2)17(11)20)19(5,6)16-9-13(3)18(21)14(4)10-16/h7-10,20-21H,1-6H3	CC1=CC(=CC(C)=C1O)C(C)(C)C1=CC(C)=C(O)C(C)=C1	ODJUOZPKKHIEOZ-UHFFFAOYSA-N	79717
Thiamine	DTXSID2023648	59-43-8	C12H17ClN4OS	300.081	Food Additive	InChI=1S/C12H17N4OS.ClH/c1-8-11(3-4-17)18-7-16(8)6-10-5-14-9(2)15-12(10)13;/h5,7,17H,3-4,6H2,1-2H3,(H2,13,14,15);1H/q+1;/p-1	[Cl-].CC1=C(CCO)SC=[N+]1CC1=CN=C(C)N=C1N	MYVIATVLJGTBFV-UHFFFAOYSA-M	1130
Flurazole	DTXSID5052468	72850-64-7	C12H7ClF3NO2S	320.984	Pesticide	InChI=1S/C12H7ClF3NO2S/c13-11-17-9(12(14,15)16)8(20-11)10(18)19-6-7-4-2-1-3-5-7/h1-5H,6H2	FC(F)(F)C1=C(SC(Cl)=N1)C(=O)OCC1=CC=CC=C1	MKQSWTQPLLCSOB-UHFFFAOYSA-N	91715
Bis(2,6-diisopropylphenyl)carbodiimide	DTXSID5051862	2162-74-5	C25H34N2	362.272	Plastic	InChI=1S/C25H34N2/c1-16(2)20-11-9-12-21(17(3)4)24(20)26-15-27-25-22(18(5)6)13-10-14-23(25)19(7)8/h9-14,16-19H,1-8H3	CC(C)C1=CC=CC(C(C)C)=C1N=C=NC1=C(C=CC=C1C(C)C)C(C)C	XLDBGFGREOMWSL-UHFFFAOYSA-N	75100
Aminopterin	DTXSID3022588	54-62-6	C19H20N8O5	440.156	Pharmaceutical	InChI=1S/C19H20N8O5/c20-15-14-16(27-19(21)26-15)23-8-11(24-14)7-22-10-3-1-9(2-4-10)17(30)25-12(18(31)32)5-6-13(28)29/h1-4,8,12,22H,5-7H2,(H,25,30)(H,28,29)(H,31,32)(H4,20,21,23,26,27)/t12-/m0/s1	NC1=NC2=C(N=C(CNC3=CC=C(C=C3)C(=O)N[C@@H](CCC(O)=O)C(O)=O)C=N2)C(N)=N1	TVZGACDUOSZQKY-LBPRGKRZSA-N	169371
Proflavin hydrochloride	DTXSID8021191	952-23-8	C13H12ClN3	245.072	Pharmaceutical	InChI=1S/C13H11N3.ClH/c14-10-3-1-8-5-9-2-4-11(15)7-13(9)16-12(8)6-10;/h1-7H,14-15H2;1H	Cl.NC1=CC2=NC3=CC(N)=CC=C3C=C2C=C1	PBBGTVBGXBUVLT-UHFFFAOYSA-N	7099
Oxytetracycline hydrochloride	DTXSID5021097	2058-46-0	C22H25ClN2O9	496.125	Pesticide	InChI=1S/C22H24N2O9.ClH/c1-21(32)7-5-4-6-8(25)9(7)15(26)10-12(21)17(28)13-14(24(2)3)16(27)11(20(23)31)19(30)22(13,33)18(10)29;/h4-6,12-14,17,25,27-29,32-33H,1-3H3,(H2,23,31);1H/t12-,13-,14+,17+,21-,22+;/m1./s1	Cl.CN(C)[C@H]1[C@@H]2[C@@H](O)[C@H]3C(=C(O)[C@]2(O)C(=O)C(C(N)=O)=C1O)C(=O)C1=C(C=CC=C1O)[C@@]3(C)O	UBDNTYUBJLXUNN-IFLJXUKPSA-N	54675779
Benazolin-ethyl	DTXSID7041621	25059-80-7	C11H10ClNO3S	271.007	Pesticide	InChI=1S/C11H10ClNO3S/c1-2-16-9(14)6-13-10-7(12)4-3-5-8(10)17-11(13)15/h3-5H,2,6H2,1H3	CCOC(=O)CN1C(=O)SC2=CC=CC(Cl)=C12	WQRCEBAZAUAUQC-UHFFFAOYSA-N	3034351
Biotin	DTXSID7022679	58-85-5	C10H16N2O3S	244.088	Food Additive	InChI=1S/C10H16N2O3S/c13-8(14)4-2-1-3-7-9-6(5-16-7)11-10(15)12-9/h6-7,9H,1-5H2,(H,13,14)(H2,11,12,15)/t6-,7+,9-/m1/s1	[H][C@@]12CS[C@@H](CCCCC(O)=O)[C@]1([H])NC(=O)N2	YBJHBAHKTGYVGT-BKPPORCPSA-N	6347547
N-Benzylacetamide	DTXSID6052249	588-46-5	C9H11NO	149.084	Chemical Industrial	InChI=1S/C9H11NO/c1-8(11)10-7-9-5-3-2-4-6-9/h2-6H,7H2,1H3,(H,10,11)	CC(=O)NCC1=CC=CC=C1	UZJLYRRDVFWSGA-UHFFFAOYSA-N	11500
Pargyline hydrochloride	DTXSID1044647	306-07-0	C11H14ClN	195.081	Pharmaceutical	InChI=1S/C11H13N.ClH/c1-3-9-12(2)10-11-7-5-4-6-8-11;/h1,4-8H,9-10H2,2H3;1H	Cl.CN(CC#C)CC1=CC=CC=C1	BCXCABRDBBWWGY-UHFFFAOYSA-N	4688
Chlorpyrifos	DTXSID4020458	2921-88-2	C9H11Cl3NO3PS	348.926	Pesticide	InChI=1S/C9H11Cl3NO3PS/c1-3-14-17(18,15-4-2)16-9-7(11)5-6(10)8(12)13-9/h5H,3-4H2,1-2H3	CCOP(=S)(OCC)OC1=NC(Cl)=C(Cl)C=C1Cl	SBPBAQFWLVIOKP-UHFFFAOYSA-N	2730
Dimethyl dicarbonate	DTXSID2052108	4525-33-1	C4H6O5	134.022	Food Additive	InChI=1S/C4H6O5/c1-7-3(5)9-4(6)8-2/h1-2H3	COC(=O)OC(=O)OC	GZDFHIJNHHMENY-UHFFFAOYSA-N	3086
Gadolinium(III) chloride	DTXSID2044761	10138-52-0	Cl3Gd	262.831	Chemical Industrial	InChI=1S/3ClH.Gd/h3*1H;/q;;;+3/p-3	[Cl-].[Cl-].[Cl-].[Gd+3]	MEANOSLIBWSCIT-UHFFFAOYSA-K
Alloxydim sodium	DTXSID9047041	55635-13-7	C17H24NNaO5	345.155	Pesticide	InChI=1S/C17H24NO5.Na/c1-6-8-11(18-23-9-7-2)13-12(19)10-17(3,4)14(15(13)20)16(21)22-5;/h7,14H,2,6,8-10H2,1,3-5H3;/q-1;+1/b18-11+;	[Na+].CCC\C(=N/OCC=C)[C-]1C(=O)CC(C)(C)C(C(=O)OC)C1=O	DVQHRBFGRZHMSR-NWBUNABESA-N	5718929
N-(2,5-Dimethoxyphenyl)-3-oxobutanamide	DTXSID8044709	6375-27-5	C12H15NO4	237.1	Chemical Industrial	InChI=1S/C12H15NO4/c1-8(14)6-12(15)13-10-7-9(16-2)4-5-11(10)17-3/h4-5,7H,6H2,1-3H3,(H,13,15)	COC1=CC=C(OC)C(NC(=O)CC(C)=O)=C1	PJFIAKRRJLGWMD-UHFFFAOYSA-N	80777
C.I. Acid Orange 7	DTXSID0038881	633-96-5	C16H11N2NaO4S	350.034	Color Dyes	InChI=1S/C16H12N2O4S.Na/c19-15-10-5-11-3-1-2-4-14(11)16(15)18-17-12-6-8-13(9-7-12)23(20,21)22;/h1-10,19H,(H,20,21,22);/q;+1/p-1	[Na+].OC1=C(N=NC2=CC=C(C=C2)S([O-])(=O)=O)C2=CC=CC=C2C=C1	CQPFMGBJSMSXLP-UHFFFAOYSA-M	11315
Bosentan hydrate	DTXSID80873178	157212-55-0	C27H31N5O7S	569.194	Pharmaceutical	InChI=1S/C27H29N5O6S.H2O/c1-27(2,3)18-10-12-19(13-11-18)39(34,35)32-23-22(38-21-9-6-5-8-20(21)36-4)26(37-17-16-33)31-25(30-23)24-28-14-7-15-29-24;/h5-15,33H,16-17H2,1-4H3,(H,30,31,32);1H2	O.COC1=C(OC2=C(OCCO)N=C(N=C2NS(=O)(=O)C2=CC=C(C=C2)C(C)(C)C)C2=NC=CC=N2)C=CC=C1	SXTRWVVIEPWAKM-UHFFFAOYSA-N	104865
C.I. Food Red 11	DTXSID8044672	4321-69-1	C20H16N4Na2O9S2	566.015	Color Dyes	InChI=1S/C20H18N4O9S2.2Na/c1-10(25)21-13-3-5-14(6-4-13)23-24-19-17(35(31,32)33)8-12-7-15(34(28,29)30)9-16(22-11(2)26)18(12)20(19)27;;/h3-9,27H,1-2H3,(H,21,25)(H,22,26)(H,28,29,30)(H,31,32,33);;/q;2*+1/p-2	[Na+].[Na+].CC(=O)NC1=CC=C(C=C1)N=NC1=C(O)C2=C(C=C(C=C2NC(C)=O)S([O-])(=O)=O)C=C1S([O-])(=O)=O	HRMOLDWRTCFZRP-UHFFFAOYSA-L	61350
Prosulfuron	DTXSID9034868	94125-34-5	C15H16F3N5O4S	419.088	Pesticide	InChI=1S/C15H16F3N5O4S/c1-9-19-12(22-14(20-9)27-2)21-13(24)23-28(25,26)11-6-4-3-5-10(11)7-8-15(16,17)18/h3-6H,7-8H2,1-2H3,(H2,19,20,21,22,23,24)	COC1=NC(C)=NC(NC(=O)NS(=O)(=O)C2=C(CCC(F)(F)F)C=CC=C2)=N1	LTUNNEGNEKBSEH-UHFFFAOYSA-N	91751
Secbumeton	DTXSID8037594	26259-45-0	C10H19N5O	225.159	Pesticide	InChI=1S/C10H19N5O/c1-5-7(3)12-9-13-8(11-6-2)14-10(15-9)16-4/h7H,5-6H2,1-4H3,(H2,11,12,13,14,15)	CCNC1=NC(OC)=NC(NC(C)CC)=N1	ZJMZZNVGNSWOOM-UHFFFAOYSA-N	33443
Ethirimol	DTXSID6041927	23947-60-6	C11H19N3O	209.153	Pesticide	InChI=1S/C11H19N3O/c1-4-6-7-9-8(3)13-11(12-5-2)14-10(9)15/h4-7H2,1-3H3,(H2,12,13,14,15)	CCCCC1=C(O)N=C(NCC)N=C1C	BBXXLROWFHWFQY-UHFFFAOYSA-N	135424354
2-Amino-2,4-dimethylpentanenitrile	DTXSID7044899	26842-43-3	C7H14N2	126.116	Chemical Industrial	InChI=1S/C7H14N2/c1-6(2)4-7(3,9)5-8/h6H,4,9H2,1-3H3	CC(C)CC(C)(N)C#N	PRTTZMKZMXANFG-UHFFFAOYSA-N	92251
Ketamine hydrochloride	DTXSID4040137	1867-66-9	C13H17Cl2NO	273.069	Pharmaceutical	InChI=1S/C13H16ClNO.ClH/c1-15-13(9-5-4-8-12(13)16)10-6-2-3-7-11(10)14;/h2-3,6-7,15H,4-5,8-9H2,1H3;1H	Cl.CNC1(CCCCC1=O)C1=C(Cl)C=CC=C1	VCMGMSHEPQENPE-UHFFFAOYSA-N	3821
Lovastatin	DTXSID5020784	75330-75-5	C24H36O5	404.256	Pharmaceutical	InChI=1S/C24H36O5/c1-5-15(3)24(27)29-21-11-14(2)10-17-7-6-16(4)20(23(17)21)9-8-19-12-18(25)13-22(26)28-19/h6-7,10,14-16,18-21,23,25H,5,8-9,11-13H2,1-4H3/t14-,15-,16-,18+,19+,20-,21-,23-/m0/s1	[H][C@]12[C@H](C[C@@H](C)C=C1C=C[C@H](C)[C@@H]2CC[C@@H]1C[C@@H](O)CC(=O)O1)OC(=O)[C@@H](C)CC	PCZOHLXUXFIOCF-BXMDZJJMSA-N	53232
Acryloyloxyethyl succinate	DTXSID4044820	50940-49-3	C9H12O6	216.063	Plastic	InChI=1S/C9H12O6/c1-2-8(12)14-5-6-15-9(13)4-3-7(10)11/h2H,1,3-6H2,(H,10,11)	OC(=O)CCC(=O)OCCOC(=O)C=C	UZDMJPAQQFSMMV-UHFFFAOYSA-N	175956
5-Chlorobenzotriazole	DTXSID0047450	94-97-3	C6H4ClN3	153.009	Chemical Industrial	InChI=1S/C6H4ClN3/c7-4-1-2-5-6(3-4)9-10-8-5/h1-3H,(H,8,9,10)	ClC1=CC2=C(NN=N2)C=C1	PZBQVZFITSVHAW-UHFFFAOYSA-N	66760
Disodium benzene-1,3-disulfonate	DTXSID0044735	831-59-4	C6H4Na2O6S2	281.924	Chemical Industrial	InChI=1S/C6H6O6S2.2Na/c7-13(8,9)5-2-1-3-6(4-5)14(10,11)12;;/h1-4H,(H,7,8,9)(H,10,11,12);;/q;2*+1/p-2	[Na+].[Na+].[O-]S(=O)(=O)C1=CC(=CC=C1)S([O-])(=O)=O	XWPWZOJBTOJEGW-UHFFFAOYSA-L	7388
2-(4-Aminophenyl)-6-methylbenzothiazole sulfonic acid	DTXSID0024501	130-17-6	C14H12N2O3S2	320.029	Chemical Industrial	InChI=1S/C14H12N2O3S2/c1-8-2-7-11-12(13(8)21(17,18)19)20-14(16-11)9-3-5-10(15)6-4-9/h2-7H,15H2,1H3,(H,17,18,19)	CC1=C(C2=C(C=C1)N=C(S2)C1=CC=C(N)C=C1)S(O)(=O)=O	KGZUHYIHYBDNLC-UHFFFAOYSA-N	174223
2,2-Bis{[(3-sulfanylpropanoyl)oxy]methyl}butyl 3-sulfanylpropanoate	DTXSID8044919	33007-83-9	C15H26O6S3	398.089	Chemical Industrial	InChI=1S/C15H26O6S3/c1-2-15(9-19-12(16)3-6-22,10-20-13(17)4-7-23)11-21-14(18)5-8-24/h22-24H,2-11H2,1H3	CCC(COC(=O)CCS)(COC(=O)CCS)COC(=O)CCS	IMQFZQVZKBIPCQ-UHFFFAOYSA-N	118379
Monocrotophos	DTXSID9034816	6923-22-4	C7H14NO5P	223.061	Pesticide	InChI=1S/C7H14NO5P/c1-6(5-7(9)8-2)13-14(10,11-3)12-4/h5H,1-4H3,(H,8,9)/b6-5+	CNC(=O)\C=C(/C)OP(=O)(OC)OC	KRTSDMXIXPKRQR-AATRIKPKSA-N	5371562
3-Bromo-4-fluorobenzaldehyde	DTXSID6044989	77771-02-9	C7H4BrFO	201.943	Chemical Industrial	InChI=1S/C7H4BrFO/c8-6-3-5(4-10)1-2-7(6)9/h1-4H	FC1=C(Br)C=C(C=O)C=C1	FAHZIKXYYRGSHF-UHFFFAOYSA-N	173604
Quinine hydrochloride dihydrate	DTXSID2047694	6119-47-7	C20H29ClN2O4	396.182	Chemical Industrial	InChI=1S/C20H24N2O2.ClH.2H2O/c1-3-13-12-22-9-7-14(13)10-19(22)20(23)16-6-8-21-18-5-4-15(24-2)11-17(16)18;;;/h3-6,8,11,13-14,19-20,23H,1,7,9-10,12H2,2H3;1H;2*1H2/t13-,14-,19-,20+;;;/m0.../s1	O.O.Cl.[H][C@]1(C[C@@H]2CC[N@]1C[C@@H]2C=C)[C@H](O)C1=CC=NC2=C1C=C(OC)C=C2	MPQKYZPYCSTMEI-FLZPLBAKSA-N	3034034
3-[(3-Sulfanylpropanoyl)oxy]-2,2-bis{[(3-sulfanylpropanoyl)oxy]methyl}propyl 3-sulfanylpropanoate	DTXSID1044728	7575-23-7	C17H28O8S4	488.067	Plastic	InChI=1S/C17H28O8S4/c18-13(1-5-26)22-9-17(10-23-14(19)2-6-27,11-24-15(20)3-7-28)12-25-16(21)4-8-29/h26-29H,1-12H2	SCCC(=O)OCC(COC(=O)CCS)(COC(=O)CCS)COC(=O)CCS	JOBBTVPTPXRUBP-UHFFFAOYSA-N	82056
2,2'-[Ethane-1,2-diylbis(oxy)]diethanamine	DTXSID9044742	929-59-9	C6H16N2O2	148.121	Chemical Industrial	InChI=1S/C6H16N2O2/c7-1-3-9-5-6-10-4-2-8/h1-8H2	NCCOCCOCCN	IWBOPFCKHIJFMS-UHFFFAOYSA-N	70248
Azinphos-methyl	DTXSID3020122	86-50-0	C10H12N3O3PS2	317.006	Pesticide	InChI=1S/C10H12N3O3PS2/c1-15-17(18,16-2)19-7-13-10(14)8-5-3-4-6-9(8)11-12-13/h3-6H,7H2,1-2H3	COP(=S)(OC)SCN1N=NC2=C(C=CC=C2)C1=O	CJJOSEISRRTUQB-UHFFFAOYSA-N	2268
Dimethyl methylphosphonate	DTXSID0020494	756-79-6	C3H9O3P	124.029	Flame Retardant	InChI=1S/C3H9O3P/c1-5-7(3,4)6-2/h1-3H3	COP(C)(=O)OC	VONWDASPFIQPDY-UHFFFAOYSA-N	12958
Phenanthrene	DTXSID6024254	85-01-8	C14H10	178.078	Polycyclic Aromatic Hydrocarbon (PAH)	InChI=1S/C14H10/c1-3-7-13-11(5-1)9-10-12-6-2-4-8-14(12)13/h1-10H	C1=CC2=C(C=C1)C1=C(C=CC=C1)C=C2	YNPNZTXNASCQKK-UHFFFAOYSA-N	995
Dicyclohexylamine	DTXSID6025018	101-83-7	C12H23N	181.183	Chemical Industrial	InChI=1S/C12H23N/c1-3-7-11(8-4-1)13-12-9-5-2-6-10-12/h11-13H,1-10H2	C1CCC(CC1)NC1CCCCC1	XBPCUCUWBYBCDP-UHFFFAOYSA-N	7582
2-Ethyl-2-methylbutyric acid	DTXSID7051840	19889-37-3	C7H14O2	130.099	Chemical Industrial	InChI=1S/C7H14O2/c1-4-7(3,5-2)6(8)9/h4-5H2,1-3H3,(H,8,9)	CCC(C)(CC)C(O)=O	LHJPKLWGGMAUAN-UHFFFAOYSA-N	29846
Metobromuron	DTXSID6042157	3060-89-7	C9H11BrN2O2	258	Pesticide	InChI=1S/C9H11BrN2O2/c1-12(14-2)9(13)11-8-5-3-7(10)4-6-8/h3-6H,1-2H3,(H,11,13)	CON(C)C(=O)NC1=CC=C(Br)C=C1	WLFDQEVORAMCIM-UHFFFAOYSA-N	18290
3-Phenylprop-2-enenitrile	DTXSID2052100	4360-47-8	C9H7N	129.058	Cosmetic ingredient	InChI=1S/C9H7N/c10-8-4-7-9-5-2-1-3-6-9/h1-7H	N#CC=CC1=CC=CC=C1	ZWKNLRXFUTWSOY-UHFFFAOYSA-N	74667
2-Chloro-4-fluoro-5-nitroanisole	DTXSID7058703	84478-76-2	C7H5ClFNO3	204.994	Chemical Industrial	InChI=1S/C7H5ClFNO3/c1-13-7-3-6(10(11)12)5(9)2-4(7)8/h2-3H,1H3	COC1=CC(=C(F)C=C1Cl)[N+]([O-])=O	CRONHBXGPYQWHX-UHFFFAOYSA-N	2779295
1-(4-Chlorophenyl)ethanone	DTXSID1052668	99-91-2	C8H7ClO	154.019	Chemical Industrial	InChI=1S/C8H7ClO/c1-6(10)7-2-4-8(9)5-3-7/h2-5H,1H3	CC(=O)C1=CC=C(Cl)C=C1	BUZYGTVTZYSBCU-UHFFFAOYSA-N	7467
Neodecanoyl chloride	DTXSID3028007	40292-82-8	C10H19ClO	190.112	Plastic
Microcystin LR	DTXSID3031654	101043-37-2	C49H74N10O12	994.549	Natural toxin	InChI=1S/C49H74N10O12/c1-26(2)23-37-46(66)58-40(48(69)70)30(6)42(62)55-35(17-14-22-52-49(50)51)45(65)54-34(19-18-27(3)24-28(4)38(71-10)25-33-15-12-11-13-16-33)29(5)41(61)56-36(47(67)68)20-21-39(60)59(9)32(8)44(64)53-31(7)43(63)57-37/h11-13,15-16,18-19,24,26,28-31,34-38,40H,8,14,17,20-23,25H2,1-7,9-10H3,(H,53,64)(H,54,65)(H,55,62)(H,56,61)(H,57,63)(H,58,66)(H,67,68)(H,69,70)(H4,50,51,52)/b19-18+,2…	CO[C@@H](CC1=CC=CC=C1)[C@@H](C)\C=C(/C)\C=C\[C@@H]1NC(=O)[C@H](CCCNC(N)=N)NC(=O)[C@@H](C)[C@@H](NC(=O)[C@H](CC(C)C)NC(=O)[C@@H](C)NC(=O)C(=C)N(C)C(=O)CC[C@@H](NC(=O)[C@H]1C)C(O)=O)C(O)=O	ZYZCGGRZINLQBL-GWRQVWKTSA-N	445434
2,4-Dibromophenol	DTXSID1052290	615-58-7	C6H4Br2O	249.863	Flame Retardant	InChI=1S/C6H4Br2O/c7-4-1-2-6(9)5(8)3-4/h1-3,9H	OC1=C(Br)C=C(Br)C=C1	FAXWFCTVSHEODL-UHFFFAOYSA-N	12005
6-(Octahydroquinolin-1(2H)-ylsulfonyl)-1,2,3,4-tetrahydroquinoline	DTXSID2058704	5455-90-3	C18H26N2O2S	334.171	Chemical Industrial	InChI=1S/C18H26N2O2S/c21-23(22,16-9-10-17-15(13-16)6-3-11-19-17)20-12-4-7-14-5-1-2-8-18(14)20/h9-10,13-14,18-19H,1-8,11-12H2/t14-,18+/m0/s1	O=S(=O)(N1CCC[C@@H]2CCCC[C@@H]12)C1=CC2=C(NCCC2)C=C1	LECPJKATPJRAMB-KBXCAEBGSA-N	56589414
2-Methyldecanal	DTXSID5021623	19009-56-4	C11H22O	170.167	Cosmetic ingredient	InChI=1S/C11H22O/c1-3-4-5-6-7-8-9-11(2)10-12/h10-11H,3-9H2,1-2H3	CCCCCCCCC(C)C=O	LBICMZLDYMBIGA-UHFFFAOYSA-N	29381
Benzene hexabromide	DTXSID4052687	1837-91-8	C6H6Br6	551.557	Flame Retardant	InChI=1S/C6H6Br6/c7-1-2(8)4(10)6(12)5(11)3(1)9/h1-6H	BrC1C(Br)C(Br)C(Br)C(Br)C1Br	QFQZKISCBJKVHI-UHFFFAOYSA-N	74603
Methyl bromoacetate	DTXSID7052737	96-32-2	C3H5BrO2	151.947	Flame Retardant	InChI=1S/C3H5BrO2/c1-6-3(5)2-4/h2H2,1H3	COC(=O)CBr	YDCHPLOFQATIDS-UHFFFAOYSA-N	60984
Azorubine	DTXSID3021225	3567-69-9	C20H12N2Na2O7S2	501.988	Color Dyes	InChI=1S/C20H14N2O7S2.2Na/c23-20-15-8-4-3-7-14(15)19(31(27,28)29)11-17(20)22-21-16-9-10-18(30(24,25)26)13-6-2-1-5-12(13)16;;/h1-11,23H,(H,24,25,26)(H,27,28,29);;/q;2*+1/p-2	[Na+].[Na+].OC1=C(C=C(C2=C1C=CC=C2)S([O-])(=O)=O)N=NC1=C2C=CC=CC2=C(C=C1)S([O-])(=O)=O	YSVBPNGJESBVRM-UHFFFAOYSA-L	19119
Sorbitan, mono-(9Z)-9-octadecenoate	DTXSID6027397	1338-43-8	C24H44O6	428.314	Chemical Industrial	InChI=1S/C24H44O6/c1-2-3-4-5-6-7-8-9-10-11-12-13-14-15-16-17-22(27)29-19-21(26)24-23(28)20(25)18-30-24/h9-10,20-21,23-26,28H,2-8,11-19H2,1H3/b10-9-/t20-,21+,23+,24+/m0/s1	CCCCCCCC\C=C/CCCCCCCC(=O)OC[C@@H](O)[C@H]1OC[C@H](O)[C@H]1O	NWGKJDSIEKMTRX-AAZCQSIUSA-N	9920342
7,12-Benz(a)anthraquinone	DTXSID8051916	2498-66-0	C18H10O2	258.068	Chemical Industrial	InChI=1S/C18H10O2/c19-17-13-7-3-4-8-14(13)18(20)16-12-6-2-1-5-11(12)9-10-15(16)17/h1-10H	O=C1C2=CC=CC=C2C(=O)C2=C1C=CC1=C2C=CC=C1	LHMRXAIRPKSGDE-UHFFFAOYSA-N	17253
PharmaGSID_47337	DTXSID4047337	1061517-62-1	C34H31N4NaO4	582.224	Pharmaceutical	InChI=1S/C34H32N4O4.Na/c1-3-42-28-9-6-8-26(20-28)38-22-31(35-32(38)24-13-11-23(2)12-14-24)33(39)37-17-15-36(16-18-37)27-19-25-7-4-5-10-29(25)30(21-27)34(40)41;/h4-14,19-22H,3,15-18H2,1-2H3,(H,40,41);/q;+1/p-1	[Na+].CCOC1=CC(=CC=C1)N1C=C(N=C1C1=CC=C(C)C=C1)C(=O)N1CCN(CC1)C1=CC2=CC=CC=C2C(=C1)C([O-])=O	KQJNPHDTBVUCDU-UHFFFAOYSA-M	16755781
Fenson	DTXSID6041973	80-38-6	C12H9ClO3S	267.996	Pesticide	InChI=1S/C12H9ClO3S/c13-10-6-8-11(9-7-10)16-17(14,15)12-4-2-1-3-5-12/h1-9H	ClC1=CC=C(OS(=O)(=O)C2=CC=CC=C2)C=C1	SPJOZZSIXXJYBT-UHFFFAOYSA-N	6636
Chrysin	DTXSID1022396	480-40-0	C15H10O4	254.058	Cosmetic ingredient	InChI=1S/C15H10O4/c16-10-6-11(17)15-12(18)8-13(19-14(15)7-10)9-4-2-1-3-5-9/h1-8,16-17H	OC1=CC2=C(C(O)=C1)C(=O)C=C(O2)C1=CC=CC=C1	RTIXKCRFFJGDFG-UHFFFAOYSA-N	5281607
Allidochlor	DTXSID2041591	93-71-0	C8H12ClNO	173.061	Pesticide	InChI=1S/C8H12ClNO/c1-3-5-10(6-4-2)8(11)7-9/h3-4H,1-2,5-7H2	ClCC(=O)N(CC=C)CC=C	MDBGGTQNNUOQRC-UHFFFAOYSA-N	7157
Promecarb	DTXSID4037617	2631-37-0	C12H17NO2	207.126	Pesticide	InChI=1S/C12H17NO2/c1-8(2)10-5-9(3)6-11(7-10)15-12(14)13-4/h5-8H,1-4H3,(H,13,14)	CNC(=O)OC1=CC(=CC(C)=C1)C(C)C	DTAPQAJKAFRNJB-UHFFFAOYSA-N	17516
Hydroxymethanesulfinic acid monosodium salt dihydrate	DTXSID4049030	6035-47-8	CH7NaO5S	153.991	Chemical Industrial	InChI=1S/CH3O3S.Na.2H2O/c2-1-5(3)4;;;/h1H2,(H,3,4);;2*1H2/q-1;+1;;	O.O.[Na+].OS(=O)C[O-]	VJWVWUHJLZEHOU-UHFFFAOYSA-N	9000
2-Allyloxymethyl-2-ethylpropanediol	DTXSID5052674	682-11-1	C9H18O3	174.126	Chemical Industrial	InChI=1S/C9H18O3/c1-3-5-12-8-9(4-2,6-10)7-11/h3,10-11H,1,4-8H2,2H3	CCC(CO)(CO)COCC=C	LZDXRPVSAKWYDH-UHFFFAOYSA-N	12683
Isopropyl Laurate	DTXSID3041904	10233-13-3	C15H30O2	242.225	Cosmetic ingredient	InChI=1S/C15H30O2/c1-4-5-6-7-8-9-10-11-12-13-15(16)17-14(2)3/h14H,4-13H2,1-3H3	CCCCCCCCCCCC(=O)OC(C)C	UJPPXNXOEVDSRW-UHFFFAOYSA-N	25068
Clonidine hydrochloride	DTXSID8044670	4205-91-8	C9H10Cl3N3	264.994	Pharmaceutical	InChI=1S/C9H9Cl2N3.ClH/c10-6-2-1-3-7(11)8(6)14-9-12-4-5-13-9;/h1-3H,4-5H2,(H2,12,13,14);1H	Cl.ClC1=CC=CC(Cl)=C1NC1=NCCN1	ZNIFSRGNXRYGHF-UHFFFAOYSA-N	2803
Lepidine	DTXSID7047067	491-35-0	C10H9N	143.073	Food Additive	InChI=1S/C10H9N/c1-8-6-7-11-10-5-3-2-4-9(8)10/h2-7H,1H3	CC1=CC=NC2=C1C=CC=C2	MUDSDYNRBDKLGK-UHFFFAOYSA-N	10285
1-Chloro-2-propanol, technical grade (~75% 1-chloro-2-propanol; ~25% 2-chloro-1-propanol)	DTXSID3021988	NOCAS_21988	C3H7ClO	94.0185	Chemical Industrial
CITCO	DTXSID4040761	338404-52-7	C19H12Cl3N3OS	434.977	Chemical Industrial	InChI=1S/C19H12Cl3N3OS/c20-14-4-2-13(3-5-14)18-17(25-7-8-27-19(25)24-18)10-23-26-11-12-1-6-15(21)16(22)9-12/h1-10H,11H2/b23-10+	ClC1=CC=C(C=C1)C1=C(\C=N\OCC2=CC(Cl)=C(Cl)C=C2)N2C=CSC2=N1	ZQWBOKJVVYNKTL-AUEPDCJTSA-N	5912745
Fluorescein sodium	DTXSID9025328	518-47-8	C20H10Na2O5	376.032	Color Dyes	InChI=1S/C20H12O5.2Na/c21-11-5-7-15-17(9-11)24-18-10-12(22)6-8-16(18)20(15)14-4-2-1-3-13(14)19(23)25-20;;/h1-10,21-22H;;/q;2*+1/p-2	[Na+].[Na+].[O-]C1=CC2=C(C=C1)C1(OC(=O)C3=C1C=CC=C3)C1=C(O2)C=C([O-])C=C1	RGPLGPBQJOQFJS-UHFFFAOYSA-L	16850
Ethametsulfuron-methyl	DTXSID9034573	97780-06-8	C15H18N6O6S	410.101	Pesticide	InChI=1S/C15H18N6O6S/c1-4-27-15-19-12(16-2)17-13(20-15)18-14(23)21-28(24,25)10-8-6-5-7-9(10)11(22)26-3/h5-8H,4H2,1-3H3,(H3,16,17,18,19,20,21,23)	CCOC1=NC(NC)=NC(NC(=O)NS(=O)(=O)C2=C(C=CC=C2)C(=O)OC)=N1	ZINJLDJMHCUBIP-UHFFFAOYSA-N	91756
N,N-Dimethylformamide	DTXSID6020515	68-12-2	C3H7NO	73.0528	Pesticide	InChI=1S/C3H7NO/c1-4(2)3-5/h3H,1-2H3	CN(C)C=O	ZMXDDKWLCZADIW-UHFFFAOYSA-N	6228
Isoproturon	DTXSID1042077	34123-59-6	C12H18N2O	206.142	Pesticide	InChI=1S/C12H18N2O/c1-9(2)10-5-7-11(8-6-10)13-12(15)14(3)4/h5-9H,1-4H3,(H,13,15)	CC(C)C1=CC=C(NC(=O)N(C)C)C=C1	PUIYMUZLKQOUOZ-UHFFFAOYSA-N	36679
3,5-Dimethyl-1,2-cyclopentanedione	DTXSID0047660	13494-07-0	C7H10O2	126.068	Food Additive	InChI=1S/C7H10O2/c1-4-3-5(2)7(9)6(4)8/h4-5H,3H2,1-2H3	CC1CC(C)C(=O)C1=O	MIDXCONKKJTLDX-UHFFFAOYSA-N	61634
2,4-Dithiobiuret	DTXSID2034968	541-53-7	C2H5N3S2	134.992	Pesticide	InChI=1S/C2H5N3S2/c3-1(6)5-2(4)7/h(H5,3,4,5,6,7)	NC(=S)NC(N)=S	JIRRNZWTWJGJCT-UHFFFAOYSA-N	2758725
Perindopril erbumine	DTXSID1044198	107133-36-8	C23H43N3O5	441.32	Pharmaceutical	InChI=1S/C19H32N2O5.C4H11N/c1-4-8-14(19(25)26-5-2)20-12(3)17(22)21-15-10-7-6-9-13(15)11-16(21)18(23)24;1-4(2,3)5/h12-16,20H,4-11H2,1-3H3,(H,23,24);5H2,1-3H3/t12-,13-,14-,15-,16-;/m0./s1	CC(C)(C)N.CCC[C@H](N[C@@H](C)C(=O)N1[C@H]2CCCC[C@H]2C[C@H]1C(O)=O)C(=O)OCC	IYNMDWMQHSMDDE-MHXJNQAMSA-N	107807
4-Hydroxy-7-(phenylamino)naphthalene-2-sulfonic acid	DTXSID0044787	119-40-4	C16H13NO4S	315.057	Color Dyes	InChI=1S/C16H13NO4S/c18-16-10-14(22(19,20)21)9-11-8-13(6-7-15(11)16)17-12-4-2-1-3-5-12/h1-10,17-18H,(H,19,20,21)	OC1=CC(=CC2=C1C=CC(NC1=CC=CC=C1)=C2)S(O)(=O)=O	YGNDWDUEMICDLW-UHFFFAOYSA-N	67065
Scopolamine hydrochloride	DTXSID6044692	55-16-3	C17H22ClNO4	339.124	Pharmaceutical	InChI=1S/C17H21NO4.ClH/c1-18-13-7-11(8-14(18)16-15(13)22-16)21-17(20)12(9-19)10-5-3-2-4-6-10;/h2-6,11-16,19H,7-9H2,1H3;1H/t11-,12-,13-,14+,15-,16+;/m1./s1	Cl.CN1[C@H]2C[C@@H](C[C@@H]1[C@H]1O[C@@H]21)OC(=O)[C@H](CO)C1=CC=CC=C1	KXPXJGYSEPEXMF-MOUKNHLCSA-N	3000322
Dimethyl nonanedioate	DTXSID1044807	1732-10-1	C11H20O4	216.136	Plastic	InChI=1S/C11H20O4/c1-14-10(12)8-6-4-3-5-7-9-11(13)15-2/h3-9H2,1-2H3	COC(=O)CCCCCCCC(=O)OC	DRUKNYVQGHETPO-UHFFFAOYSA-N	15612
4,5-Dimethyl-3-hydroxy-2,5-dihydrofuran-2-one	DTXSID4047674	28664-35-9	C6H8O3	128.047	Food Additive	InChI=1S/C6H8O3/c1-3-4(2)9-6(8)5(3)7/h4,7H,1-2H3	CC1OC(=O)C(O)=C1C	UNYNVICDCJHOPO-UHFFFAOYSA-N	62835
[(1R)-2,2,3-Trimethylcyclopent-3-en-1-yl]acetaldehyde	DTXSID3044756	4501-58-0	C10H16O	152.12	Food Additive	InChI=1S/C10H16O/c1-8-4-5-9(6-7-11)10(8,2)3/h4,7,9H,5-6H2,1-3H3/t9-/m1/s1	CC1=CC[C@H](CC=O)C1(C)C	OGCGGWYLHSJRFY-SECBINFHSA-N	1252759
Haloperidol	DTXSID4034150	52-86-8	C21H23ClFNO2	375.14	Pharmaceutical	InChI=1S/C21H23ClFNO2/c22-18-7-5-17(6-8-18)21(26)11-14-24(15-12-21)13-1-2-20(25)16-3-9-19(23)10-4-16/h3-10,26H,1-2,11-15H2	OC1(CCN(CCCC(=O)C2=CC=C(F)C=C2)CC1)C1=CC=C(Cl)C=C1	LNEPOXFFQSENCJ-UHFFFAOYSA-N	3559
Ethylene glycol diglycidyl ether	DTXSID4044876	2224-15-9	C8H14O4	174.089	Chemical Industrial	InChI=1S/C8H14O4/c1(9-3-7-5-11-7)2-10-4-8-6-12-8/h7-8H,1-6H2	C(COCC1CO1)OCC1CO1	AOBIOSPNXBMOAT-UHFFFAOYSA-N	16683
2-Aminobenzene-1,4-disulfonic acid	DTXSID8044751	98-44-2	C6H7NO6S2	252.971	Color Dyes	InChI=1S/C6H7NO6S2/c7-5-3-4(14(8,9)10)1-2-6(5)15(11,12)13/h1-3H,7H2,(H,8,9,10)(H,11,12,13)	NC1=CC(=CC=C1S(O)(=O)=O)S(O)(=O)=O	LDCCBULMAFILCT-UHFFFAOYSA-N	60988
1,3-Dioxane-5,5-diyldimethanol	DTXSID8044967	6228-25-7	C6H12O4	148.074	Chemical Industrial	InChI=1S/C6H12O4/c7-1-6(2-8)3-9-5-10-4-6/h7-8H,1-5H2	OCC1(CO)COCOC1	ZTISUHQLYYPYFA-UHFFFAOYSA-N	80373
CP-401387	DTXSID9047253	199171-88-5	C23H29N3O2	379.226	Pharmaceutical	InChI=1S/C23H29N3O2/c1-2-20-19-9-8-17(23(15-24)12-10-16(11-13-23)22(27)28)14-21(19)26(25-20)18-6-4-3-5-7-18/h8-9,14,16,18H,2-7,10-13H2,1H3,(H,27,28)/t16-,23-	CCC1=NN(C2CCCCC2)C2=C1C=CC(=C2)[C@]1(CC[C@@H](CC1)C(O)=O)C#N	PRUGWHGQBHEDAX-QXONSOMPSA-N	9799979
Chloroacetamide	DTXSID9041570	79-07-2	C2H4ClNO	92.9981	Surfactant	InChI=1S/C2H4ClNO/c3-1-2(4)5/h1H2,(H2,4,5)	NC(=O)CCl	VXIVSQZSERGHQP-UHFFFAOYSA-N	6580
Dimethomorph	DTXSID7034545	110488-70-5	C21H22ClNO4	387.124	Pesticide	InChI=1S/C21H22ClNO4/c1-25-19-8-5-16(13-20(19)26-2)18(15-3-6-17(22)7-4-15)14-21(24)23-9-11-27-12-10-23/h3-8,13-14H,9-12H2,1-2H3	COC1=C(OC)C=C(C=C1)C(=CC(=O)N1CCOCC1)C1=CC=C(Cl)C=C1	QNBTYORWCCMPQP-UHFFFAOYSA-N	86298
Thiabendazole	DTXSID0021337	148-79-8	C10H7N3S	201.036	Pesticide	InChI=1S/C10H7N3S/c1-2-4-8-7(3-1)12-10(13-8)9-5-14-6-11-9/h1-6H,(H,12,13)	N1C2=C(C=CC=C2)N=C1C1=CSC=N1	WJCNZQLZVWNLKY-UHFFFAOYSA-N	5430
2,2',6,6'-Tetrachlorobisphenol A	DTXSID3021770	79-95-8	C15H12Cl4O2	363.959	Flame Retardant	InChI=1S/C15H12Cl4O2/c1-15(2,7-3-9(16)13(20)10(17)4-7)8-5-11(18)14(21)12(19)6-8/h3-6,20-21H,1-2H3	CC(C)(C1=CC(Cl)=C(O)C(Cl)=C1)C1=CC(Cl)=C(O)C(Cl)=C1	KYPYTERUKNKOLP-UHFFFAOYSA-N	6619
4-(2-Furyl)butan-2-one	DTXSID2052443	699-17-2	C8H10O2	138.068	Food Additive	InChI=1S/C8H10O2/c1-7(9)4-5-8-3-2-6-10-8/h2-3,6H,4-5H2,1H3	CC(=O)CCC1=CC=CO1	GGJUJWSDTDBTLX-UHFFFAOYSA-N	12780
4-(1-Oxo-2-propenyl)-morpholine	DTXSID0044947	5117-12-4	C7H11NO2	141.079	Chemical Industrial	InChI=1S/C7H11NO2/c1-2-7(9)8-3-5-10-6-4-8/h2H,1,3-6H2	C=CC(=O)N1CCOCC1	XLPJNCYCZORXHG-UHFFFAOYSA-N	98723
2-Chloroacrylonitrile	DTXSID6052613	920-37-6	C3H2ClN	86.9876	Chemical Industrial	InChI=1S/C3H2ClN/c1-3(4)2-5/h1H2	ClC(=C)C#N	OYUNTGBISCIYPW-UHFFFAOYSA-N	70198
Ethyl 2-amino-4-(trifluoromethyl)-1,3-thiazole-5-carboxylate	DTXSID0051491	344-72-9	C7H7F3N2O2S	240.018	Chemical Industrial	InChI=1S/C7H7F3N2O2S/c1-2-14-5(13)3-4(7(8,9)10)12-6(11)15-3/h2H2,1H3,(H2,11,12)	CCOC(=O)C1=C(N=C(N)S1)C(F)(F)F	XJRPTMORGOIMMI-UHFFFAOYSA-N	67656
4-Chlorobutyryl chloride	DTXSID6052114	4635-59-0	C4H6Cl2O	139.98	Chemical Industrial	InChI=1S/C4H6Cl2O/c5-3-1-2-4(6)7/h1-3H2	ClCCCC(Cl)=O	CDIIZULDSLKBKV-UHFFFAOYSA-N	78370
2-(4-Methylphenyl)-1,3-benzoxazole	DTXSID7052575	835-71-2	C14H11NO	209.084	Chemical Industrial	InChI=1S/C14H11NO/c1-10-6-8-11(9-7-10)14-15-12-4-2-3-5-13(12)16-14/h2-9H,1H3	CC1=CC=C(C=C1)C1=NC2=CC=CC=C2O1	UTMZWCTVPHAOJZ-UHFFFAOYSA-N	70039
1,3-Dihydro-3,3-bis(4-hydroxy-m-tolyl)-2H-indol-2-one	DTXSID1052119	47465-97-4	C22H19NO3	345.136	Plastic	InChI=1S/C22H19NO3/c1-13-11-15(7-9-19(13)24)22(16-8-10-20(25)14(2)12-16)17-5-3-4-6-18(17)23-21(22)26/h3-12,24-25H,1-2H3,(H,23,26)	CC1=CC(=CC=C1O)C1(C(=O)NC2=C1C=CC=C2)C1=CC(C)=C(O)C=C1	ZEKCYPANSOJWDH-UHFFFAOYSA-N	162076
1,1-Diethoxyhexane	DTXSID0052045	3658-93-3	C10H22O2	174.162	Cosmetic ingredient	InChI=1S/C10H22O2/c1-4-7-8-9-10(11-5-2)12-6-3/h10H,4-9H2,1-3H3	CCCCCC(OCC)OCC	WNHOMUCDFNTSEV-UHFFFAOYSA-N	77224
2-Ethylhexyl 2,3,4,5-tetrabromobenzoate	DTXSID9052686	183658-27-7	C15H18Br4O2	545.804	Flame Retardant	InChI=1S/C15H18Br4O2/c1-3-5-6-9(4-2)8-21-15(20)10-7-11(16)13(18)14(19)12(10)17/h7,9H,3-6,8H2,1-2H3	CCCCC(CC)COC(=O)C1=C(Br)C(Br)=C(Br)C(Br)=C1	HVDXCGSGEQKWGB-UHFFFAOYSA-N	71316600
2-Iodophenol	DTXSID5052175	533-58-4	C6H5IO	219.939	Chemical Industrial	InChI=1S/C6H5IO/c7-5-3-1-2-4-6(5)8/h1-4,8H	OC1=C(I)C=CC=C1	KQDJTBPASNJQFQ-UHFFFAOYSA-N	10784
Heptadecan-1-ol	DTXSID3051460	1454-85-9	C17H36O	256.277	Pesticide	InChI=1S/C17H36O/c1-2-3-4-5-6-7-8-9-10-11-12-13-14-15-16-17-18/h18H,2-17H2,1H3	CCCCCCCCCCCCCCCCCO	GOQYKNQRPGWPLP-UHFFFAOYSA-N	15076
Titanium(III) chloride, 20% w/w solution in 2N hydrochloric acid	DTXSID8047002	NOCAS_47002	Cl3Ti	152.855	Chemical Industrial
C.I. Acid Violet 19, disodium salt	DTXSID8044418	3244-88-0	C20H17N3Na2O9S3	584.992	Color Dyes	InChI=1S/C20H19N3O9S3.2Na/c1-10-6-13(9-18(20(10)23)35(30,31)32)19(11-2-4-14(21)16(7-11)33(24,25)26)12-3-5-15(22)17(8-12)34(27,28)29;;/h2-9,21H,22-23H2,1H3,(H,24,25,26)(H,27,28,29)(H,30,31,32);;/q;2*+1/p-2	[Na+].[Na+].CC1=C(N)C(=CC(=C1)C(C1=CC=C(N)C(=C1)S([O-])(=O)=O)=C1C=CC(=N)C(=C1)S(O)(=O)=O)S([O-])(=O)=O	RZUBARUFLYGOGC-UHFFFAOYSA-L	72203
Anastrozole	DTXSID9022607	120511-73-1	C17H19N5	293.164	Pharmaceutical	InChI=1S/C17H19N5/c1-16(2,9-18)14-5-13(8-22-12-20-11-21-22)6-15(7-14)17(3,4)10-19/h5-7,11-12H,8H2,1-4H3	CC(C)(C#N)C1=CC(=CC(CN2C=NC=N2)=C1)C(C)(C)C#N	YBBLVLTVTVSKRW-UHFFFAOYSA-N	2187
Endosulfan II	DTXSID8037540	33213-65-9	C9H6Cl6O3S	403.817	Pesticide	InChI=1S/C9H6Cl6O3S/c10-5-6(11)8(13)4-2-18-19(16)17-1-3(4)7(5,12)9(8,14)15/h3-4H,1-2H2/t3-,4+,7-,8+,19-	[H][C@]12CO[S@](=O)OC[C@@]1([H])[C@@]1(Cl)C(Cl)=C(Cl)[C@]2(Cl)C1(Cl)Cl	RDYMFSUJUZBWLH-LLXUDWAZSA-N	12309460
1,2-Diphenylhydrazine	DTXSID7020710	122-66-7	C12H12N2	184.1	Color Dyes	InChI=1S/C12H12N2/c1-3-7-11(8-4-1)13-14-12-9-5-2-6-10-12/h1-10,13-14H	N(NC1=CC=CC=C1)C1=CC=CC=C1	YBQZXXMEJHZYMB-UHFFFAOYSA-N	31222
9-Ethyl-3-nitro-9H-carbazole	DTXSID0044995	86-20-4	C14H12N2O2	240.09	Chemical Industrial	InChI=1S/C14H12N2O2/c1-2-15-13-6-4-3-5-11(13)12-9-10(16(17)18)7-8-14(12)15/h3-9H,2H2,1H3	CCN1C2=C(C=CC=C2)C2=C1C=CC(=C2)[N+]([O-])=O	WONHLSYSHMRRGO-UHFFFAOYSA-N	66573
2,4-Dichlorotoluene	DTXSID5040702	95-73-8	C7H6Cl2	159.985	Chemical Industrial	InChI=1S/C7H6Cl2/c1-5-2-3-6(8)4-7(5)9/h2-4H,1H3	CC1=CC=C(Cl)C=C1Cl	FUNUTBJJKQIVSY-UHFFFAOYSA-N	7254
Methyl cyclopropanecarboxylate	DTXSID3051967	2868-37-3	C5H8O2	100.052	Chemical Industrial	InChI=1S/C5H8O2/c1-7-5(6)4-2-3-4/h4H,2-3H2,1H3	COC(=O)C1CC1	PKAHQJNJPDVTDP-UHFFFAOYSA-N	76122
Diethofencarb	DTXSID5037527	87130-20-9	C14H21NO4	267.147	Pesticide	InChI=1S/C14H21NO4/c1-5-17-12-8-7-11(9-13(12)18-6-2)15-14(16)19-10(3)4/h7-10H,5-6H2,1-4H3,(H,15,16)	CCOC1=CC=C(NC(=O)OC(C)C)C=C1OCC	LNJNFVJKDJYTEU-UHFFFAOYSA-N	91742
Rhodamine B	DTXSID6042369	81-88-9	C28H31ClN2O3	478.202	Color Dyes	InChI=1S/C28H30N2O3.ClH/c1-5-29(6-2)19-13-15-23-25(17-19)33-26-18-20(30(7-3)8-4)14-16-24(26)27(23)21-11-9-10-12-22(21)28(31)32;/h9-18H,5-8H2,1-4H3;1H	[Cl-].CCN(CC)C1=CC2=[O+]C3=C(C=CC(=C3)N(CC)CC)C(=C2C=C1)C1=C(C=CC=C1)C(O)=O	PYWVYCXTNDRMGF-UHFFFAOYSA-N	6695
2,5-Dimethylbenzenesulfonic acid monohydrate	DTXSID6044305	273200-04-7	C8H12O4S	204.046	Chemical Industrial	InChI=1S/C8H10O3S.H2O/c1-6-3-4-7(2)8(5-6)12(9,10)11;/h3-5H,1-2H3,(H,9,10,11);1H2	O.CC1=CC=C(C)C(=C1)S(O)(=O)=O	VXKQOMCABCHKAQ-UHFFFAOYSA-N	11868
Tris(2-ethylhexyl) phosphate	DTXSID0021414	78-42-2	C24H51O4P	434.352	Flame Retardant	InChI=1S/C24H51O4P/c1-7-13-16-22(10-4)19-26-29(25,27-20-23(11-5)17-14-8-2)28-21-24(12-6)18-15-9-3/h22-24H,7-21H2,1-6H3	CCCCC(CC)COP(=O)(OCC(CC)CCCC)OCC(CC)CCCC	GTVWRXDRKAHEAD-UHFFFAOYSA-N	6537
Propylene glycol dipelargonate	DTXSID3047182	41395-83-9	C21H40O4	356.293	Cosmetic ingredient	InChI=1S/C21H40O4/c1-4-6-8-10-12-14-16-20(22)24-18-19(3)25-21(23)17-15-13-11-9-7-5-2/h19H,4-18H2,1-3H3	CCCCCCCCC(=O)OCC(C)OC(=O)CCCCCCCC	SGRCVQDBWHCTIS-UHFFFAOYSA-N	38855
Rimsulfuron	DTXSID1032642	122931-48-0	C14H17N5O7S2	431.057	Pesticide	InChI=1S/C14H17N5O7S2/c1-4-27(21,22)9-6-5-7-15-12(9)28(23,24)19-14(20)18-13-16-10(25-2)8-11(17-13)26-3/h5-8H,4H2,1-3H3,(H2,16,17,18,19,20)	CCS(=O)(=O)C1=CC=CN=C1S(=O)(=O)NC(=O)NC1=NC(OC)=CC(OC)=N1	MEFOUWRMVYJCQC-UHFFFAOYSA-N	91779
Potassium nitrite	DTXSID5042320	7758-09-0	KNO2	84.9566	Pesticide	InChI=1S/K.HNO2/c;2-1-3/h;(H,2,3)/q+1;/p-1	[K+].[O-]N=O	BXNHTSHTPBPRFX-UHFFFAOYSA-M
Methapyrilene hydrochloride	DTXSID0020818	135-23-9	C14H20ClN3S	297.107	Pharmaceutical	InChI=1S/C14H19N3S.ClH/c1-16(2)9-10-17(12-13-6-5-11-18-13)14-7-3-4-8-15-14;/h3-8,11H,9-10,12H2,1-2H3;1H	Cl.CN(C)CCN(CC1=CC=CS1)C1=NC=CC=C1	BONORRGKLJBGRV-UHFFFAOYSA-N	4098
Levodopa	DTXSID9023209	59-92-7	C9H11NO4	197.069	Pharmaceutical	InChI=1S/C9H11NO4/c10-6(9(13)14)3-5-1-2-7(11)8(12)4-5/h1-2,4,6,11-12H,3,10H2,(H,13,14)/t6-/m0/s1	N[C@@H](CC1=CC=C(O)C(O)=C1)C(O)=O	WTDRDQBEARUVNC-LURJTMIESA-N	6047
Chlorsulfuron	DTXSID7023980	64902-72-3	C12H12ClN5O4S	357.03	Pesticide	InChI=1S/C12H12ClN5O4S/c1-7-14-10(17-12(15-7)22-2)16-11(19)18-23(20,21)9-6-4-3-5-8(9)13/h3-6H,1-2H3,(H2,14,15,16,17,18,19)	COC1=NC(C)=NC(NC(=O)NS(=O)(=O)C2=C(Cl)C=CC=C2)=N1	VJYIFXVZLXQVHO-UHFFFAOYSA-N	47491
N-Methylacetamide	DTXSID0047167	79-16-3	C3H7NO	73.0528	Chemical Industrial	InChI=1S/C3H7NO/c1-3(5)4-2/h1-2H3,(H,4,5)	CNC(C)=O	OHLUUHNLEMFGTQ-UHFFFAOYSA-N	6582
Nimesulide	DTXSID3037250	51803-78-2	C13H12N2O5S	308.047	Pharmaceutical	InChI=1S/C13H12N2O5S/c1-21(18,19)14-12-8-7-10(15(16)17)9-13(12)20-11-5-3-2-4-6-11/h2-9,14H,1H3	CS(=O)(=O)NC1=CC=C(C=C1OC1=CC=CC=C1)[N+]([O-])=O	HYWYRSMBCFDLJT-UHFFFAOYSA-N	4495
N'-(2,4-Dimethylphenyl)-N-methylformamidine	DTXSID1037696	33089-74-6	C10H14N2	162.116	Pesticide	InChI=1S/C10H14N2/c1-8-4-5-10(9(2)6-8)12-7-11-3/h4-7H,1-3H3,(H,11,12)	CNC=NC1=CC=C(C)C=C1C	JIIOLEGNERQDIP-UHFFFAOYSA-N	36326
Kasugamycin hydrochloride	DTXSID2040739	19408-46-9	C14H26ClN3O9	415.136	Pesticide	InChI=1S/C14H25N3O9.ClH/c1-3-5(17-12(16)13(23)24)2-4(15)14(25-3)26-11-9(21)7(19)6(18)8(20)10(11)22;/h3-11,14,18-22H,2,15H2,1H3,(H2,16,17)(H,23,24);1H/t3-,4+,5+,6-,7+,8+,9-,10+,11+,14-;/m1./s1	Cl.C[C@H]1O[C@H](O[C@@H]2[C@@H](O)[C@@H](O)[C@H](O)[C@H](O)[C@H]2O)[C@@H](N)C[C@@H]1NC(=N)C(O)=O	ZDRBJJNXJOSCLR-NZXABURVSA-N	65174
5-Methyl-3-heptanone	DTXSID9047047	541-85-5	C8H16O	128.12	Chemical Industrial	InChI=1S/C8H16O/c1-4-7(3)6-8(9)5-2/h7H,4-6H2,1-3H3	CCC(C)CC(=O)CC	PSBKJPTZCVYXSD-UHFFFAOYSA-N	7822
Sodium 2-methylprop-2-ene-1-sulfonate	DTXSID2044840	1561-92-8	C4H7NaO3S	158.001	Chemical Industrial	InChI=1S/C4H8O3S.Na/c1-4(2)3-8(5,6)7;/h1,3H2,2H3,(H,5,6,7);/q;+1/p-1	[Na+].CC(=C)CS([O-])(=O)=O	SZHIIIPPJJXYRY-UHFFFAOYSA-M	73800
N-(3-Aminophenyl)propanamide	DTXSID9044877	22987-10-6	C9H12N2O	164.095	Color Dyes	InChI=1S/C9H12N2O/c1-2-9(12)11-8-5-3-4-7(10)6-8/h3-6H,2,10H2,1H3,(H,11,12)	CCC(=O)NC1=CC(N)=CC=C1	VGDKCRMZIWPMPW-UHFFFAOYSA-N	89953
1,3,5-Tribromo-2-methoxy-4-methylbenzene	DTXSID6044939	41424-36-6	C8H7Br3O	355.805	Chemical Industrial	InChI=1S/C8H7Br3O/c1-4-5(9)3-6(10)8(12-2)7(4)11/h3H,1-2H3	COC1=C(Br)C(C)=C(Br)C=C1Br	NMPPAMFEYWGNCI-UHFFFAOYSA-N	5067511
beta-Terpineol	DTXSID7041209	138-87-4	C10H18O	154.136	Food Additive	InChI=1S/C10H18O/c1-8(2)9-4-6-10(3,11)7-5-9/h9,11H,1,4-7H2,2-3H3	CC(=C)C1CCC(C)(O)CC1	RUJPNZNXGCHGID-UHFFFAOYSA-N	8748
1,3-Bis(isocyanatomethyl)cyclohexane	DTXSID6044933	38661-72-2	C10H14N2O2	194.106	Chemical Industrial	InChI=1S/C10H14N2O2/c13-7-11-5-9-2-1-3-10(4-9)6-12-8-14/h9-10H,1-6H2	O=C=NCC1CCCC(CN=C=O)C1	XSCLFFBWRKTMTE-UHFFFAOYSA-N	53172
Hexanedioic acid	DTXSID7021605	124-04-9	C6H10O4	146.058	Surfactant	InChI=1S/C6H10O4/c7-5(8)3-1-2-4-6(9)10/h1-4H2,(H,7,8)(H,9,10)	OC(=O)CCCCC(O)=O	WNLRTRBMVRJNCN-UHFFFAOYSA-N	196
Ethyl octyl sulfide	DTXSID4044662	3698-94-0	C10H22S	174.144	Chemical Industrial	InChI=1S/C10H22S/c1-3-5-6-7-8-9-10-11-4-2/h3-10H2,1-2H3	CCCCCCCCSCC	WAITXWGCJQLPGH-UHFFFAOYSA-N	77288
Sodium 3-nitrobenzoate	DTXSID0044733	827-95-2	C7H4NNaO4	189.004	Chemical Industrial	InChI=1S/C7H5NO4.Na/c9-7(10)5-2-1-3-6(4-5)8(11)12;/h1-4H,(H,9,10);/q;+1/p-1	[Na+].[O-]C(=O)C1=CC(=CC=C1)[N+]([O-])=O	MUADFEZFSKAZLT-UHFFFAOYSA-M	8497
Propyl benzoate	DTXSID4044878	2315-68-6	C10H12O2	164.084	Cosmetic ingredient	InChI=1S/C10H12O2/c1-2-8-12-10(11)9-6-4-3-5-7-9/h3-7H,2,8H2,1H3	CCCOC(=O)C1=CC=CC=C1	UDEWPOVQBGFNGE-UHFFFAOYSA-N	16846
Coumaphos	DTXSID2020347	56-72-4	C14H16ClO5PS	362.014	Pesticide	InChI=1S/C14H16ClO5PS/c1-4-17-21(22,18-5-2)20-10-6-7-11-9(3)13(15)14(16)19-12(11)8-10/h6-8H,4-5H2,1-3H3	CCOP(=S)(OCC)OC1=CC2=C(C=C1)C(C)=C(Cl)C(=O)O2	BXNANOICGRISHX-UHFFFAOYSA-N	2871
4'-Acetylbiphenyl	DTXSID6052619	92-91-1	C14H12O	196.089	Chemical Industrial	InChI=1S/C14H12O/c1-11(15)12-7-9-14(10-8-12)13-5-3-2-4-6-13/h2-10H,1H3	CC(=O)C1=CC=C(C=C1)C1=CC=CC=C1	QCZZSANNLWPGEA-UHFFFAOYSA-N	7113
Nitrofen	DTXSID7020970	1836-75-5	C12H7Cl2NO3	282.98	Flame Retardant	InChI=1S/C12H7Cl2NO3/c13-8-1-6-12(11(14)7-8)18-10-4-2-9(3-5-10)15(16)17/h1-7H	[O-][N+](=O)C1=CC=C(OC2=C(Cl)C=C(Cl)C=C2)C=C1	XITQUSLLOSKDTB-UHFFFAOYSA-N	15787
Pentachloropyridine	DTXSID2022179	2176-62-7	C5Cl5N	248.847	Chemical Industrial	InChI=1S/C5Cl5N/c6-1-2(7)4(9)11-5(10)3(1)8	ClC1=NC(Cl)=C(Cl)C(Cl)=C1Cl	DNDPLEAVNVOOQZ-UHFFFAOYSA-N	16584
17alpha-Estradiol	DTXSID8022377	57-91-0	C18H24O2	272.178	Pharmaceutical	InChI=1S/C18H24O2/c1-18-9-8-14-13-5-3-12(19)10-11(13)2-4-15(14)16(18)6-7-17(18)20/h3,5,10,14-17,19-20H,2,4,6-9H2,1H3/t14-,15-,16+,17-,18+/m1/s1	[H][C@@]12CC[C@@H](O)[C@@]1(C)CC[C@]1([H])C3=C(CC[C@@]21[H])C=C(O)C=C3	VOXZDWNPVJITMN-SFFUCWETSA-N	68570
Pentadecylbenzene	DTXSID5051860	2131-18-2	C21H36	288.282	Polycyclic Aromatic Hydrocarbon (PAH)	InChI=1S/C21H36/c1-2-3-4-5-6-7-8-9-10-11-12-13-15-18-21-19-16-14-17-20-21/h14,16-17,19-20H,2-13,15,18H2,1H3	CCCCCCCCCCCCCCCC1=CC=CC=C1	JIRNEODMTPGRGV-UHFFFAOYSA-N	16476
2,2'-(Oxydimethanediyl)bis(2-ethylpropane-1,3-diol)	DTXSID9044879	23235-61-2	C12H26O5	250.178	Plastic	InChI=1S/C12H26O5/c1-3-11(5-13,6-14)9-17-10-12(4-2,7-15)8-16/h13-16H,3-10H2,1-2H3	CCC(CO)(CO)COCC(CC)(CO)CO	WMYINDVYGQKYMI-UHFFFAOYSA-N	90038
2,2,4,6,6-Pentamethylhept-3-ene	DTXSID3051628	123-48-8	C12H24	168.188	Chemical Industrial	InChI=1S/C12H24/c1-10(8-11(2,3)4)9-12(5,6)7/h8H,9H2,1-7H3	CC(CC(C)(C)C)=CC(C)(C)C	NBUMCEJRJRRLCA-UHFFFAOYSA-N	31259
N-Cyanoethyl-hydroxyethyl aniline	DTXSID6052617	92-64-8	C11H14N2O	190.111	Chemical Industrial	InChI=1S/C11H14N2O/c12-7-4-8-13(9-10-14)11-5-2-1-3-6-11/h1-3,5-6,14H,4,8-10H2	OCCN(CCC#N)C1=CC=CC=C1	WZJJWQVBLSPALW-UHFFFAOYSA-N	113349
2-Tridecenal	DTXSID0052883	7774-82-5	C13H24O	196.183	Food Additive	InChI=1S/C13H24O/c1-2-3-4-5-6-7-8-9-10-11-12-13-14/h11-13H,2-10H2,1H3	CCCCCCCCCCC=CC=O	VMUNAKQXJLHODT-UHFFFAOYSA-N	62653
(R,S)-Equol	DTXSID7058705	94105-90-5	C15H14O3	242.094	Chemical Industrial	InChI=1S/C15H14O3/c16-13-4-1-10(2-5-13)12-7-11-3-6-14(17)8-15(11)18-9-12/h1-6,8,12,16-17H,7,9H2	OC1=CC=C(C=C1)C1COC2=C(C1)C=CC(O)=C2	ADFCQWZHKCXPAJ-UHFFFAOYSA-N	382975
Calcium pantothenate	DTXSID8040438	137-08-6	C18H32CaN2O10	476.168	Food Additive	InChI=1S/2C9H17NO5.Ca/c2*1-9(2,5-11)7(14)8(15)10-4-3-6(12)13;/h2*7,11,14H,3-5H2,1-2H3,(H,10,15)(H,12,13);/q;;+2/p-2/t2*7-;/m00./s1	[Ca++].CC(C)(CO)[C@@H](O)C(=O)NCCC([O-])=O.CC(C)(CO)[C@@H](O)C(=O)NCCC([O-])=O	FAPWYRCQGJNNSJ-UBKPKTQASA-L	6613
4-Bromobutyric acid	DTXSID8052699	2623-87-2	C4H7BrO2	165.963	Flame Retardant	InChI=1S/C4H7BrO2/c5-3-1-2-4(6)7/h1-3H2,(H,6,7)	OC(=O)CCCBr	GRHQDJDRGZFIPO-UHFFFAOYSA-N	75809
Fenoxaprop-(2S)-ethyl	DTXSID0040755	113776-20-8	C18H16ClNO5	361.072	Chemical Industrial	InChI=1S/C18H16ClNO5/c1-3-22-17(21)11(2)23-13-5-7-14(8-6-13)24-18-20-15-9-4-12(19)10-16(15)25-18/h4-11H,3H2,1-2H3/t11-/m0/s1	CCOC(=O)[C@H](C)OC1=CC=C(OC2=NC3=C(O2)C=C(Cl)C=C3)C=C1	PQKBPHSEKWERTG-NSHDSACASA-N	13022500
3,5-Dichloro-2-pyridone	DTXSID3052197	5437-33-2	C5H3Cl2NO	162.959	Chemical Industrial	InChI=1S/C5H3Cl2NO/c6-3-1-4(7)5(9)8-2-3/h1-2,4H	ClC1C=C(Cl)C=NC1=O	MOAVOOCMRUYTSE-UHFFFAOYSA-N	14382063
Dehydroabietylamine	DTXSID2041834	1446-61-3	C20H31N	285.246	Pesticide	InChI=1S/C20H31N/c1-14(2)15-6-8-17-16(12-15)7-9-18-19(3,13-21)10-5-11-20(17,18)4/h6,8,12,14,18H,5,7,9-11,13,21H2,1-4H3/t18-,19-,20+/m0/s1	[H][C@@]12CCC3=CC(=CC=C3[C@@]1(C)CCC[C@@]2(C)CN)C(C)C	JVVXZOOGOGPDRZ-SLFFLAALSA-N	62034
2-(2-Methylpropoxy)naphthalene	DTXSID1051484	2173-57-1	C14H16O	200.12	Food Additive	InChI=1S/C14H16O/c1-11(2)10-15-14-8-7-12-5-3-4-6-13(12)9-14/h3-9,11H,10H2,1-2H3	CC(C)COC1=CC2=CC=CC=C2C=C1	XOHIHZHSDMWWMS-UHFFFAOYSA-N	16582
1-(Methylamino)anthraquinone	DTXSID2052570	82-38-2	C15H11NO2	237.079	Color Dyes	InChI=1S/C15H11NO2/c1-16-12-8-4-7-11-13(12)15(18)10-6-3-2-5-9(10)14(11)17/h2-8,16H,1H3	CNC1=C2C(=O)C3=C(C=CC=C3)C(=O)C2=CC=C1	SVTDYSXXLJYUTM-UHFFFAOYSA-N	6706
SAR102779	DTXSID4047387	NOCAS_47387	C35H38Cl2FN3O7	701.207	Pharmaceutical	InChI=1S/C31H32Cl2FN3O3.C4H6O4/c1-22(38)35-30(23-6-5-7-25(34)18-23)12-15-36(16-13-30)17-14-31(24-10-11-27(32)28(33)19-24)21-37(29(39)20-40-31)26-8-3-2-4-9-26;5-3(6)1-2-4(7)8/h2-11,18-19H,12-17,20-21H2,1H3,(H,35,38);1-2H2,(H,5,6)(H,7,8)/t31-;/m0./s1	OC(=O)CCC(O)=O.CC(=O)NC1(CCN(CC[C@]2(CN(C(=O)CO2)C2=CC=CC=C2)C2=CC=C(Cl)C(Cl)=C2)CC1)C1=CC=CC(F)=C1	XGCWGIQCKROJJU-YNMZEGNTSA-N	53316389
Pentacarbonyl iron	DTXSID3027746	13463-40-6	C5FeO5	195.91	Chemical Industrial	InChI=1S/5CO.Fe/c5*1-2;	[O]#C[Fe](C#[O])(C#[O])(C#[O])C#[O]	FYOFOKCECDGJBF-UHFFFAOYSA-N
Aspartame	DTXSID0020107	22839-47-0	C14H18N2O5	294.122	Pharmaceutical	InChI=1S/C14H18N2O5/c1-21-14(20)11(7-9-5-3-2-4-6-9)16-13(19)10(15)8-12(17)18/h2-6,10-11H,7-8,15H2,1H3,(H,16,19)(H,17,18)/t10-,11-/m0/s1	COC(=O)[C@H](CC1=CC=CC=C1)NC(=O)[C@@H](N)CC(O)=O	IAOZJIPTCAWIRG-QWRGUYRKSA-N	134601
2,5-Dichloro-3-nitrobenzoic acid	DTXSID3041372	88-86-8	C7H3Cl2NO4	234.944	Pesticide	InChI=1S/C7H3Cl2NO4/c8-3-1-4(7(11)12)6(9)5(2-3)10(13)14/h1-2H,(H,11,12)	OC(=O)C1=C(Cl)C(=CC(Cl)=C1)[N+]([O-])=O	AUAXYMOBWXOEQD-UHFFFAOYSA-N	6951
N,N-Dimethyldecylamine oxide	DTXSID7042190	2605-79-0	C12H27NO	201.209	Surfactant	InChI=1S/C12H27NO/c1-4-5-6-7-8-9-10-11-12-13(2,3)14/h4-12H2,1-3H3	CCCCCCCCCC[N+](C)(C)[O-]	ZRKZFNZPJKEWPC-UHFFFAOYSA-N	62452
1,2-Dihydro-6-hydroxy-1,4-dimethyl-2-oxonicotinonitrile	DTXSID0051946	27074-03-9	C8H8N2O2	164.059	Chemical Industrial	InChI=1S/C8H8N2O2/c1-5-3-7(11)10(2)8(12)6(5)4-9/h3H2,1-2H3	CN1C(=O)CC(C)=C(C#N)C1=O	IDZOJEUXQIGYHV-UHFFFAOYSA-N	15332744
2,4,5-T-butotyl	DTXSID3041328	2545-59-7	C14H17Cl3O4	354.019	Pesticide	InChI=1S/C14H17Cl3O4/c1-2-3-4-19-5-6-20-14(18)9-21-13-8-11(16)10(15)7-12(13)17/h7-8H,2-6,9H2,1H3	CCCCOCCOC(=O)COC1=C(Cl)C=C(Cl)C(Cl)=C1	GLDWASBMYWLQGG-UHFFFAOYSA-N	17349
1-Monolaurin	DTXSID5041275	142-18-7	C15H30O4	274.214	Chemical Industrial	InChI=1S/C15H30O4/c1-2-3-4-5-6-7-8-9-10-11-15(18)19-13-14(17)12-16/h14,16-17H,2-13H2,1H3	CCCCCCCCCCCC(=O)OCC(O)CO	ARIWANIATODDMH-UHFFFAOYSA-N	14871
2-Methoxyethyl acetate	DTXSID2025553	110-49-6	C5H10O3	118.063	Chemical Industrial	InChI=1S/C5H10O3/c1-5(6)8-4-3-7-2/h3-4H2,1-2H3	COCCOC(C)=O	XLLIQLLCWZCATF-UHFFFAOYSA-N	8054
Triphenyl phosphates isopropylated	DTXSID4028880	68937-41-7	C27H33O4P	452.212	Flame Retardant
Isobutyric anhydride	DTXSID7026609	97-72-3	C8H14O3	158.094	Chemical Industrial	InChI=1S/C8H14O3/c1-5(2)7(9)11-8(10)6(3)4/h5-6H,1-4H3	CC(C)C(=O)OC(=O)C(C)C	LSACYLWPPQLVSM-UHFFFAOYSA-N	7346
Cyclohexane	DTXSID4021923	110-82-7	C6H12	84.0939	Chemical Industrial	InChI=1S/C6H12/c1-2-4-6-5-3-1/h1-6H2	C1CCCCC1	XDTMQSROBMDMFD-UHFFFAOYSA-N	8078
Ethylenediamine	DTXSID5021881	107-15-3	C2H8N2	60.0687	Pesticide	InChI=1S/C2H8N2/c3-1-2-4/h1-4H2	NCCN	PIICEJLVQHRZGT-UHFFFAOYSA-N	3301
Calcium L-ascorbate dihydrate	DTXSID3047687	5743-28-2	C12H18CaO14	426.032	Cosmetic ingredient	InChI=1S/2C6H8O6.Ca.2H2O/c2*7-1-2(8)5-3(9)4(10)6(11)12-5;;;/h2*2,5,7-10H,1H2;;2*1H2/q;;+2;;/p-2/t2*2-,5+;;;/m00.../s1	O.O.[Ca++].OC[C@H](O)[C@H]1OC(=O)C(O)=C1[O-].OC[C@H](O)[C@H]1OC(=O)C(O)=C1[O-]	RGJHWLDSRIHFKY-FWCDDDAWSA-L	54670067
Praseodymium trichloride	DTXSID7044766	10361-79-2	Cl3Pr	245.814	Chemical Industrial	InChI=1S/3ClH.Pr/h3*1H;/q;;;+3/p-3	[Cl-].[Cl-].[Cl-].[Pr+3]	LHBNLZDGIPPZLL-UHFFFAOYSA-K
Phenyl phosphorodichloridate	DTXSID6044987	770-12-7	C6H5Cl2O2P	209.94	Chemical Industrial	InChI=1S/C6H5Cl2O2P/c7-11(8,9)10-6-4-2-1-3-5-6/h1-5H	ClP(Cl)(=O)OC1=CC=CC=C1	TXFOLHZMICYNRM-UHFFFAOYSA-N	13038
Carbamazepine	DTXSID4022731	298-46-4	C15H12N2O	236.095	Pharmaceutical	InChI=1S/C15H12N2O/c16-15(18)17-13-7-3-1-5-11(13)9-10-12-6-2-4-8-14(12)17/h1-10H,(H2,16,18)	NC(=O)N1C2=CC=CC=C2C=CC2=CC=CC=C12	FFGPTBGBLSHEPO-UHFFFAOYSA-N	2554
Zoalene	DTXSID6042521	148-01-6	C8H7N3O5	225.039	Pesticide	InChI=1S/C8H7N3O5/c1-4-6(8(9)12)2-5(10(13)14)3-7(4)11(15)16/h2-3H,1H3,(H2,9,12)	CC1=C(C=C(C=C1C(N)=O)[N+]([O-])=O)[N+]([O-])=O	ZEFNOZRLAWVAQF-UHFFFAOYSA-N	3092
(2E)-3-Phenylprop-2-en-1-yl propanoate	DTXSID6047606	78761-38-3	C12H14O2	190.099	Chemical Industrial	InChI=1S/C12H14O2/c1-2-12(13)14-10-6-9-11-7-4-3-5-8-11/h3-9H,2,10H2,1H3/b9-6+	CCC(=O)OC\C=C\C1=CC=CC=C1	KGDJMNKPBUNHGY-RMKNXTFCSA-N	5355850
3,3'-(Ethylenedioxy)dipropiononitrile	DTXSID0044656	3386-87-6	C8H12N2O2	168.09	Chemical Industrial	InChI=1S/C8H12N2O2/c9-3-1-5-11-7-8-12-6-2-4-10/h1-2,5-8H2	N#CCCOCCOCCC#N	VTHRQKSLPFJQHN-UHFFFAOYSA-N	76921
Sodium dodecylbenzenesulfonate	DTXSID7025219	25155-30-0	C18H30NaO3S	349.181	Food Additive
3,3,5-Trimethylcyclohexyl 2-methylprop-2-enoate	DTXSID5044990	7779-31-9	C13H22O2	210.162	Chemical Industrial	InChI=1S/C13H22O2/c1-9(2)12(14)15-11-6-10(3)7-13(4,5)8-11/h10-11H,1,6-8H2,2-5H3	CC1CC(CC(C)(C)C1)OC(=O)C(C)=C	DABQKEQFLJIRHU-UHFFFAOYSA-N	111032
3-(Methyldiethoxysilyl)propyl glycidyl ether	DTXSID2044638	2897-60-1	C11H24O4Si	248.144	Plastic	InChI=1S/C11H24O4Si/c1-4-14-16(3,15-5-2)8-6-7-12-9-11-10-13-11/h11H,4-10H2,1-3H3	CCO[Si](C)(CCCOCC1CO1)OCC	OTARVPUIYXHRRB-UHFFFAOYSA-N	62467
2-{[2-(Dimethylamino)ethyl](methyl)amino}ethanol	DTXSID9044875	2212-32-0	C7H18N2O	146.142	Chemical Industrial	InChI=1S/C7H18N2O/c1-8(2)4-5-9(3)6-7-10/h10H,4-7H2,1-3H3	CN(C)CCN(C)CCO	LSYBWANTZYUTGJ-UHFFFAOYSA-N	75171
Tamoxifen citrate	DTXSID8021301	54965-24-1	C32H37NO8	563.252	Color Dyes	InChI=1S/C26H29NO.C6H8O7/c1-4-25(21-11-7-5-8-12-21)26(22-13-9-6-10-14-22)23-15-17-24(18-16-23)28-20-19-27(2)3;7-3(8)1-6(13,5(11)12)2-4(9)10/h5-18H,4,19-20H2,1-3H3;13H,1-2H2,(H,7,8)(H,9,10)(H,11,12)/b26-25-;	OC(=O)CC(O)(CC(O)=O)C(O)=O.CC\C(=C(/C1=CC=CC=C1)C1=CC=C(OCCN(C)C)C=C1)C1=CC=CC=C1	FQZYTYWMLGAPFJ-OQKDUQJOSA-N	2733526
Bis(methacryloyloxyethyl) hydrogen phosphate	DTXSID3044916	32435-46-4	C12H19O8P	322.082	Chemical Industrial	InChI=1S/C12H19O8P/c1-9(2)11(13)17-5-7-19-21(15,16)20-8-6-18-12(14)10(3)4/h1,3,5-8H2,2,4H3,(H,15,16)	CC(=C)C(=O)OCCOP(O)(=O)OCCOC(=O)C(C)=C	NXBXJOWBDCQIHF-UHFFFAOYSA-N	122612
17beta-Estradiol	DTXSID0020573	50-28-2	C18H24O2	272.178	Pharmaceutical	InChI=1S/C18H24O2/c1-18-9-8-14-13-5-3-12(19)10-11(13)2-4-15(14)16(18)6-7-17(18)20/h3,5,10,14-17,19-20H,2,4,6-9H2,1H3/t14-,15-,16+,17+,18+/m1/s1	[H][C@@]12CC[C@H](O)[C@@]1(C)CC[C@]1([H])C3=CC=C(O)C=C3CC[C@@]21[H]	VOXZDWNPVJITMN-ZBRFXRBCSA-N	5757
Dibenzyl diazene-1,2-dicarboxylate	DTXSID3044887	2449-05-0	C16H14N2O4	298.095	Chemical Industrial	InChI=1S/C16H14N2O4/c19-15(21-11-13-7-3-1-4-8-13)17-18-16(20)22-12-14-9-5-2-6-10-14/h1-10H,11-12H2	O=C(OCC1=CC=CC=C1)N=NC(=O)OCC1=CC=CC=C1	IRJKSAIGIYODAN-UHFFFAOYSA-N	75557
Nitarsone	DTXSID9045007	98-72-6	C6H6AsNO5	246.946	Pharmaceutical	InChI=1S/C6H6AsNO5/c9-7(10,11)5-1-3-6(4-2-5)8(12)13/h1-4H,(H2,9,10,11)	O[As](O)(=O)C1=CC=C(C=C1)[N+]([O-])=O	FUUFQLXAIUOWML-UHFFFAOYSA-N	66826
1-(2-Aminoethyl)imidazolidin-2-one	DTXSID3044706	6281-42-1	C5H11N3O	129.09	Chemical Industrial	InChI=1S/C5H11N3O/c6-1-3-8-4-2-7-5(8)9/h1-4,6H2,(H,7,9)	NCCN1CCNC1=O	PODSUMUEKRUDEI-UHFFFAOYSA-N	80480
Fandosentan potassium salt	DTXSID5047249	221246-12-4	C25H17F3KNO6S	555.037	Pharmaceutical	InChI=1S/C25H18F3NO6S.K/c1-2-14-11-15(12-19-23(14)35-13-34-19)21-16-7-3-6-10-20(16)36(32,33)29(22(21)24(30)31)18-9-5-4-8-17(18)25(26,27)28;/h3-12H,2,13H2,1H3,(H,30,31);/q;+1/p-1	[K+].CCC1=CC(=CC2=C1OCO2)C1=C(N(C2=CC=CC=C2C(F)(F)F)S(=O)(=O)C2=C1C=CC=C2)C([O-])=O	MZWCHWWQSPPZRH-UHFFFAOYSA-M	157574
3-Bromo-1-propanol	DTXSID3024657	627-18-9	C3H7BrO	137.968	Chemical Industrial	InChI=1S/C3H7BrO/c4-2-1-3-5/h5H,1-3H2	OCCCBr	RQFUZUMFPRMVDX-UHFFFAOYSA-N	12308
2,2',4,4'-Tetrahydroxybenzophenone	DTXSID5041306	131-55-5	C13H10O5	246.053	Chemical Industrial	InChI=1S/C13H10O5/c14-7-1-3-9(11(16)5-7)13(18)10-4-2-8(15)6-12(10)17/h1-6,14-17H	OC1=CC(O)=C(C=C1)C(=O)C1=CC=C(O)C=C1O	WXNRYSGJLQFHBR-UHFFFAOYSA-N	8571
8-Hydroxyquinoline	DTXSID5020730	148-24-3	C9H7NO	145.053	Cosmetic ingredient	InChI=1S/C9H7NO/c11-8-5-1-3-7-4-2-6-10-9(7)8/h1-6,11H	OC1=CC=CC2=CC=CN=C12	MCJGNVYPOGVAJF-UHFFFAOYSA-N	1923
Ethoxyquin	DTXSID9020582	91-53-2	C14H19NO	217.147	Pesticide	InChI=1S/C14H19NO/c1-5-16-11-6-7-13-12(8-11)10(2)9-14(3,4)15-13/h6-9,15H,5H2,1-4H3	CCOC1=CC2=C(NC(C)(C)C=C2C)C=C1	DECIPOUIJURFOJ-UHFFFAOYSA-N	3293
4-Methyl-delta-3-tetrahydrophthalic anhydride	DTXSID5058692	19438-64-3	C9H10O3	166.063	Chemical Industrial	InChI=1S/C9H10O3/c1-5-2-3-6-7(4-5)9(11)12-8(6)10/h4,6-7H,2-3H2,1H3	CC1=CC2C(CC1)C(=O)OC2=O	MWSKJDNQKGCKPA-UHFFFAOYSA-N	13608902
Hexythiazox	DTXSID7024299	78587-05-0	C17H21ClN2O2S	352.101	Pesticide	InChI=1S/C17H21ClN2O2S/c1-11-15(12-7-9-13(18)10-8-12)23-17(22)20(11)16(21)19-14-5-3-2-4-6-14/h7-11,14-15H,2-6H2,1H3,(H,19,21)/t11-,15+/m0/s1	C[C@H]1[C@@H](SC(=O)N1C(=O)NC1CCCCC1)C1=CC=C(Cl)C=C1	XGWIJUOSCAQSSV-XHDPSFHLSA-N	13218777
1,3,3-Trimethyl-2-methyleneindoline	DTXSID8051596	118-12-7	C12H15N	173.12	Chemical Industrial	InChI=1S/C12H15N/c1-9-12(2,3)10-7-5-6-8-11(10)13(9)4/h5-8H,1H2,2-4H3	CN1C(=C)C(C)(C)C2=C1C=CC=C2	ZTUKGBOUHWYFGC-UHFFFAOYSA-N	8351
Endosulfan lactone	DTXSID5052707	3868-61-9	C9H4Cl6O2	353.834	Pesticide	InChI=1S/C9H4Cl6O2/c10-4-5(11)8(13)3-2(1-17-6(3)16)7(4,12)9(8,14)15/h2-3H,1H2	ClC1=C(Cl)C2(Cl)C3C(COC3=O)C1(Cl)C2(Cl)Cl	GIUKJJMBQBRFTN-UHFFFAOYSA-N	145710
Haloxyfop-P-methyl	DTXSID8058249	72619-32-0	C16H13ClF3NO4	375.049	Chemical Industrial	InChI=1S/C16H13ClF3NO4/c1-9(15(22)23-2)24-11-3-5-12(6-4-11)25-14-13(17)7-10(8-21-14)16(18,19)20/h3-9H,1-2H3/t9-/m1/s1	COC(=O)[C@@H](C)OC1=CC=C(OC2=C(Cl)C=C(C=N2)C(F)(F)F)C=C1	MFSWTRQUCLNFOM-SECBINFHSA-N	13363033
(E)-6,10-Dimethylundeca-5,9-dien-2-one	DTXSID4052053	3796-70-1	C13H22O	194.167	Food Additive	InChI=1S/C13H22O/c1-11(2)7-5-8-12(3)9-6-10-13(4)14/h7,9H,5-6,8,10H2,1-4H3/b12-9+	CC(C)=CCC\C(C)=C\CCC(C)=O	HNZUNIKWNYHEJJ-FMIVXFBMSA-N	1549778
Mono(3-carboxypropyl)phthalate	DTXSID8052726	66851-46-5	C12H12O6	252.063	Chemical Industrial	InChI=1S/C12H12O6/c13-10(14)6-3-7-18-12(17)9-5-2-1-4-8(9)11(15)16/h1-2,4-5H,3,6-7H2,(H,13,14)(H,15,16)	OC(=O)CCCOC(=O)C1=C(C=CC=C1)C(O)=O	IYTPMLIWBZMBSL-UHFFFAOYSA-N	53435015
L-Menthyl acetate	DTXSID7051472	2623-23-6	C12H22O2	198.162	Cosmetic ingredient	InChI=1S/C12H22O2/c1-8(2)11-6-5-9(3)7-12(11)14-10(4)13/h8-9,11-12H,5-7H2,1-4H3/t9-,11+,12-/m1/s1	CC(C)[C@@H]1CC[C@@H](C)C[C@H]1OC(C)=O	XHXUANMFYXWVNG-ADEWGFFLSA-N	220674
(Dodecylbenzyl)trimethylammonium chloride	DTXSID1034559	1330-85-4	C22H40ClN	353.285	Pesticide
Technical chlordane	DTXSID5023954	12789-03-6	C10H6Cl8	405.798	Pesticide
4-Amino-5-hydroxy-2,7-naphthalenedisulfonic acid monosodium salt	DTXSID4027600	5460-09-3	C10H8NNaO7S2	340.964	Chemical Industrial	InChI=1S/C10H9NO7S2.Na/c11-8-3-6(19(13,14)15)1-5-2-7(20(16,17)18)4-9(12)10(5)8;/h1-4,12H,11H2,(H,13,14,15)(H,16,17,18);/q;+1/p-1	[Na+].NC1=CC(=CC2=C1C(O)=CC(=C2)S(O)(=O)=O)S([O-])(=O)=O	QPILZZVXGUNELN-UHFFFAOYSA-M	7009
Bicalutamide	DTXSID2022678	90357-06-5	C18H14F4N2O4S	430.061	Pharmaceutical	InChI=1S/C18H14F4N2O4S/c1-17(26,10-29(27,28)14-6-3-12(19)4-7-14)16(25)24-13-5-2-11(9-23)15(8-13)18(20,21)22/h2-8,26H,10H2,1H3,(H,24,25)	CC(O)(CS(=O)(=O)C1=CC=C(F)C=C1)C(=O)NC1=CC(=C(C=C1)C#N)C(F)(F)F	LKJPYSCBVHEWIU-UHFFFAOYSA-N	2375
Pinakryptol Yellow	DTXSID1051933	25910-85-4	C21H22N2O7S	446.115	Chemical Industrial	InChI=1S/C20H19N2O3.CH4O4S/c1-3-25-19-11-12-20-16(14-19)8-10-17(21(20)2)9-7-15-5-4-6-18(13-15)22(23)24;1-5-6(2,3)4/h4-14H,3H2,1-2H3;1H3,(H,2,3,4)/q+1;/p-1	COS([O-])(=O)=O.CCOC1=CC=C2C(C=CC(C=CC3=CC=CC(=C3)[N+]([O-])=O)=[N+]2C)=C1	ZXQHSPWBYMLHLB-UHFFFAOYSA-M	117663
SR144190	DTXSID4047339	181640-09-5	C33H39ClF2N4O3	612.268	Pharmaceutical	InChI=1S/C33H38F2N4O3.ClH/c1-37(2)31(41)36-32(26-11-7-4-8-12-26)15-18-38(19-16-32)20-17-33(27-13-14-28(34)29(35)23-27)24-39(21-22-42-33)30(40)25-9-5-3-6-10-25;/h3-14,23H,15-22,24H2,1-2H3,(H,36,41);1H/t33-;/m0./s1	Cl.CN(C)C(=O)NC1(CCN(CC[C@]2(CN(CCO2)C(=O)C2=CC=CC=C2)C2=CC(F)=C(F)C=C2)CC1)C1=CC=CC=C1	CUYCXSCEWNTJEZ-WAQYZQTGSA-N	9916195
Isopropanol	DTXSID7020762	67-63-0	C3H8O	60.0575	Food Additive	InChI=1S/C3H8O/c1-3(2)4/h3-4H,1-2H3	CC(C)O	KFZMGEQAYNKOFK-UHFFFAOYSA-N	3776
Es-fenvalerate	DTXSID4032667	66230-04-4	C25H22ClNO3	419.129	Pesticide	InChI=1S/C25H22ClNO3/c1-17(2)24(18-11-13-20(26)14-12-18)25(28)30-23(16-27)19-7-6-10-22(15-19)29-21-8-4-3-5-9-21/h3-15,17,23-24H,1-2H3/t23-,24+/m1/s1	CC(C)[C@H](C(=O)O[C@H](C#N)C1=CC=CC(OC2=CC=CC=C2)=C1)C1=CC=C(Cl)C=C1	NYPJDWWKZLNGGM-RPWUZVMVSA-N	10342051
4'-Sulfamylacetanilide	DTXSID4041529	121-61-9	C8H10N2O3S	214.041	Pharmaceutical	InChI=1S/C8H10N2O3S/c1-6(11)10-7-2-4-8(5-3-7)14(9,12)13/h2-5H,1H3,(H,10,11)(H2,9,12,13)	CC(=O)NC1=CC=C(C=C1)S(N)(=O)=O	PKOFBDHYTMYVGJ-UHFFFAOYSA-N	8482
Fumagillin	DTXSID7040736	23110-15-8	C26H34O7	458.23	Pharmaceutical	InChI=1S/C26H34O7/c1-18(2)13-14-20-25(3,33-20)24-23(30-4)19(15-16-26(24)17-31-26)32-22(29)12-10-8-6-5-7-9-11-21(27)28/h5-13,19-20,23-24H,14-17H2,1-4H3,(H,27,28)/b7-5+,8-6+,11-9+,12-10+/t19-,20-,23-,24-,25+,26+/m1/s1	CO[C@@H]1[C@@H](CC[C@]2(CO2)[C@H]1[C@@]1(C)O[C@@H]1CC=C(C)C)OC(=O)\C=C\C=C\C=C\C=C\C(O)=O	NGGMYCMLYOUNGM-CSDLUJIJSA-N	6917655
3-(Triethoxysilyl)propyl thiocyanate	DTXSID5044659	34708-08-2	C10H21NO3SSi	263.101	Chemical Industrial	InChI=1S/C10H21NO3SSi/c1-4-12-16(13-5-2,14-6-3)9-7-8-15-10-11/h4-9H2,1-3H3	CCO[Si](CCCSC#N)(OCC)OCC	HKMVWLQFAYGKSI-UHFFFAOYSA-N	118718
Indapamide	DTXSID7044633	26807-65-8	C16H16ClN3O3S	365.06	Pharmaceutical	InChI=1S/C16H16ClN3O3S/c1-10-8-11-4-2-3-5-14(11)20(10)19-16(21)12-6-7-13(17)15(9-12)24(18,22)23/h2-7,9-10H,8H2,1H3,(H,19,21)(H2,18,22,23)	CC1CC2=C(C=CC=C2)N1NC(=O)C1=CC(=C(Cl)C=C1)S(N)(=O)=O	NDDAHWYSQHTHNT-UHFFFAOYSA-N	3702
C.I. Disperse Orange 37	DTXSID9044538	13301-61-6	C17H15Cl2N5O2	391.06	Color Dyes	InChI=1S/C17H15Cl2N5O2/c1-2-23(9-3-8-20)13-6-4-12(5-7-13)21-22-17-15(18)10-14(24(25)26)11-16(17)19/h4-7,10-11H,2-3,9H2,1H3	CCN(CCC#N)C1=CC=C(C=C1)N=NC1=C(Cl)C=C(C=C1Cl)[N+]([O-])=O	KHZRTXVUEZJYNE-UHFFFAOYSA-N	83322
Myclobutanil	DTXSID8024315	88671-89-0	C15H17ClN4	288.114	Pesticide	InChI=1S/C15H17ClN4/c1-2-3-8-15(9-17,10-20-12-18-11-19-20)13-4-6-14(16)7-5-13/h4-7,11-12H,2-3,8,10H2,1H3	CCCCC(CN1C=NC=N1)(C#N)C1=CC=C(Cl)C=C1	HZJKXKUJVSEEFU-UHFFFAOYSA-N	6336
Sunitinib malate	DTXSID4046492	341031-54-7	C26H33FN4O7	532.233	Pharmaceutical	InChI=1S/C22H27FN4O2.C4H6O5/c1-5-27(6-2)10-9-24-22(29)20-13(3)19(25-14(20)4)12-17-16-11-15(23)7-8-18(16)26-21(17)28;5-2(4(8)9)1-3(6)7/h7-8,11-12,25H,5-6,9-10H2,1-4H3,(H,24,29)(H,26,28);2,5H,1H2,(H,6,7)(H,8,9)/b17-12-;/t;2-/m.0/s1	O[C@@H](CC(O)=O)C(O)=O.CCN(CC)CCNC(=O)C1=C(C)NC(\C=C2/C(=O)NC3=CC=C(F)C=C23)=C1C	LBWFXVZLPYTWQI-IPOVEDGCSA-N	5329102
Cellulose acetate phthalate	DTXSID2048668	9004-38-0	C32H34O19	722.169	Chemical Industrial	InChI=1S/C32H34O19/c1-13(33)45-11-19-21(35)25(49-29(42)17-9-5-3-7-15(17)27(38)39)23(37)32(48-19)51-24-20(12-46-14(2)34)47-31(44)26(22(24)36)50-30(43)18-10-6-4-8-16(18)28(40)41/h3-10,19-26,31-32,35-37,44H,11-12H2,1-2H3,(H,38,39)(H,40,41)/t19-,20-,21-,22+,23-,24-,25+,26-,31-,32+/m1/s1	CC(=O)OC[C@H]1O[C@@H](O[C@@H]2[C@@H](COC(C)=O)O[C@@H](O)[C@H](OC(=O)C3=CC=CC=C3C(O)=O)[C@H]2O)[C@H](O)[C@@H](OC(=O)C2=CC=CC=C2C(O)=O)[C@@H]1O	DMNFZTKVDDFCQE-WJXNTJCASA-N	53315792
Reserpine	DTXSID7021237	50-55-5	C33H40N2O9	608.273	Pesticide	InChI=1S/C33H40N2O9/c1-38-19-7-8-20-21-9-10-35-16-18-13-27(44-32(36)17-11-25(39-2)30(41-4)26(12-17)40-3)31(42-5)28(33(37)43-6)22(18)15-24(35)29(21)34-23(20)14-19/h7-8,11-12,14,18,22,24,27-28,31,34H,9-10,13,15-16H2,1-6H3/t18-,22+,24-,27-,28+,31+/m1/s1	[H][C@]12C[C@@H](OC(=O)C3=CC(OC)=C(OC)C(OC)=C3)[C@H](OC)[C@@H](C(=O)OC)[C@@]1([H])C[C@@]1([H])N(CCC3=C1NC1=C3C=CC(OC)=C1)C2	QEVHRUUCFGRFIF-MDEJGZGSSA-N	5770
1,2-Diaminopropane	DTXSID4021761	78-90-0	C3H10N2	74.0844	Plastic	InChI=1S/C3H10N2/c1-3(5)2-4/h3H,2,4-5H2,1H3	CC(N)CN	AOHJOMMDDJHIJH-UHFFFAOYSA-N	6567
1-Bromo-3-methoxybenzene	DTXSID4044618	2398-37-0	C7H7BrO	185.968	Chemical Industrial	InChI=1S/C7H7BrO/c1-9-7-4-2-3-6(8)5-7/h2-5H,1H3	COC1=CC(Br)=CC=C1	PLDWAJLZAAHOGG-UHFFFAOYSA-N	16971
Didodecanoyl glyceride	DTXSID2047432	27638-00-2	C27H52O5	456.381	Food Additive
Omeprazole	DTXSID6021080	73590-58-6	C17H19N3O3S	345.115	Pharmaceutical	InChI=1S/C17H19N3O3S/c1-10-8-18-15(11(2)16(10)23-4)9-24(21)17-19-13-6-5-12(22-3)7-14(13)20-17/h5-8H,9H2,1-4H3,(H,19,20)	COC1=CC2=C(NC(=N2)S(=O)CC2=C(C)C(OC)=C(C)C=N2)C=C1	SUBDBMMJDZJVOS-UHFFFAOYSA-N	4594
Acrylamide	DTXSID5020027	79-06-1	C3H5NO	71.0371	Pesticide	InChI=1S/C3H5NO/c1-2-3(4)5/h2H,1H2,(H2,4,5)	NC(=O)C=C	HRPVXLWXLXDGHG-UHFFFAOYSA-N	6579
3-(Hydroxymethyl)pentane-2,4-diol	DTXSID3041370	921-20-0	C6H14O3	134.094	Chemical Industrial	InChI=1S/C6H14O3/c1-4(8)6(3-7)5(2)9/h4-9H,3H2,1-2H3	CC(O)C(CO)C(C)O	WPTUDAOQIXOMIQ-UHFFFAOYSA-N	61234
Bis(2-methyl-3-furyl)disulfide	DTXSID9047673	28588-75-2	C10H10O2S2	226.012	Food Additive	InChI=1S/C10H10O2S2/c1-7-9(3-5-11-7)13-14-10-4-6-12-8(10)2/h3-6H,1-2H3	CC1=C(SSC2=C(C)OC=C2)C=CO1	OHDFENKFSKIFBJ-UHFFFAOYSA-N	526624
1,4-Bis(methoxymethyl)benzene	DTXSID7044712	6770-38-3	C10H14O2	166.099	Chemical Industrial	InChI=1S/C10H14O2/c1-11-7-9-3-5-10(6-4-9)8-12-2/h3-6H,7-8H2,1-2H3	COCC1=CC=C(COC)C=C1	DAJPMKAQEUGECW-UHFFFAOYSA-N	81239
Bromotrichloromethane	DTXSID7023930	75-62-7	CBrCl3	195.825	Pesticide	InChI=1S/CBrCl3/c2-1(3,4)5	ClC(Cl)(Cl)Br	XNNQFQFUQLJSQT-UHFFFAOYSA-N	6383
1,4-Bis(2-hydroxyethoxy)-2-butyne	DTXSID7041918	1606-85-5	C8H14O4	174.089	Chemical Industrial	InChI=1S/C8H14O4/c9-3-7-11-5-1-2-6-12-8-4-10/h9-10H,3-8H2	OCCOCC#CCOCCO	IXAWTPMDMPUGLV-UHFFFAOYSA-N	62411
Sodium dichloroacetate	DTXSID8037207	2156-56-1	C2HCl2NaO2	149.925	Pesticide	InChI=1S/C2H2Cl2O2.Na/c3-1(4)2(5)6;/h1H,(H,5,6);/q;+1/p-1	[Na+].[O-]C(=O)C(Cl)Cl	LUPNKHXLFSSUGS-UHFFFAOYSA-M	6597
Dipropan-2-yl butanedioate	DTXSID9044740	924-88-9	C10H18O4	202.121	Chemical Industrial	InChI=1S/C10H18O4/c1-7(2)13-9(11)5-6-10(12)14-8(3)4/h7-8H,5-6H2,1-4H3	CC(C)OC(=O)CCC(=O)OC(C)C	YPLYFEUBZLLLIY-UHFFFAOYSA-N	70213
3,3',5,5'-Tetrabromobisphenol A	DTXSID1026081	79-94-7	C15H12Br4O2	539.757	Flame Retardant	InChI=1S/C15H12Br4O2/c1-15(2,7-3-9(16)13(20)10(17)4-7)8-5-11(18)14(21)12(19)6-8/h3-6,20-21H,1-2H3	CC(C)(C1=CC(Br)=C(O)C(Br)=C1)C1=CC(Br)=C(O)C(Br)=C1	VEORPZCZECFIRK-UHFFFAOYSA-N	6618
2,2,4,4-Tetramethylcyclobutane-1,3-diol	DTXSID9044908	3010-96-6	C8H16O2	144.115	Plastic	InChI=1S/C8H16O2/c1-7(2)5(9)8(3,4)6(7)10/h5-6,9-10H,1-4H3	CC1(C)C(O)C(C)(C)C1O	FQXGHZNSUOHCLO-UHFFFAOYSA-N	76382
Isomethyl-alpha-ionone	DTXSID7027047	127-51-5	C14H22O	206.167	Food Additive	InChI=1S/C14H22O/c1-10-7-6-8-14(4,5)13(10)9-11(2)12(3)15/h7,9,13H,6,8H2,1-5H3	CC(=O)C(C)=CC1C(C)=CCCC1(C)C	JRJBVWJSTHECJK-UHFFFAOYSA-N	61073
trans-Monoelaidin	DTXSID0052831	2716-53-2	C21H40O4	356.293	Chemical Industrial	InChI=1S/C21H40O4/c1-2-3-4-5-6-7-8-9-10-11-12-13-14-15-16-17-21(24)25-19-20(23)18-22/h9-10,20,22-23H,2-8,11-19H2,1H3/b10-9+	CCCCCCCC\C=C\CCCCCCCC(=O)OCC(O)CO	RZRNAYUHWVFMIP-MDZDMXLPSA-N	5364833
YM 218	DTXSID1048176	387816-82-2	C74H80F4N8O12	1348.58	Pharmaceutical	InChI=1S/2C35H38F2N4O4.C4H4O4/c2*1-24-28(15-22-45-24)33(43)38-26-11-9-25(10-12-26)34(44)41-21-16-35(36,37)30(29-7-3-4-8-31(29)41)23-32(42)40-19-13-27(14-20-40)39-17-5-2-6-18-39;5-3(6)1-2-4(7)8/h2*3-4,7-12,15,22-23,27H,2,5-6,13-14,16-21H2,1H3,(H,38,43);1-2H,(H,5,6)(H,7,8)/b2*30-23-;2-1+	OC(=O)\C=C\C(O)=O.CC1=C(C=CO1)C(=O)NC1=CC=C(C=C1)C(=O)N1CCC(F)(F)\C(=C/C(=O)N2CCC(CC2)N2CCCCC2)C2=C1C=CC=C2.CC1=C(C=CO1)C(=O)NC1=CC=C(C=C1)C(=O)N1CCC(F)(F)\C(=C/C(=O)N2CCC(CC2)N2CCCCC2)C2=C1C=CC=C2	BJAABGGGEMTGDF-GWYARAEGSA-N	9917025
Diphenylmercury(II)	DTXSID3042130	587-85-9	C12H10Hg	356.049	Chemical Industrial	InChI=1S/2C6H5.Hg/c2*1-2-4-6-5-3-1;/h2*1-5H;	[Hg](C1=CC=CC=C1)C1=CC=CC=C1	HWMTUNCVVYPZHZ-UHFFFAOYSA-N	11488
N2-(4-Nitrophenyl)-L-glutamine hydrochloride(1:1)	DTXSID7044714	67953-08-6	C11H14ClN3O5	303.062	Chemical Industrial	InChI=1S/C11H13N3O5.ClH/c12-9(11(16)17)5-6-10(15)13-7-1-3-8(4-2-7)14(18)19;/h1-4,9H,5-6,12H2,(H,13,15)(H,16,17);1H/t9-;/m0./s1	Cl.N[C@@H](CCC(=O)NC1=CC=C(C=C1)[N+]([O-])=O)C(O)=O	OJEVFSFTVARWQX-FVGYRXGTSA-N	81732
2-tert-Butyl-4-methoxyphenol	DTXSID7040788	121-00-6	C11H16O2	180.115	Cosmetic ingredient	InChI=1S/C11H16O2/c1-11(2,3)9-7-8(13-4)5-6-10(9)12/h5-7,12H,1-4H3	COC1=CC=C(O)C(=C1)C(C)(C)C	MRBKEAMVRSLQPH-UHFFFAOYSA-N	8456
4-Chloro-2-methylanisole	DTXSID6041507	3260-85-3	C8H9ClO	156.034	Pesticide	InChI=1S/C8H9ClO/c1-6-5-7(9)3-4-8(6)10-2/h3-5H,1-2H3	COC1=CC=C(Cl)C=C1C	VDYDAUQHTVCCBX-UHFFFAOYSA-N	76748
Toluene-2,4-dimaleimide	DTXSID6052326	6422-83-9	C15H10N2O4	282.064	Chemical Industrial	InChI=1S/C15H10N2O4/c1-9-2-3-10(16-12(18)4-5-13(16)19)8-11(9)17-14(20)6-7-15(17)21/h2-8H,1H3	CC1=CC=C(C=C1N1C(=O)C=CC1=O)N1C(=O)C=CC1=O	FJKKJQRXSPFNPM-UHFFFAOYSA-N	80893
Bisphenol AF	DTXSID7037717	1478-61-1	C15H10F6O2	336.058	Plastic	InChI=1S/C15H10F6O2/c16-14(17,18)13(15(19,20)21,9-1-5-11(22)6-2-9)10-3-7-12(23)8-4-10/h1-8,22-23H	OC1=CC=C(C=C1)C(C1=CC=C(O)C=C1)(C(F)(F)F)C(F)(F)F	ZFVMWEVVKGLCIJ-UHFFFAOYSA-N	73864
Ranitidine hydrochloride (1:x)	DTXSID0052835	71130-06-8	C13H23ClN4O3S	350.118	Pharmaceutical
Methyl (Z)-docos-13-enoate	DTXSID0051578	1120-34-9	C23H44O2	352.334	Chemical Industrial	InChI=1S/C23H44O2/c1-3-4-5-6-7-8-9-10-11-12-13-14-15-16-17-18-19-20-21-22-23(24)25-2/h10-11H,3-9,12-22H2,1-2H3/b11-10-	CCCCCCCC\C=C/CCCCCCCCCCCC(=O)OC	ZYNDJIBBPLNPOW-KHPPLWFESA-N	5364423
1-(2-Bromo-4-hydroxyphenyl)ethanone	DTXSID7057573	61791-99-9	C8H7BrO2	213.963	Chemical Industrial	InChI=1S/C8H7BrO2/c1-5(10)7-3-2-6(11)4-8(7)9/h2-4,11H,1H3	CC(=O)C1=CC=C(O)C=C1Br	UHZMXDQVZPWRQD-UHFFFAOYSA-N	13131889
Trichloroethenylsilane	DTXSID8026430	75-94-5	C2H3Cl3Si	159.907	Plastic	InChI=1S/C2H3Cl3Si/c1-2-6(3,4)5/h2H,1H2	Cl[Si](Cl)(Cl)C=C	GQIUQDDJKHLHTB-UHFFFAOYSA-N	6413
Methyl 2-nonenoate	DTXSID8047638	111-79-5	C10H18O2	170.131	Food Additive	InChI=1S/C10H18O2/c1-3-4-5-6-7-8-9-10(11)12-2/h8-9H,3-7H2,1-2H3	CCCCCCC=CC(=O)OC	ZWNPUELCBZVMDA-UHFFFAOYSA-N	8136
Bis(3,5,5-trimethylhexyl) phthalate	DTXSID0057889	14103-61-8	C26H42O4	418.308	Chemical Industrial	InChI=1S/C26H42O4/c1-19(17-25(3,4)5)13-15-29-23(27)21-11-9-10-12-22(21)24(28)30-16-14-20(2)18-26(6,7)8/h9-12,19-20H,13-18H2,1-8H3/t19-,20?/m1/s1	CC(CCOC(=O)C1=CC=CC=C1C(=O)OCC[C@@H](C)CC(C)(C)C)CC(C)(C)C	GDJOUZYAIHWDCA-FIWHBWSRSA-N	121232779
N,N,N',N'-Tetramethyltrimethylenediamine	DTXSID9047469	110-95-2	C7H18N2	130.147	Chemical Industrial	InChI=1S/C7H18N2/c1-8(2)6-5-7-9(3)4/h5-7H2,1-4H3	CN(C)CCCN(C)C	DMQSHEKGGUOYJS-UHFFFAOYSA-N	8084
Undecane	DTXSID9021689	1120-21-4	C11H24	156.188	Chemical Industrial	InChI=1S/C11H24/c1-3-5-7-9-11-10-8-6-4-2/h3-11H2,1-2H3	CCCCCCCCCCC	RSJKGSCJYJTIGS-UHFFFAOYSA-N	14257
Dipotassium phosphite	DTXSID9035961	13492-26-7	HK2O3P	157.894	Pesticide	InChI=1S/2K.H3O3P/c;;1-4(2)3/h;;4H,(H2,1,2,3)/q2*+1;/p-2	[K+].[K+].[O-]P([O-])=O	OZYJVQJGKRFVHQ-UHFFFAOYSA-L
Hydroxyflutamide	DTXSID8033562	52806-53-8	C11H11F3N2O4	292.067	Pharmaceutical	InChI=1S/C11H11F3N2O4/c1-10(2,18)9(17)15-6-3-4-8(16(19)20)7(5-6)11(12,13)14/h3-5,18H,1-2H3,(H,15,17)	CC(C)(O)C(=O)NC1=CC(=C(C=C1)[N+]([O-])=O)C(F)(F)F	YPQLFJODEKMJEF-UHFFFAOYSA-N	91649
4-Aminobenzenesulfonic acid	DTXSID6024464	121-57-3	C6H7NO3S	173.015	Plastic	InChI=1S/C6H7NO3S/c7-5-1-3-6(4-2-5)11(8,9)10/h1-4H,7H2,(H,8,9,10)	NC1=CC=C(C=C1)S(O)(=O)=O	HVBSAKJJOYLTQU-UHFFFAOYSA-N	8479
1,2,3-Trichlorobenzene	DTXSID8026193	87-61-6	C6H3Cl3	179.93	Chemical Industrial	InChI=1S/C6H3Cl3/c7-4-2-1-3-5(8)6(4)9/h1-3H	ClC1=CC=CC(Cl)=C1Cl	RELMFMZEBKVZJC-UHFFFAOYSA-N	6895
1H,1H,2H,2H-Perfluorooctyl iodide	DTXSID2047565	2043-57-4	C8H4F13I	473.915	PFAS	InChI=1S/C8H4F13I/c9-3(10,1-2-22)4(11,12)5(13,14)6(15,16)7(17,18)8(19,20)21/h1-2H2	FC(F)(F)C(F)(F)C(F)(F)C(F)(F)C(F)(F)C(F)(F)CCI	NVVZEKTVIXIUKW-UHFFFAOYSA-N	74888
Isopentyl alcohol	DTXSID3025469	123-51-3	C5H12O	88.0888	Food Additive	InChI=1S/C5H12O/c1-5(2)3-4-6/h5-6H,3-4H2,1-2H3	CC(C)CCO	PHTQWCKDNZKARW-UHFFFAOYSA-N	31260
Etaconazole	DTXSID2041913	60207-93-4	C14H15Cl2N3O2	327.054	Pesticide	InChI=1S/C14H15Cl2N3O2/c1-2-11-6-20-14(21-11,7-19-9-17-8-18-19)12-4-3-10(15)5-13(12)16/h3-5,8-9,11H,2,6-7H2,1H3	CCC1COC(CN2C=NC=N2)(O1)C1=C(Cl)C=C(Cl)C=C1	DWRKFAJEBUWTQM-UHFFFAOYSA-N	91673
4-Pentenoic acid	DTXSID0044448	591-80-0	C5H8O2	100.052	Food Additive	InChI=1S/C5H8O2/c1-2-3-4-5(6)7/h2H,1,3-4H2,(H,6,7)	OC(=O)CCC=C	HVAMZGADVCBITI-UHFFFAOYSA-N	61138
(-)-Epinephrine	DTXSID5022986	51-43-4	C9H13NO3	183.09	Pharmaceutical	InChI=1S/C9H13NO3/c1-10-5-9(13)6-2-3-7(11)8(12)4-6/h2-4,9-13H,5H2,1H3/t9-/m0/s1	CNC[C@H](O)C1=CC(O)=C(O)C=C1	UCTWMZQNUQWSLP-VIFPVBQESA-N	5816
Flumioxazin	DTXSID7032555	103361-09-7	C19H15FN2O4	354.102	Pesticide	InChI=1S/C19H15FN2O4/c1-2-7-21-15-9-14(13(20)8-16(15)26-10-17(21)23)22-18(24)11-5-3-4-6-12(11)19(22)25/h1,8-9H,3-7,10H2	FC1=CC2=C(C=C1N1C(=O)C3=C(CCCC3)C1=O)N(CC#C)C(=O)CO2	FOUWCSDKDDHKQP-UHFFFAOYSA-N	92425
2-Mercaptoethanol	DTXSID4026343	60-24-2	C2H6OS	78.0139	Food Additive	InChI=1S/C2H6OS/c3-1-2-4/h3-4H,1-2H2	OCCS	DGVVWUTYPXICAM-UHFFFAOYSA-N	1567
Ricinine	DTXSID50200412	524-40-3	C8H8N2O2	164.059	Natural toxin	InChI=1S/C8H8N2O2/c1-10-4-3-7(12-2)6(5-9)8(10)11/h3-4H,1-2H3	COC1=C(C#N)C(=O)N(C)C=C1	PETSAYFQSGAEQY-UHFFFAOYSA-N	10666
Octyl hydrogen phthalate	DTXSID4052714	5393-19-1	C16H22O4	278.152	Plastic	InChI=1S/C16H22O4/c1-2-3-4-5-6-9-12-20-16(19)14-11-8-7-10-13(14)15(17)18/h7-8,10-11H,2-6,9,12H2,1H3,(H,17,18)	CCCCCCCCOC(=O)C1=C(C=CC=C1)C(O)=O	PKIYFBICNICNGJ-UHFFFAOYSA-N	79362
Dimetilan	DTXSID2041880	644-64-4	C10H16N4O3	240.122	Pesticide	InChI=1S/C10H16N4O3/c1-7-6-8(17-10(16)13(4)5)11-14(7)9(15)12(2)3/h6H,1-5H3	CN(C)C(=O)OC1=NN(C(=O)N(C)C)C(C)=C1	RDBIYWSVMRVKSG-UHFFFAOYSA-N	12572
2,4,6-Tribromophenol	DTXSID6021959	118-79-6	C6H3Br3O	327.773	Flame Retardant	InChI=1S/C6H3Br3O/c7-3-1-4(8)6(10)5(9)2-3/h1-2,10H	OC1=C(Br)C=C(Br)C=C1Br	BSWWXRFVMJHFBN-UHFFFAOYSA-N	1483
Trifluoromethanesulfonic acid	DTXSID2044397	1493-13-6	CHF3O3S	149.96	Food Additive	InChI=1S/CHF3O3S/c2-1(3,4)8(5,6)7/h(H,5,6,7)	OS(=O)(=O)C(F)(F)F	ITMCEJHCFYSIIV-UHFFFAOYSA-N	62406
Sodium trichloroacetate	DTXSID6034924	650-51-1	C2Cl3NaO2	183.886	Pesticide	InChI=1S/C2HCl3O2.Na/c3-2(4,5)1(6)7;/h(H,6,7);/q;+1/p-1	[Na+].[O-]C(=O)C(Cl)(Cl)Cl	SAQSTQBVENFSKT-UHFFFAOYSA-M	6421
Kaempferol	DTXSID7020768	520-18-3	C15H10O6	286.048	Cosmetic ingredient	InChI=1S/C15H10O6/c16-8-3-1-7(2-4-8)15-14(20)13(19)12-10(18)5-9(17)6-11(12)21-15/h1-6,16-18,20H	OC1=CC=C(C=C1)C1=C(O)C(=O)C2=C(O1)C=C(O)C=C2O	IYRMWMYZSQPJKC-UHFFFAOYSA-N	5280863
Hydratropaldehyde	DTXSID0052629	93-53-8	C9H10O	134.073	Food Additive	InChI=1S/C9H10O/c1-8(7-10)9-5-3-2-4-6-9/h2-8H,1H3	CC(C=O)C1=CC=CC=C1	IQVAERDLDAZARL-UHFFFAOYSA-N	7146
Sodium 4-isopropylbenzenesulfonate	DTXSID6047523	15763-76-5	C9H11NaO3S	222.033	Chemical Industrial	InChI=1S/C9H12O3S.Na/c1-7(2)8-3-5-9(6-4-8)13(10,11)12;/h3-7H,1-2H3,(H,10,11,12);/q;+1/p-1	[Na+].CC(C)C1=CC=C(C=C1)S([O-])(=O)=O	QEKATQBVVAZOAY-UHFFFAOYSA-M	6640
1,3,5-Tribromobenzene	DTXSID3052307	626-39-1	C6H3Br3	311.778	Chemical Industrial	InChI=1S/C6H3Br3/c7-4-1-5(8)3-6(9)2-4/h1-3H	BrC1=CC(Br)=CC(Br)=C1	YWDUZLFWHVQCHY-UHFFFAOYSA-N	12279
1,3-Dichloropropane	DTXSID6022004	142-28-9	C3H6Cl2	111.985	Chemical Industrial	InChI=1S/C3H6Cl2/c4-2-1-3-5/h1-3H2	ClCCCCl	YHRUOJUYPBUZOS-UHFFFAOYSA-N	8881
Endosulfan	DTXSID1020560	115-29-7	C9H6Cl6O3S	403.817	Flame Retardant	InChI=1S/C9H6Cl6O3S/c10-5-6(11)8(13)4-2-18-19(16)17-1-3(4)7(5,12)9(8,14)15/h3-4H,1-2H2	ClC1=C(Cl)C2(Cl)C3COS(=O)OCC3C1(Cl)C2(Cl)Cl	RDYMFSUJUZBWLH-UHFFFAOYSA-N	3224
2,3-Dichloro-1-propene	DTXSID6025012	78-88-6	C3H4Cl2	109.969	Pesticide	InChI=1S/C3H4Cl2/c1-3(5)2-4/h1-2H2	ClCC(Cl)=C	FALCMQXTWHPRIH-UHFFFAOYSA-N	6565
(4S)-4-(1-Methylethenyl)-1-cyclohexene-1-carboxaldehyde	DTXSID5041190	18031-40-8	C10H14O	150.104	Pesticide	InChI=1S/C10H14O/c1-8(2)10-5-3-9(7-11)4-6-10/h3,7,10H,1,4-6H2,2H3/t10-/m1/s1	CC(=C)[C@H]1CCC(C=O)=CC1	RUMOYJJNUMEFDD-SNVBAGLBSA-N	2724159
2-Methoxyethanol	DTXSID5024182	109-86-4	C3H8O2	76.0524	Chemical Industrial	InChI=1S/C3H8O2/c1-5-3-2-4/h4H,2-3H2,1H3	COCCO	XNWFRZJHXBZDAG-UHFFFAOYSA-N	8019
2-Hydroxyethyl methacrylate phosphate	DTXSID4044951	52628-03-2	C6H13O7P	228.04	Chemical Industrial
Ethalfluralin	DTXSID8032386	55283-68-6	C13H14F3N3O4	333.094	Pesticide	InChI=1S/C13H14F3N3O4/c1-4-17(7-8(2)3)12-10(18(20)21)5-9(13(14,15)16)6-11(12)19(22)23/h5-6H,2,4,7H2,1,3H3	CCN(CC(C)=C)C1=C(C=C(C=C1[N+]([O-])=O)C(F)(F)F)[N+]([O-])=O	PTFJIKYUEPWBMS-UHFFFAOYSA-N	41381
1,5-Naphthalenedisulfonic acid, disodium salt hydrate	DTXSID0044315	207569-02-6	C10H8Na2O7S2	349.951	Chemical Industrial	InChI=1S/C10H8O6S2.2Na.H2O/c11-17(12,13)9-5-1-3-7-8(9)4-2-6-10(7)18(14,15)16;;;/h1-6H,(H,11,12,13)(H,14,15,16);;;1H2/q;2*+1;/p-2	O.[Na+].[Na+].[O-]S(=O)(=O)C1=CC=CC2=C1C=CC=C2S([O-])(=O)=O	FZXBIEHUTPZICY-UHFFFAOYSA-L	6666
Methyl 2-chlorobenzoate	DTXSID8044701	610-96-8	C8H7ClO2	170.013	Chemical Industrial	InChI=1S/C8H7ClO2/c1-11-8(10)6-4-2-3-5-7(6)9/h2-5H,1H3	COC(=O)C1=C(Cl)C=CC=C1	JAVRNIFMYIJXIE-UHFFFAOYSA-N	11895
(2-Methylphenoxy)acetic acid	DTXSID9041441	1878-49-5	C9H10O3	166.063	Pesticide	InChI=1S/C9H10O3/c1-7-4-2-3-5-8(7)12-6-9(10)11/h2-5H,6H2,1H3,(H,10,11)	CC1=C(OCC(O)=O)C=CC=C1	QJVXBRUGKLCUMY-UHFFFAOYSA-N	74651
C.I. Pigment Red 122	DTXSID2052655	980-26-7	C22H16N2O2	340.121	Color Dyes	InChI=1S/C22H16N2O2/c1-11-3-5-17-13(7-11)21(25)15-9-20-16(10-19(15)23-17)22(26)14-8-12(2)4-6-18(14)24-20/h3-10H,1-2H3,(H,23,25)(H,24,26)	CC1=CC2=C(NC3=CC4=C(NC5=CC=C(C)C=C5C4=O)C=C3C2=O)C=C1	TXWSZJSDZKWQAU-UHFFFAOYSA-N	70423
beta-Propiolactone	DTXSID8021197	57-57-8	C3H4O2	72.0211	Pesticide	InChI=1S/C3H4O2/c4-3-1-2-5-3/h1-2H2	O=C1CCO1	VEZXCJBBBCKRPI-UHFFFAOYSA-N	2365
Triamterene	DTXSID6021373	396-01-0	C12H11N7	253.108	Pharmaceutical	InChI=1S/C12H11N7/c13-9-7(6-4-2-1-3-5-6)16-8-10(14)18-12(15)19-11(8)17-9/h1-5H,(H6,13,14,15,17,18,19)	NC1=NC(N)=C2N=C(C(N)=NC2=N1)C1=CC=CC=C1	FNYLWPVRPXGIIP-UHFFFAOYSA-N	5546
N,N-Diethyl-N-methylethanaminium chloride	DTXSID0044498	10052-47-8	C7H18ClN	151.113	Chemical Industrial	InChI=1S/C7H18N.ClH/c1-5-8(4,6-2)7-3;/h5-7H2,1-4H3;1H/q+1;/p-1	[Cl-].CC[N+](C)(CC)CC	NIUZJTWSUGSWJI-UHFFFAOYSA-M	70440
Hexadecanal	DTXSID5042039	629-80-1	C16H32O	240.245	Pesticide	InChI=1S/C16H32O/c1-2-3-4-5-6-7-8-9-10-11-12-13-14-15-16-17/h16H,2-15H2,1H3	CCCCCCCCCCCCCCCC=O	NIOYUNMRJMEDGI-UHFFFAOYSA-N	984
Bronopol	DTXSID8024652	52-51-7	C3H6BrNO4	198.948	Flame Retardant	InChI=1S/C3H6BrNO4/c4-3(1-6,2-7)5(8)9/h6-7H,1-2H2	OCC(Br)(CO)[N+]([O-])=O	LVDKZNITIUWNER-UHFFFAOYSA-N	2450
Tetrahydrocurcumin	DTXSID30865801	36062-04-1	C21H24O6	372.157	Food Additive	InChI=1S/C21H24O6/c1-26-20-11-14(5-9-18(20)24)3-7-16(22)13-17(23)8-4-15-6-10-19(25)21(12-15)27-2/h5-6,9-12,24-25H,3-4,7-8,13H2,1-2H3	COC1=CC(CCC(=O)CC(=O)CCC2=CC(OC)=C(O)C=C2)=CC=C1O	LBTVHXHERHESKG-UHFFFAOYSA-N	124072
Glucosamine hydrochloride	DTXSID5037236	66-84-2	C6H14ClNO5	215.056	Cosmetic ingredient	InChI=1S/C6H13NO5.ClH/c7-3-5(10)4(9)2(1-8)12-6(3)11;/h2-6,8-11H,1,7H2;1H/t2-,3-,4-,5-,6?;/m1./s1	Cl.N[C@H]1C(O)O[C@H](CO)[C@@H](O)[C@@H]1O	QKPLRMLTKYXDST-NSEZLWDYSA-N	439213
p,p'-DDD	DTXSID4020373	72-54-8	C14H10Cl4	317.954	Pesticide	InChI=1S/C14H10Cl4/c15-11-5-1-9(2-6-11)13(14(17)18)10-3-7-12(16)8-4-10/h1-8,13-14H	ClC(Cl)C(C1=CC=C(Cl)C=C1)C1=CC=C(Cl)C=C1	AHJKRLASYNVKDZ-UHFFFAOYSA-N	6294
Dehydrothio-4-toluidine	DTXSID5024502	92-36-4	C14H12N2S	240.072	Chemical Industrial	InChI=1S/C14H12N2S/c1-9-2-7-12-13(8-9)17-14(16-12)10-3-5-11(15)6-4-10/h2-8H,15H2,1H3	CC1=CC=C2N=C(SC2=C1)C1=CC=C(N)C=C1	XRTJYEIMLZALBD-UHFFFAOYSA-N	7087
Tris(2-ethylhexyl) phosphite	DTXSID4026264	301-13-3	C24H51O3P	418.358	Chemical Industrial	InChI=1S/C24H51O3P/c1-7-13-16-22(10-4)19-25-28(26-20-23(11-5)17-14-8-2)27-21-24(12-6)18-15-9-3/h22-24H,7-21H2,1-6H3	CCCCC(CC)COP(OCC(CC)CCCC)OCC(CC)CCCC	ILLOBGFGKYTZRO-UHFFFAOYSA-N	9320
Lactic acid, calcium salt, hydrate (2:1:5)	DTXSID7052236	5743-47-5	C6H20CaO11	308.063	Food Additive	InChI=1S/2C3H6O3.Ca.5H2O/c2*1-2(4)3(5)6;;;;;;/h2*2,4H,1H3,(H,5,6);;5*1H2/q;;+2;;;;;/p-2	O.O.O.O.O.[Ca++].CC(O)C([O-])=O.CC(O)C([O-])=O	HPVJXNNKHRNBOY-UHFFFAOYSA-L	612
Hydrogenated terphenyl	DTXSID3028051	61788-32-7	C18H22	238.172	Chemical Industrial
SSR69071	DTXSID1047368	344930-95-6	C27H32N4O7S	556.199	Pharmaceutical	InChI=1S/C27H32N4O7S/c1-18(2)20-14-19(36-3)15-22-25(20)27(33)31(39(22,34)35)17-38-23-16-24(32)30-11-7-8-21(26(30)28-23)37-13-12-29-9-5-4-6-10-29/h7-8,11,14-16,18H,4-6,9-10,12-13,17H2,1-3H3	COC1=CC2=C(C(=O)N(COC3=CC(=O)N4C=CC=C(OCCN5CCCCC5)C4=N3)S2(=O)=O)C(=C1)C(C)C	DRZXDZYWZSKFDL-UHFFFAOYSA-N	9872438
Sulisobenzone hydrate	DTXSID2057572	NOCAS_57572	C14H14O7S	326.046	Cosmetic ingredient	InChI=1S/C14H12O6S.H2O/c1-20-12-8-11(15)10(7-13(12)21(17,18)19)14(16)9-5-3-2-4-6-9;/h2-8,15H,1H3,(H,17,18,19);1H2	O.COC1=C(C=C(C(=O)C2=CC=CC=C2)C(O)=C1)S(O)(=O)=O	MGLMEJLINAZYBG-UHFFFAOYSA-N	19988
Diethylbenzene	DTXSID4027866	25340-17-4	C10H14	134.11	Chemical Industrial
Decyl beta-D-glucopyranoside	DTXSID2041208	58846-77-8	C16H32O6	320.22	Surfactant	InChI=1S/C16H32O6/c1-2-3-4-5-6-7-8-9-10-21-16-15(20)14(19)13(18)12(11-17)22-16/h12-20H,2-11H2,1H3/t12-,13-,14+,15-,16-/m1/s1	CCCCCCCCCCO[C@@H]1O[C@H](CO)[C@@H](O)[C@H](O)[C@H]1O	JDRSMPFHFNXQRB-IBEHDNSVSA-N	62142
N,N-Dimethylcyclohexylamine	DTXSID9026633	98-94-2	C8H17N	127.136	Chemical Industrial	InChI=1S/C8H17N/c1-9(2)8-6-4-3-5-7-8/h8H,3-7H2,1-2H3	CN(C)C1CCCCC1	SVYKKECYCPFKGB-UHFFFAOYSA-N	7415
(5-Ethyl-1,3-dioxan-5-yl)methanol	DTXSID0044949	5187-23-5	C7H14O3	146.094	Chemical Industrial	InChI=1S/C7H14O3/c1-2-7(3-8)4-9-6-10-5-7/h8H,2-6H2,1H3	CCC1(CO)COCOC1	BGFBWRWYROQISE-UHFFFAOYSA-N	78860
Diisopropylcarbodiimide	DTXSID4025086	693-13-0	C7H14N2	126.116	Chemical Industrial	InChI=1S/C7H14N2/c1-6(2)8-5-9-7(3)4/h6-7H,1-4H3	CC(C)N=C=NC(C)C	BDNKZNFMNDZQMI-UHFFFAOYSA-N	12734
2-n-Octyl-4-isothiazolin-3-one	DTXSID1025805	26530-20-1	C11H19NOS	213.119	Cosmetic ingredient	InChI=1S/C11H19NOS/c1-2-3-4-5-6-7-9-12-11(13)8-10-14-12/h8,10H,2-7,9H2,1H3	CCCCCCCCN1SC=CC1=O	JPMIIZHYYWMHDT-UHFFFAOYSA-N	33528
SSR146977	DTXSID8047341	264618-44-2	C35H42Cl2N4O2	620.268	Pharmaceutical	InChI=1S/C35H42Cl2N4O2/c1-39(2)33(43)38-35(28-13-7-4-8-14-28)19-23-40(24-20-35)21-9-17-34(29-15-16-30(36)31(37)25-29)18-10-22-41(26-34)32(42)27-11-5-3-6-12-27/h3-8,11-16,25H,9-10,17-24,26H2,1-2H3,(H,38,43)/t34-/m0/s1	CN(C)C(=O)NC1(CCN(CCC[C@@]2(CCCN(C2)C(=O)C2=CC=CC=C2)C2=CC(Cl)=C(Cl)C=C2)CC1)C1=CC=CC=C1	XWPBINGFFFZAOZ-UMSFTDKQSA-N	9938990
Bis(2-ethylhexyl) decanedioate	DTXSID7025055	122-62-3	C26H50O4	426.371	Cosmetic ingredient	InChI=1S/C26H50O4/c1-5-9-17-23(7-3)21-29-25(27)19-15-13-11-12-14-16-20-26(28)30-22-24(8-4)18-10-6-2/h23-24H,5-22H2,1-4H3	CCCCC(CC)COC(=O)CCCCCCCCC(=O)OCC(CC)CCCC	VJHINFRRDQUWOJ-UHFFFAOYSA-N	31218
N,N-Dimethyl-2-(morpholin-4-yl)ethanamine	DTXSID0044943	4385-05-1	C8H18N2O	158.142	Chemical Industrial	InChI=1S/C8H18N2O/c1-9(2)3-4-10-5-7-11-8-6-10/h3-8H2,1-2H3	CN(C)CCN1CCOCC1	PMHXGHYANBXRSZ-UHFFFAOYSA-N	78091
Benzenecarboximidamide, monohydrochloride	DTXSID9044401	1670-14-0	C7H9ClN2	156.045	Chemical Industrial	InChI=1S/C7H8N2.ClH/c8-7(9)6-4-2-1-3-5-6;/h1-5H,(H3,8,9);1H	Cl.NC(=N)C1=CC=CC=C1	LZCZIHQBSCVGRD-UHFFFAOYSA-N	2332
Foramsulfuron	DTXSID7034753	173159-57-4	C17H20N6O7S	452.111	Pesticide	InChI=1S/C17H20N6O7S/c1-23(2)15(25)11-6-5-10(18-9-24)7-12(11)31(27,28)22-17(26)21-16-19-13(29-3)8-14(20-16)30-4/h5-9H,1-4H3,(H,18,24)(H2,19,20,21,22,26)	COC1=CC(OC)=NC(NC(=O)NS(=O)(=O)C2=C(C=CC(NC=O)=C2)C(=O)N(C)C)=N1	PXDNXJSDGQBLKS-UHFFFAOYSA-N	11419598
Folpet	DTXSID0021385	133-07-3	C9H4Cl3NO2S	294.903	Pesticide	InChI=1S/C9H4Cl3NO2S/c10-9(11,12)16-13-7(14)5-3-1-2-4-6(5)8(13)15/h1-4H	ClC(Cl)(Cl)SN1C(=O)C2=C(C=CC=C2)C1=O	HKIOYBQGHSTUDB-UHFFFAOYSA-N	8607
4-Methylstyrene with 0.1% 3,5-di-tert-butylcatechol	DTXSID2052865	NOCAS_52865	C9H10	118.078	Chemical Industrial
Chlordene	DTXSID2027545	3734-48-3	C10H6Cl6	335.86	Flame Retardant	InChI=1S/C10H6Cl6/c11-6-7(12)9(14)5-3-1-2-4(5)8(6,13)10(9,15)16/h1-2,4-5H,3H2	ClC1=C(Cl)C2(Cl)C3C=CCC3C1(Cl)C2(Cl)Cl	XCJXQCUJXDUNDN-UHFFFAOYSA-N	19519
Tazobactam sodium	DTXSID8046030	89785-84-2	C10H11N4NaO5S	322.035	Pharmaceutical	InChI=1S/C10H12N4O5S.Na/c1-10(5-13-3-2-11-12-13)8(9(16)17)14-6(15)4-7(14)20(10,18)19;/h2-3,7-8H,4-5H2,1H3,(H,16,17);/q;+1/p-1/t7-,8+,10+;/m1./s1	[Na+].C[C@]1(CN2C=CN=N2)[C@@H](N2[C@@H](CC2=O)S1(=O)=O)C([O-])=O	RFMIKMMOLPNEDG-QVUDESDKSA-M	123630
4-(Dimethylamino)phenylthiocyanate	DTXSID4042252	7152-80-9	C9H10N2S	178.056	Pesticide	InChI=1S/C9H10N2S/c1-11(2)8-3-5-9(6-4-8)12-7-10/h3-6H,1-2H3	CN(C)C1=CC=C(SC#N)C=C1	WCCIEZDFRJREQJ-UHFFFAOYSA-N	23540
C.I. Acid Orange 156	DTXSID7044718	68555-86-2	C21H19N4NaO5S	462.097	Color Dyes	InChI=1S/C21H20N4O5S.Na/c1-14-12-20(25-23-15-4-8-17(29-2)9-5-15)21(30-3)13-19(14)24-22-16-6-10-18(11-7-16)31(26,27)28;/h4-13H,1-3H3,(H,26,27,28);/q;+1/p-1	[Na+].COC1=CC=C(C=C1)N=NC1=C(OC)C=C(N=NC2=CC=C(C=C2)S([O-])(=O)=O)C(C)=C1	DBSJKTVELUTRJM-UHFFFAOYSA-M	50218
Midodrine hydrochloride	DTXSID1047493	43218-56-0	C12H19ClN2O4	290.103	Pharmaceutical	InChI=1S/C12H18N2O4.ClH/c1-17-8-3-4-11(18-2)9(5-8)10(15)7-14-12(16)6-13;/h3-5,10,15H,6-7,13H2,1-2H3,(H,14,16);1H	Cl.COC1=CC=C(OC)C(=C1)C(O)CNC(=O)CN	MGCQZNBCJBRZDT-UHFFFAOYSA-N	4195
FD&C Blue No. 1	DTXSID2020189	3844-45-9	C37H34N2Na2O9S3	792.122	Color Dyes	InChI=1S/C37H36N2O9S3.2Na/c1-3-38(25-27-9-7-11-33(23-27)49(40,41)42)31-19-15-29(16-20-31)37(35-13-5-6-14-36(35)51(46,47)48)30-17-21-32(22-18-30)39(4-2)26-28-10-8-12-34(24-28)50(43,44)45;;/h5-24H,3-4,25-26H2,1-2H3,(H2-,40,41,42,43,44,45,46,47,48);;/q;2*+1/p-2	[Na+].[Na+].CCN(CC1=CC(=CC=C1)S([O-])(=O)=O)C1=CC=C(C=C1)C(=C1C=CC(C=C1)=[N+](CC)CC1=CC(=CC=C1)S([O-])(=O)=O)C1=C(C=CC=C1)S([O-])(=O)=O	SGHZXLIDFTYFHQ-UHFFFAOYSA-L	17560
Bis(2-ethylhexyl) terephthalate	DTXSID7027625	6422-86-2	C24H38O4	390.277	Cosmetic ingredient	InChI=1S/C24H38O4/c1-5-9-11-19(7-3)17-27-23(25)21-13-15-22(16-14-21)24(26)28-18-20(8-4)12-10-6-2/h13-16,19-20H,5-12,17-18H2,1-4H3	CCCCC(CC)COC(=O)C1=CC=C(C=C1)C(=O)OCC(CC)CCCC	RWPICVVBGZBXNA-UHFFFAOYSA-N	22932
o-Terphenyl	DTXSID1049697	84-15-1	C18H14	230.11	Plastic	InChI=1S/C18H14/c1-3-9-15(10-4-1)17-13-7-8-14-18(17)16-11-5-2-6-12-16/h1-14H	C1=CC=C(C=C1)C1=CC=CC=C1C1=CC=CC=C1	OIAQMFOKAXHPNH-UHFFFAOYSA-N	6766
1,5-Naphthalenedisulfonic acid, 2-amino-, sodium salt (1:1)	DTXSID9044611	19532-03-7	C10H8NNaO6S2	324.969	Color Dyes	InChI=1S/C10H9NO6S2.Na/c11-8-5-4-6-7(10(8)19(15,16)17)2-1-3-9(6)18(12,13)14;/h1-5H,11H2,(H,12,13,14)(H,15,16,17);/q;+1/p-1	[Na+].NC1=C(C2=C(C=C1)C(=CC=C2)S(O)(=O)=O)S([O-])(=O)=O	NBXIPKKZZYZDKR-UHFFFAOYSA-M	8338
Calcium di[(2E,4E)-2,4-hexadienoate]	DTXSID2052491	7492-55-9	C12H14CaO4	262.052	Chemical Industrial	InChI=1S/2C6H8O2.Ca/c2*1-2-3-4-5-6(7)8;/h2*2-5H,1H3,(H,7,8);/q;;+2/p-2/b2*3-2+,5-4+;	[Ca++].C\C=C\C=C\C([O-])=O.C\C=C\C=C\C([O-])=O	MCFVRESNTICQSJ-RJNTXXOISA-L	643460
1,2-Dichloroethane	DTXSID6020438	107-06-2	C2H4Cl2	97.969	Pesticide	InChI=1S/C2H4Cl2/c3-1-2-4/h1-2H2	ClCCCl	WSLDOOZREJYCGB-UHFFFAOYSA-N	11
Isobutyl nitrite	DTXSID3020750	542-56-3	C4H9NO2	103.063	Pharmaceutical	InChI=1S/C4H9NO2/c1-4(2)3-7-5-6/h4H,3H2,1-2H3	CC(C)CON=O	APNSGVMLAYLYCT-UHFFFAOYSA-N	10958
Metsulfuron-methyl	DTXSID6023864	74223-64-6	C14H15N5O6S	381.074	Pesticide	InChI=1S/C14H15N5O6S/c1-8-15-12(18-14(16-8)25-3)17-13(21)19-26(22,23)10-7-5-4-6-9(10)11(20)24-2/h4-7H,1-3H3,(H2,15,16,17,18,19,21)	COC(=O)C1=C(C=CC=C1)S(=O)(=O)NC(=O)NC1=NC(OC)=NC(C)=N1	RSMUVYRMZCOLBH-UHFFFAOYSA-N	52999
Dipropylene glycol dimethyl ether	DTXSID0042327	111109-77-4	C8H18O3	162.126	Chemical Industrial
Picoxystrobin	DTXSID9047542	117428-22-5	C18H16F3NO4	367.103	Pesticide	InChI=1S/C18H16F3NO4/c1-24-11-14(17(23)25-2)13-7-4-3-6-12(13)10-26-16-9-5-8-15(22-16)18(19,20)21/h3-9,11H,10H2,1-2H3/b14-11+	CO\C=C(\C(=O)OC)C1=C(COC2=NC(=CC=C2)C(F)(F)F)C=CC=C1	IBSNKSODLGJUMQ-SDNWHVSQSA-N	11285653
Propan-2-yl 2-ethylhexanoate	DTXSID2044973	67024-46-8	C11H22O2	186.162	Chemical Industrial	InChI=1S/C11H22O2/c1-5-7-8-10(6-2)11(12)13-9(3)4/h9-10H,5-8H2,1-4H3	CCCCC(CC)C(=O)OC(C)C	KWJPCZGVGLPKMD-UHFFFAOYSA-N	106701
Coumarin	DTXSID7020348	91-64-5	C9H6O2	146.037	Food Additive	InChI=1S/C9H6O2/c10-9-6-5-7-3-1-2-4-8(7)11-9/h1-6H	O=C1OC2=C(C=CC=C2)C=C1	ZYGHJZDHTFUPRJ-UHFFFAOYSA-N	323
Glucurolactone	DTXSID6041844	32449-92-6	C6H8O6	176.032	Cosmetic ingredient	InChI=1S/C6H8O6/c7-1-3-4(12-5(1)9)2(8)6(10)11-3/h1-5,7-9H/t1-,2-,3-,4-,5-/m1/s1	O[C@@H]1O[C@@H]2[C@@H](O)C(=O)O[C@@H]2[C@H]1O	OGLCQHRZUSEXNB-WHDMSYDLSA-N	2724333
Tromethamine hydrochloride	DTXSID4044373	1185-53-1	C4H12ClNO3	157.051	Chemical Industrial	InChI=1S/C4H11NO3.ClH/c5-4(1-6,2-7)3-8;/h6-8H,1-3,5H2;1H	Cl.NC(CO)(CO)CO	QKNYBSVHEMOAJP-UHFFFAOYSA-N	6503
N-Benzylethanolamine	DTXSID1044356	104-63-2	C9H13NO	151.1	Chemical Industrial	InChI=1S/C9H13NO/c11-7-6-10-8-9-4-2-1-3-5-9/h1-5,10-11H,6-8H2	OCCNCC1=CC=CC=C1	XNIOWJUQPMKCIJ-UHFFFAOYSA-N	4348
C.I. Pigment Red 22	DTXSID1052329	6448-95-9	C24H18N4O4	426.133	Color Dyes	InChI=1S/C24H18N4O4/c1-15-11-12-18(28(31)32)14-21(15)26-27-22-19-10-6-5-7-16(19)13-20(23(22)29)24(30)25-17-8-3-2-4-9-17/h2-14,29H,1H3,(H,25,30)	CC1=CC=C(C=C1N=NC1=C(O)C(=CC2=CC=CC=C12)C(=O)NC1=CC=CC=C1)[N+]([O-])=O	XYZMEPHFXJHGIX-UHFFFAOYSA-N	80925
Acetone	DTXSID8021482	67-64-1	C3H6O	58.0419	Cosmetic ingredient	InChI=1S/C3H6O/c1-3(2)4/h1-2H3	CC(C)=O	CSCPPACGZOOCGX-UHFFFAOYSA-N	180
2-Hydroxyethyl disulfide	DTXSID4044404	1892-29-1	C4H10O2S2	154.012	Pharmaceutical	InChI=1S/C4H10O2S2/c5-1-3-7-8-4-2-6/h5-6H,1-4H2	OCCSSCCO	KYNFOMQIXZUKRK-UHFFFAOYSA-N	15906
3,4-Dichloro-5-isothiazolecarboxylic acid	DTXSID7041467	18480-53-0	C4HCl2NO2S	196.911	Pesticide	InChI=1S/C4HCl2NO2S/c5-1-2(4(8)9)10-7-3(1)6/h(H,8,9)	OC(=O)C1=C(Cl)C(Cl)=NS1	HQZKNCJWLIWCSV-UHFFFAOYSA-N	49837
Trichloronitromethane	DTXSID0020315	76-06-2	CCl3NO2	162.899	Pesticide	InChI=1S/CCl3NO2/c2-1(3,4)5(6)7	[O-][N+](=O)C(Cl)(Cl)Cl	LFHISGNCFUNFFM-UHFFFAOYSA-N	6423
Di(propylene glycol) tert-butyl ether	DTXSID9042338	132739-31-2	C10H22O3	190.157	Chemical Industrial
2,4-Dichloro-6-nitroaniline	DTXSID4041361	2683-43-4	C6H4Cl2N2O2	205.965	Pesticide	InChI=1S/C6H4Cl2N2O2/c7-3-1-4(8)6(9)5(2-3)10(11)12/h1-2H,9H2	NC1=C(Cl)C=C(Cl)C=C1[N+]([O-])=O	IZEZAMILKKYOPW-UHFFFAOYSA-N	75893
Dioctyldimethylammonium chloride	DTXSID6035491	5538-94-3	C18H40ClN	305.285	Pesticide	InChI=1S/C18H40N.ClH/c1-5-7-9-11-13-15-17-19(3,4)18-16-14-12-10-8-6-2;/h5-18H2,1-4H3;1H/q+1;/p-1	[Cl-].CCCCCCCC[N+](C)(C)CCCCCCCC	FARBQUXLIQOIDY-UHFFFAOYSA-M	62582
FR167356	DTXSID1048174	174185-16-1	C19H17Cl2NO3	377.059	Pharmaceutical	InChI=1S/C19H17Cl2NO3/c1-10-16(19(2,3)24)11-6-4-9-14(17(11)25-10)22-18(23)15-12(20)7-5-8-13(15)21/h4-9,24H,1-3H3,(H,22,23)	CC1=C(C2=C(O1)C(NC(=O)C1=C(Cl)C=CC=C1Cl)=CC=C2)C(C)(C)O	GCAOVMKRBUCSET-UHFFFAOYSA-N	10068207
Isovaleronitrile	DTXSID0021620	625-28-5	C5H9N	83.0735	Disinfection By-Product	InChI=1S/C5H9N/c1-5(2)3-4-6/h5H,3H2,1-2H3	CC(C)CC#N	QHDRKFYEGYYIIK-UHFFFAOYSA-N	12244
(2E)-2-Tridecenal	DTXSID8052518	7069-41-2	C13H24O	196.183	Cosmetic ingredient	InChI=1S/C13H24O/c1-2-3-4-5-6-7-8-9-10-11-12-13-14/h11-13H,2-10H2,1H3/b12-11+	CCCCCCCCCC\C=C\C=O	VMUNAKQXJLHODT-VAWYXSNFSA-N	5283363
1,2-Dichloro-1,1-difluoroethane	DTXSID5031393	1649-08-7	C2H2Cl2F2	133.95	Chemical Industrial	InChI=1S/C2H2Cl2F2/c3-1-2(4,5)6/h1H2	FC(F)(Cl)CCl	SKDFWEPBABSFMG-UHFFFAOYSA-N	15442
4-Chlororesorcinol	DTXSID8052643	95-88-5	C6H5ClO2	143.998	Cosmetic ingredient	InChI=1S/C6H5ClO2/c7-5-2-1-4(8)3-6(5)9/h1-3,8-9H	OC1=CC=C(Cl)C(O)=C1	JQVAPEJNIZULEK-UHFFFAOYSA-N	1731
Chloro(dimethyl)vinylsilane	DTXSID5042378	1719-58-0	C4H9ClSi	120.016	Plastic	InChI=1S/C4H9ClSi/c1-4-6(2,3)5/h4H,1H2,2-3H3	C[Si](C)(Cl)C=C	XSDCTSITJJJDPY-UHFFFAOYSA-N	519368
Sodium ethasulfate hydrate	DTXSID0057887	NOCAS_57887	C8H19NaO5S	250.085	Chemical Industrial	InChI=1S/C8H18O4S.Na.H2O/c1-3-5-6-8(4-2)7-12-13(9,10)11;;/h8H,3-7H2,1-2H3,(H,9,10,11);;1H2/q;+1;/p-1	O.[Na+].CCCCC(CC)COS([O-])(=O)=O	NTIXQJINVNYHTK-UHFFFAOYSA-M	31364
Methyl formate	DTXSID5025609	107-31-3	C2H4O2	60.0211	Chemical Industrial	InChI=1S/C2H4O2/c1-4-2-3/h2H,1H3	COC=O	TZIHFWKZFHZASV-UHFFFAOYSA-N	7865
2,3-Butanediol	DTXSID8041321	513-85-9	C4H10O2	90.0681	Pharmaceutical	InChI=1S/C4H10O2/c1-3(5)4(2)6/h3-6H,1-2H3	CC(O)C(C)O	OWBTYPJTUOEWEK-UHFFFAOYSA-N	262
3-Chloro-2-methylpropene	DTXSID1020279	563-47-3	C4H7Cl	90.0236	Chemical Industrial	InChI=1S/C4H7Cl/c1-4(2)3-5/h1,3H2,2H3	CC(=C)CCl	OHXAOPZTJOUYKM-UHFFFAOYSA-N	11241
Pentyl sulfide	DTXSID8042266	872-10-6	C10H22S	174.144	Pesticide	InChI=1S/C10H22S/c1-3-5-7-9-11-10-8-6-4-2/h3-10H2,1-2H3	CCCCCSCCCCC	JOZDADPMWLVEJK-UHFFFAOYSA-N	13382
Methyl disulfide	DTXSID4025117	624-92-0	C2H6S2	93.9911	Food Additive	InChI=1S/C2H6S2/c1-3-4-2/h1-2H3	CSSC	WQOXQRCZOLPYPM-UHFFFAOYSA-N	12232
Anti-OP-18/Stathmin antibody produced in rabbit	DTXSID9057890	NOCAS_57890	-	-	Pharmaceutical
FD&C Red 4	DTXSID2021234	4548-53-2	C18H14N2Na2O7S2	480.004	Color Dyes	InChI=1S/C18H16N2O7S2.2Na/c1-10-7-11(2)16(28(22,23)24)8-14(10)19-20-15-9-17(29(25,26)27)12-5-3-4-6-13(12)18(15)21;;/h3-9,21H,1-2H3,(H,22,23,24)(H,25,26,27);;/q;2*+1/p-2	[Na+].[Na+].CC1=CC(C)=C(C=C1N=NC1=CC(=C2C=CC=CC2=C1O)S([O-])(=O)=O)S([O-])(=O)=O	ONTQJDKFANPPKK-UHFFFAOYSA-L	62543
Thymol	DTXSID6034972	89-83-8	C10H14O	150.104	Food Additive	InChI=1S/C10H14O/c1-7(2)9-5-4-8(3)6-10(9)11/h4-7,11H,1-3H3	CC(C)C1=CC=C(C)C=C1O	MGSRCZKZVOBKFT-UHFFFAOYSA-N	6989
2-Chloro-5-nitroaniline	DTXSID6038827	6283-25-6	C6H5ClN2O2	172.004	Color Dyes	InChI=1S/C6H5ClN2O2/c7-5-2-1-4(9(10)11)3-6(5)8/h1-3H,8H2	NC1=CC(=CC=C1Cl)[N+]([O-])=O	KWIXNFOTNVKIGM-UHFFFAOYSA-N	22691
Ammonium perchlorate	DTXSID4024515	7790-98-9	ClH4NO4	116.983	Chemical Industrial	InChI=1S/ClHO4.H3N/c2-1(3,4)5;/h(H,2,3,4,5);1H3	[NH4+].[O-][Cl](=O)(=O)=O	HHEFNVCDPLQQTP-UHFFFAOYSA-N
Tributyl citrate	DTXSID5051442	77-94-1	C18H32O7	360.215	Cosmetic ingredient	InChI=1S/C18H32O7/c1-4-7-10-23-15(19)13-18(22,17(21)25-12-9-6-3)14-16(20)24-11-8-5-2/h22H,4-14H2,1-3H3	CCCCOC(=O)CC(O)(CC(=O)OCCCC)C(=O)OCCCC	ZFOZVQLOBQUTQQ-UHFFFAOYSA-N	6507
Tetraconazole	DTXSID8034956	112281-77-3	C13H11Cl2F4N3O	371.022	Pesticide	InChI=1S/C13H11Cl2F4N3O/c14-9-1-2-10(11(15)3-9)8(4-22-7-20-6-21-22)5-23-13(18,19)12(16)17/h1-3,6-8,12H,4-5H2	FC(F)C(F)(F)OCC(CN1C=NC=N1)C1=C(Cl)C=C(Cl)C=C1	LQDARGUHUSPFNL-UHFFFAOYSA-N	80277
Tetrachlorocatechol	DTXSID4022151	1198-55-6	C6H2Cl4O2	245.881	Chemical Industrial	InChI=1S/C6H2Cl4O2/c7-1-2(8)4(10)6(12)5(11)3(1)9/h11-12H	OC1=C(O)C(Cl)=C(Cl)C(Cl)=C1Cl	RRBMVWQICIXSEO-UHFFFAOYSA-N	14537
5-Tert-butyl-m-xylene	DTXSID2052659	98-19-1	C12H18	162.141	Chemical Industrial	InChI=1S/C12H18/c1-9-6-10(2)8-11(7-9)12(3,4)5/h6-8H,1-5H3	CC1=CC(=CC(C)=C1)C(C)(C)C	FZSPYHREEHYLCB-UHFFFAOYSA-N	7378
9-Aminoacridine hydrochloride monohydrate	DTXSID7024457	52417-22-8	C13H13ClN2O	248.072	Chemical Industrial	InChI=1S/C13H10N2.ClH.H2O/c14-13-9-5-1-3-7-11(9)15-12-8-4-2-6-10(12)13;;/h1-8H,(H2,14,15);1H;1H2	O.Cl.NC1=C2C=CC=CC2=NC2=C1C=CC=C2	OREJEGKBQBIJSJ-UHFFFAOYSA-N	7019
Potassium 2,5-dihydroxybenzenesulfonate	DTXSID8044410	21799-87-1	C6H5KO5S	227.949	Chemical Industrial	InChI=1S/C6H6O5S.K/c7-4-1-2-5(8)6(3-4)12(9,10)11;/h1-3,7-8H,(H,9,10,11);/q;+1/p-1	[K+].OC1=CC=C(O)C(=C1)S([O-])(=O)=O	VKDSBABHIXQFKH-UHFFFAOYSA-M	17507
2-Butenedioic acid (2E)-, 1,4-dibutyl ester	DTXSID7021865	29014-71-9	C12H20O4	228.136	Plastic	InChI=1S/C12H20O4/c1-3-5-9-15-11(13)7-8-12(14)16-10-6-4-2/h7-8H,3-6,9-10H2,1-2H3/b8-7+	CCCCOC(=O)\C=C\C(=O)OCCCC	JBSLOWBPDRZSMB-BQYQJAHWSA-N	5271570
Ethiofencarb	DTXSID3037545	29973-13-5	C11H15NO2S	225.082	Pesticide	InChI=1S/C11H15NO2S/c1-3-15-8-9-6-4-5-7-10(9)14-11(13)12-2/h4-7H,3,8H2,1-2H3,(H,12,13)	CCSCC1=C(OC(=O)NC)C=CC=C1	HEZNVIYQEUHLNI-UHFFFAOYSA-N	34766
Pinoxaden	DTXSID8034823	243973-20-8	C23H32N2O4	400.236	Pesticide	InChI=1S/C23H32N2O4/c1-7-16-13-15(3)14-17(8-2)18(16)19-20(26)24-9-11-28-12-10-25(24)21(19)29-22(27)23(4,5)6/h13-14H,7-12H2,1-6H3	CCC1=CC(C)=CC(CC)=C1C1=C(OC(=O)C(C)(C)C)N2CCOCCN2C1=O	MGOHCFMYLBAPRN-UHFFFAOYSA-N	210326
(+/-)-cis-Permethrin	DTXSID0038338	61949-76-6	C21H20Cl2O3	390.079	Pesticide	InChI=1S/C21H20Cl2O3/c1-21(2)17(12-18(22)23)19(21)20(24)25-13-14-7-6-10-16(11-14)26-15-8-4-3-5-9-15/h3-12,17,19H,13H2,1-2H3/t17-,19-/m0/s1	CC1(C)[C@@H](C=C(Cl)Cl)[C@H]1C(=O)OCC1=CC=CC(OC2=CC=CC=C2)=C1	RLLPVAHGXHCWKJ-HKUYNNGSSA-N	40463
2-Phenylbenzimidazole	DTXSID5052460	716-79-0	C13H10N2	194.084	Chemical Industrial	InChI=1S/C13H10N2/c1-2-6-10(7-3-1)13-14-11-8-4-5-9-12(11)15-13/h1-9H,(H,14,15)	N1C2=CC=CC=C2N=C1C1=CC=CC=C1	DWYHDSLIWMUSOO-UHFFFAOYSA-N	12855
Butyl acetate	DTXSID3021982	123-86-4	C6H12O2	116.084	Food Additive	InChI=1S/C6H12O2/c1-3-4-5-8-6(2)7/h3-5H2,1-2H3	CCCCOC(C)=O	DKPFZGUDAPQIHT-UHFFFAOYSA-N	31272
1,5-Dihydroxyanthraquinone	DTXSID8051594	117-12-4	C14H8O4	240.042	Chemical Industrial	InChI=1S/C14H8O4/c15-9-5-1-3-7-11(9)14(18)8-4-2-6-10(16)12(8)13(7)17/h1-6,15-16H	OC1=CC=CC2=C1C(=O)C1=CC=CC(O)=C1C2=O	JPICKYUTICNNNJ-UHFFFAOYSA-N	8328
PharmaGSID_47333	DTXSID4047333	NOCAS_47333	C22H30N4O2	382.237	Pharmaceutical	InChI=1S/C22H30N4O2/c1-16-24-14-19(15-25-16)18(13-21(27)28)7-4-2-3-5-9-20-11-10-17-8-6-12-23-22(17)26-20/h10-11,14-15,18H,2-9,12-13H2,1H3,(H,23,26)(H,27,28)/t18-/m0/s1	CC1=NC=C(C=N1)[C@@H](CCCCCCC1=NC2=C(CCCN2)C=C1)CC(O)=O	NJDBZBVQIMZWPP-SFHVURJKSA-N	9951932
Diglycolic acid	DTXSID4041575	110-99-6	C4H6O5	134.022	Chemical Industrial	InChI=1S/C4H6O5/c5-3(6)1-9-2-4(7)8/h1-2H2,(H,5,6)(H,7,8)	OC(=O)COCC(O)=O	QEVGZEDELICMKH-UHFFFAOYSA-N	8088
Pioglitazone hydrochloride	DTXSID3044203	112529-15-4	C19H21ClN2O3S	392.096	Pharmaceutical	InChI=1S/C19H20N2O3S.ClH/c1-2-13-3-6-15(20-12-13)9-10-24-16-7-4-14(5-8-16)11-17-18(22)21-19(23)25-17;/h3-8,12,17H,2,9-11H2,1H3,(H,21,22,23);1H	Cl.CCC1=CN=C(CCOC2=CC=C(CC3SC(=O)NC3=O)C=C2)C=C1	GHUUBYQTCDQWRA-UHFFFAOYSA-N	4829
Diprogulic acid	DTXSID0047454	18467-77-1	C12H18O7	274.105	Pesticide	InChI=1S/C12H18O7/c1-10(2)15-5-6-7(17-10)8-12(16-6,9(13)14)19-11(3,4)18-8/h6-8H,5H2,1-4H3,(H,13,14)/t6-,7+,8-,12+/m0/s1	CC1(C)O[C@H]2[C@@H]3OC(C)(C)OC[C@@H]3O[C@]2(O1)C(O)=O	FWCBATIDXGJRMF-FLNNQWSLSA-N	65420
N-Nitrosodiethylamine	DTXSID2021028	55-18-5	C4H10N2O	102.079	Chemical Industrial	InChI=1S/C4H10N2O/c1-3-6(4-2)5-7/h3-4H2,1-2H3	CCN(CC)N=O	WBNQDOYYEUMPFS-UHFFFAOYSA-N	5921
2-[2-(2-Propoxyethoxy)ethoxy]ethanol	DTXSID8044880	23305-64-8	C9H20O4	192.136	Chemical Industrial	InChI=1S/C9H20O4/c1-2-4-11-6-8-13-9-7-12-5-3-10/h10H,2-9H2,1H3	CCCOCCOCCOCCO	KCBPVRDDYVJQHA-UHFFFAOYSA-N	11355992
Octylbicycloheptenedicarboximide	DTXSID6032562	113-48-4	C17H25NO2	275.189	Pesticide	InChI=1S/C17H25NO2/c1-3-5-6-11(4-2)10-18-16(19)14-12-7-8-13(9-12)15(14)17(18)20/h7-8,11-15H,3-6,9-10H2,1-2H3	CCCCC(CC)CN1C(=O)C2C3CC(C=C3)C2C1=O	WLLGXSLBOPFWQV-UHFFFAOYSA-N	8227
2-Acetylpyrrole	DTXSID0047084	1072-83-9	C6H7NO	109.053	Food Additive	InChI=1S/C6H7NO/c1-5(8)6-3-2-4-7-6/h2-4,7H,1H3	CC(=O)C1=CC=CN1	IGJQUJNPMOYEJY-UHFFFAOYSA-N	14079
2,5-Bis(tert-butylperoxy)-2,5-dimethyl-3-hexyne	DTXSID1044512	1068-27-5	C16H30O4	286.214	Plastic	InChI=1S/C16H30O4/c1-13(2,3)17-19-15(7,8)11-12-16(9,10)20-18-14(4,5)6/h1-10H3	CC(C)(C)OOC(C)(C)C#CC(C)(C)OOC(C)(C)C	ODBCKCWTWALFKM-UHFFFAOYSA-N	14037
Chloramine T hydrate (1:x)	DTXSID5044318	149358-73-6	C7H10ClNNaO3S	245.997	Chemical Industrial
Tris(tribromoneopentyl)phosphate	DTXSID0058691	19186-97-1	C15H24Br9O4P	1009.41	Flame Retardant	InChI=1S/C15H24Br9O4P/c16-1-13(2-17,3-18)10-26-29(25,27-11-14(4-19,5-20)6-21)28-12-15(7-22,8-23)9-24/h1-12H2	BrCC(CBr)(CBr)COP(=O)(OCC(CBr)(CBr)CBr)OCC(CBr)(CBr)CBr	BHYQWBKCXBXPKM-UHFFFAOYSA-N	3015044
4-Hydroxyphenyl benzoate	DTXSID9051905	2444-19-1	C13H10O3	214.063	Chemical Industrial	InChI=1S/C13H10O3/c14-11-6-8-12(9-7-11)16-13(15)10-4-2-1-3-5-10/h1-9,14H	OC1=CC=C(OC(=O)C2=CC=CC=C2)C=C1	JFAXJRJMFOACBO-UHFFFAOYSA-N	75549
Nickel carbonate hydroxide (Ni3(CO3)(OH)4)	DTXSID7051638	12607-70-4	CH4Ni3O7	301.802	Plastic	InChI=1S/CH2O3.3Ni.4H2O/c2-1(3)4;;;;;;;/h(H2,2,3,4);;;;4*1H2/q;3*+2;;;;/p-6	[OH-].[OH-].[OH-].[OH-].[Ni++].[Ni++].[Ni++].[O-]C([O-])=O	ATYNVYNPWGEMMI-UHFFFAOYSA-H
Bisdemethoxycurcumin	DTXSID00872663	33171-05-0	C19H16O4	308.105	Cosmetic ingredient	InChI=1S/C19H16O4/c20-16-7-1-14(2-8-16)5-11-18(22)13-19(23)12-6-15-3-9-17(21)10-4-15/h1-12,20-21H,13H2/b11-5+,12-6+	OC1=CC=C(\C=C\C(=O)CC(=O)\C=C\C2=CC=C(O)C=C2)C=C1	PREBVFJICNPEKM-YDWXAUTNSA-N	5315472
Tridecanol	DTXSID5051365	26248-42-0	C13H28O	200.214	Food Additive
Indole-3-pyruvic acid	DTXSID3042053	392-12-1	C11H9NO3	203.058	Pesticide	InChI=1S/C11H9NO3/c13-10(11(14)15)5-7-6-12-9-4-2-1-3-8(7)9/h1-4,6,12H,5H2,(H,14,15)	OC(=O)C(=O)CC1=CNC2=C1C=CC=C2	RSTKLPZEZYGQPY-UHFFFAOYSA-N	803
2-(3,4-Epoxycyclohexyl)ethyltriethoxy silane	DTXSID7044762	10217-34-2	C14H28O4Si	288.176	Chemical Industrial	InChI=1S/C14H28O4Si/c1-4-15-19(16-5-2,17-6-3)10-9-12-7-8-13-14(11-12)18-13/h12-14H,4-11H2,1-3H3	CCO[Si](CCC1CCC2OC2C1)(OCC)OCC	UDUKMRHNZZLJRB-UHFFFAOYSA-N	154915
Monoethyl phthalate	DTXSID3052696	2306-33-4	C10H10O4	194.058	Chemical Industrial	InChI=1S/C10H10O4/c1-2-14-10(13)8-6-4-3-5-7(8)9(11)12/h3-6H,2H2,1H3,(H,11,12)	CCOC(=O)C1=CC=CC=C1C(O)=O	YWWHKOHZGJFMIE-UHFFFAOYSA-N	75318
Ziram	DTXSID0021464	137-30-4	C6H12N2S4Zn	303.917	Pesticide	InChI=1S/2C3H7NS2.Zn/c2*1-4(2)3(5)6;/h2*1-2H3,(H,5,6);/q;;+2/p-2	[Zn++].CN(C)C([S-])=S.CN(C)C([S-])=S	DUBNHZYBDBBJHD-UHFFFAOYSA-L	6599
2-Methyl-1,4-benzenediamine	DTXSID6029123	95-70-5	C7H10N2	122.084	Color Dyes	InChI=1S/C7H10N2/c1-5-4-6(8)2-3-7(5)9/h2-4H,8-9H2,1H3	CC1=C(N)C=CC(N)=C1	OBCSAIDCZQSFQH-UHFFFAOYSA-N	7252
Bis(2-ethylhexyl) ether	DTXSID5042035	10143-60-9	C16H34O	242.261	Chemical Industrial	InChI=1S/C16H34O/c1-5-9-11-15(7-3)13-17-14-16(8-4)12-10-6-2/h15-16H,5-14H2,1-4H3	CCCCC(CC)COCC(CC)CCCC	YHCCCMIWRBJYHG-UHFFFAOYSA-N	25010
(Z)-Hex-3-enyl 2-methylbutyrate	DTXSID5052177	53398-85-9	C11H20O2	184.146	Cosmetic ingredient	InChI=1S/C11H20O2/c1-4-6-7-8-9-13-11(12)10(3)5-2/h6-7,10H,4-5,8-9H2,1-3H3/b7-6-	CC\C=C/CCOC(=O)C(C)CC	JKKGTSUICJWEKB-SREVYHEPSA-N	5365069
D-Lactose monohydrate	DTXSID2051421	64044-51-5	C12H24O12	360.127	Food Additive
Ethynodiol diacetate	DTXSID4020614	297-76-7	C24H32O4	384.23	Pharmaceutical	InChI=1S/C24H32O4/c1-5-24(28-16(3)26)13-11-22-21-8-6-17-14-18(27-15(2)25)7-9-19(17)20(21)10-12-23(22,24)4/h1,14,18-22H,6-13H2,2-4H3/t18-,19-,20+,21+,22-,23-,24-/m0/s1	[H][C@@]12CC[C@@](OC(C)=O)(C#C)[C@@]1(C)CC[C@]1([H])[C@@]3([H])CC[C@H](OC(C)=O)C=C3CC[C@@]21[H]	ONKUMRGIYFNPJW-KIEAKMPYSA-N	9270
2-Butenedioic acid (2Z)-, dioctyl ester	DTXSID1027508	2915-53-9	C20H36O4	340.261	Cosmetic ingredient	InChI=1S/C20H36O4/c1-3-5-7-9-11-13-17-23-19(21)15-16-20(22)24-18-14-12-10-8-6-4-2/h15-16H,3-14,17-18H2,1-2H3/b16-15-	CCCCCCCCOC(=O)\C=C/C(=O)OCCCCCCCC	TVWTZAGVNBPXHU-NXVVXOECSA-N	6433353
2-Butanethiol	DTXSID1041396	513-53-1	C4H10S	90.0503	Chemical Industrial	InChI=1S/C4H10S/c1-3-4(2)5/h4-5H,3H2,1-2H3	CCC(C)S	LOCHFZBWPCLPAN-UHFFFAOYSA-N	10560
Mestranol	DTXSID0020814	72-33-3	C21H26O2	310.193	Pesticide	InChI=1S/C21H26O2/c1-4-21(22)12-10-19-18-7-5-14-13-15(23-3)6-8-16(14)17(18)9-11-20(19,21)2/h1,6,8,13,17-19,22H,5,7,9-12H2,2-3H3/t17-,18-,19+,20+,21+/m1/s1	COC1=CC2=C(C=C1)[C@H]1CC[C@@]3(C)[C@@H](CC[C@@]3(O)C#C)[C@@H]1CC2	IMSSROKUHAOUJS-MJCUULBUSA-N	6291
2-Methylpyridine	DTXSID9021899	109-06-8	C6H7N	93.0578	Pharmaceutical	InChI=1S/C6H7N/c1-6-4-2-3-5-7-6/h2-5H,1H3	CC1=NC=CC=C1	BSKHPKMHTQYZBB-UHFFFAOYSA-N	7975
2-Acetoxy-5-nitrobenzyl chloride	DTXSID3047423	5174-32-3	C9H8ClNO4	229.014	Pesticide	InChI=1S/C9H8ClNO4/c1-6(12)15-9-3-2-8(11(13)14)4-7(9)5-10/h2-4H,5H2,1H3	CC(=O)OC1=C(CCl)C=C(C=C1)[N+]([O-])=O	XLEUIPVVUKAVGL-UHFFFAOYSA-N	21619272
Dipropylamine	DTXSID2025185	142-84-7	C6H15N	101.12	Chemical Industrial	InChI=1S/C6H15N/c1-3-5-7-6-4-2/h7H,3-6H2,1-2H3	CCCNCCC	WEHWNAOGRSTTBQ-UHFFFAOYSA-N	8902
Norethindrone	DTXSID9023380	68-22-4	C20H26O2	298.193	Pharmaceutical	InChI=1S/C20H26O2/c1-3-20(22)11-9-18-17-6-4-13-12-14(21)5-7-15(13)16(17)8-10-19(18,20)2/h1,12,15-18,22H,4-11H2,2H3/t15-,16+,17+,18-,19-,20-/m0/s1	[H][C@@]12CC[C@@](O)(C#C)[C@@]1(C)CC[C@]1([H])[C@@]3([H])CCC(=O)C=C3CC[C@@]21[H]	VIKNJXKGJWUCNN-XGXHKTLJSA-N	6230
Methyl chloroacetate	DTXSID9041576	96-34-4	C3H5ClO2	107.998	Chemical Industrial	InChI=1S/C3H5ClO2/c1-6-3(5)2-4/h2H2,1H3	COC(=O)CCl	QABLOFMHHSOFRJ-UHFFFAOYSA-N	7295
Dicumyl peroxide	DTXSID1025017	80-43-3	C18H22O2	270.162	Chemical Industrial	InChI=1S/C18H22O2/c1-17(2,15-11-7-5-8-12-15)19-20-18(3,4)16-13-9-6-10-14-16/h5-14H,1-4H3	CC(C)(OOC(C)(C)C1=CC=CC=C1)C1=CC=CC=C1	XMNIXWIUMCBBBL-UHFFFAOYSA-N	6641
Cromolyn sodium	DTXSID7044554	15826-37-6	C23H14Na2O11	512.033	Chemical Industrial	InChI=1S/C23H16O11.2Na/c24-11(9-31-14-3-1-5-16-20(14)12(25)7-18(33-16)22(27)28)10-32-15-4-2-6-17-21(15)13(26)8-19(34-17)23(29)30;;/h1-8,11,24H,9-10H2,(H,27,28)(H,29,30);;/q;2*+1/p-2	[Na+].[Na+].OC(COC1=CC=CC2=C1C(=O)C=C(O2)C([O-])=O)COC1=CC=CC2=C1C(=O)C=C(O2)C([O-])=O	VLARUOGDXDTHEH-UHFFFAOYSA-L	2882
1H,1H,2H,2H-Perfluorohexyl iodide	DTXSID1047578	2043-55-2	C6H4F9I	373.921	PFAS	InChI=1S/C6H4F9I/c7-3(8,1-2-16)4(9,10)5(11,12)6(13,14)15/h1-2H2	FC(F)(F)C(F)(F)C(F)(F)C(F)(F)CCI	CXHFIVFPHDGZIS-UHFFFAOYSA-N	74887
Copper(II) nitrate trihydrate	DTXSID0051445	10031-43-3	CuH6N2O9	240.937	Chemical Industrial	InChI=1S/Cu.2NO3.3H2O/c;2*2-1(3)4;;;/h;;;3*1H2/q+2;2*-1;;;	O.O.O.[Cu++].[O-][N+]([O-])=O.[O-][N+]([O-])=O	SXTLQDJHRPXDSB-UHFFFAOYSA-N
Chlorpropham	DTXSID7020764	101-21-3	C10H12ClNO2	213.056	Flame Retardant	InChI=1S/C10H12ClNO2/c1-7(2)14-10(13)12-9-5-3-4-8(11)6-9/h3-7H,1-2H3,(H,12,13)	CC(C)OC(=O)NC1=CC=CC(Cl)=C1	CWJSHJJYOPWUGX-UHFFFAOYSA-N	2728
Oct-1-en-3-yl acetate	DTXSID9051903	2442-10-6	C10H18O2	170.131	Food Additive	InChI=1S/C10H18O2/c1-4-6-7-8-10(5-2)12-9(3)11/h5,10H,2,4,6-8H2,1,3H3	CCCCCC(OC(C)=O)C=C	DOJDQRFOTHOBEK-UHFFFAOYSA-N	17121
Benzalkonium chloride C8 (BAC C8)	DTXSID6041634	959-55-7	C17H30ClN	283.207	Cosmetic ingredient	InChI=1S/C17H30N.ClH/c1-4-5-6-7-8-12-15-18(2,3)16-17-13-10-9-11-14-17;/h9-11,13-14H,4-8,12,15-16H2,1-3H3;1H/q+1;/p-1	[Cl-].CCCCCCCC[N+](C)(C)CC1=CC=CC=C1	PXFDQFDPXWHEEP-UHFFFAOYSA-M	13741
Pentamidine	DTXSID7023431	100-33-4	C19H24N4O2	340.19	Pharmaceutical	InChI=1S/C19H24N4O2/c20-18(21)14-4-8-16(9-5-14)24-12-2-1-3-13-25-17-10-6-15(7-11-17)19(22)23/h4-11H,1-3,12-13H2,(H3,20,21)(H3,22,23)	NC(=N)C1=CC=C(OCCCCCOC2=CC=C(C=C2)C(N)=N)C=C1	XDRYMKDFEDOLFX-UHFFFAOYSA-N	4735
Isoprocarb	DTXSID6042072	2631-40-5	C11H15NO2	193.11	Pesticide	InChI=1S/C11H15NO2/c1-8(2)9-6-4-5-7-10(9)14-11(13)12-3/h4-8H,1-3H3,(H,12,13)	CNC(=O)OC1=C(C=CC=C1)C(C)C	QBSJMKIUCUGGNG-UHFFFAOYSA-N	17517
2,3,4,5-Tetrachloropyridine	DTXSID4041315	2808-86-8	C5HCl4N	214.886	Pesticide	InChI=1S/C5HCl4N/c6-2-1-10-5(9)4(8)3(2)7/h1H	ClC1=C(Cl)C(Cl)=C(Cl)N=C1	DLOOKZXVYJHDIY-UHFFFAOYSA-N	76051
trans-2-Methoxycinnamaldehyde	DTXSID4047206	60125-24-8	C10H10O2	162.068	Chemical Industrial	InChI=1S/C10H10O2/c1-12-10-7-3-2-5-9(10)6-4-8-11/h2-8H,1H3/b6-4+	COC1=CC=CC=C1\C=C\C=O	KKVZAVRSVHUSPL-GQCTYLIASA-N	641298
2,3,4,5,6-Pentabromoethylbenzene	DTXSID7021782	85-22-3	C8H5Br5	495.631	Flame Retardant	InChI=1S/C8H5Br5/c1-2-3-4(9)6(11)8(13)7(12)5(3)10/h2H2,1H3	CCC1=C(Br)C(Br)=C(Br)C(Br)=C1Br	FIAXCDIQXHJNIX-UHFFFAOYSA-N	6800
Methylbenzethonium chloride	DTXSID4035708	25155-18-4	C28H44ClNO2	461.306	Cosmetic ingredient
2-Amino-5-chlorobenzophenone	DTXSID0052463	719-59-5	C13H10ClNO	231.045	Chemical Industrial	InChI=1S/C13H10ClNO/c14-10-6-7-12(15)11(8-10)13(16)9-4-2-1-3-5-9/h1-8H,15H2	NC1=CC=C(Cl)C=C1C(=O)C1=CC=CC=C1	ZUWXHHBROGLWNH-UHFFFAOYSA-N	12870
Propargyl alcohol	DTXSID5021883	107-19-7	C3H4O	56.0262	Pesticide	InChI=1S/C3H4O/c1-2-3-4/h1,4H,3H2	OCC#C	TVDSBUOJIPERQY-UHFFFAOYSA-N	7859
2-(2'-Hydroxy-3',5'-di-tert-butylphenyl)benzotriazole	DTXSID4052059	3846-71-7	C20H25N3O	323.2	Chemical Industrial	InChI=1S/C20H25N3O/c1-19(2,3)13-11-14(20(4,5)6)18(24)17(12-13)23-21-15-9-7-8-10-16(15)22-23/h7-12,24H,1-6H3	CC(C)(C)C1=CC(N2N=C3C=CC=CC3=N2)=C(O)C(=C1)C(C)(C)C	LHPPDQUVECZQSW-UHFFFAOYSA-N	77455
6-Propyl-2-thiouracil	DTXSID5021209	51-52-5	C7H10N2OS	170.051	Pesticide	InChI=1S/C7H10N2OS/c1-2-3-5-4-6(10)9-7(11)8-5/h4H,2-3H2,1H3,(H2,8,9,10,11)	CCCC1=CC(=O)NC(=S)N1	KNAHARQHSZJURB-UHFFFAOYSA-N	657298
2,3,5-Triiodobenzoic acid	DTXSID4041317	88-82-4	C7H3I3O2	499.727	Pesticide	InChI=1S/C7H3I3O2/c8-3-1-4(7(11)12)6(10)5(9)2-3/h1-2H,(H,11,12)	OC(=O)C1=C(I)C(I)=CC(I)=C1	ZMZGFLUUZLELNE-UHFFFAOYSA-N	6948
Chlorobenzilate	DTXSID9020299	510-15-6	C16H14Cl2O3	324.032	Pesticide	InChI=1S/C16H14Cl2O3/c1-2-21-15(19)16(20,11-3-7-13(17)8-4-11)12-5-9-14(18)10-6-12/h3-10,20H,2H2,1H3	CCOC(=O)C(O)(C1=CC=C(Cl)C=C1)C1=CC=C(Cl)C=C1	RAPBNVDSDCTNRC-UHFFFAOYSA-N	10522
N,N-Didodecyl-1-dodecanamine	DTXSID8047056	102-87-4	C36H75N	521.59	Food Additive	InChI=1S/C36H75N/c1-4-7-10-13-16-19-22-25-28-31-34-37(35-32-29-26-23-20-17-14-11-8-5-2)36-33-30-27-24-21-18-15-12-9-6-3/h4-36H2,1-3H3	CCCCCCCCCCCCN(CCCCCCCCCCCC)CCCCCCCCCCCC	SWZDQOUHBYYPJD-UHFFFAOYSA-N	7624
Indomethacin	DTXSID9020740	53-86-1	C19H16ClNO4	357.077	Pharmaceutical	InChI=1S/C19H16ClNO4/c1-11-15(10-18(22)23)16-9-14(25-2)7-8-17(16)21(11)19(24)12-3-5-13(20)6-4-12/h3-9H,10H2,1-2H3,(H,22,23)	COC1=CC2=C(C=C1)N(C(=O)C1=CC=C(Cl)C=C1)C(C)=C2CC(O)=O	CGIGDMFJXJATDK-UHFFFAOYSA-N	3715
2-(Methacryloyloxy)ethyl acetoacetate	DTXSID7041388	21282-97-3	C10H14O5	214.084	Chemical Industrial	InChI=1S/C10H14O5/c1-7(2)10(13)15-5-4-14-9(12)6-8(3)11/h1,4-6H2,2-3H3	CC(=O)CC(=O)OCCOC(=O)C(C)=C	IBDVWXAVKPRHCU-UHFFFAOYSA-N	88855
Flusilazole	DTXSID3024235	85509-19-9	C16H15F2N3Si	315.1	Pesticide	InChI=1S/C16H15F2N3Si/c1-22(12-21-11-19-10-20-21,15-6-2-13(17)3-7-15)16-8-4-14(18)5-9-16/h2-11H,12H2,1H3	C[Si](CN1C=NC=N1)(C1=CC=C(F)C=C1)C1=CC=C(F)C=C1	FQKUGOMFVDPBIZ-UHFFFAOYSA-N	73675
Dimethyl acetylsuccinate	DTXSID0041692	10420-33-4	C8H12O5	188.068	Color Dyes	InChI=1S/C8H12O5/c1-5(9)6(8(11)13-3)4-7(10)12-2/h6H,4H2,1-3H3	COC(=O)CC(C(C)=O)C(=O)OC	XREKLQOUFWBSFH-UHFFFAOYSA-N	112039
3-(Trichlorosilyl)propanenitrile	DTXSID0042329	1071-22-3	C3H4Cl3NSi	186.918	Chemical Industrial	InChI=1S/C3H4Cl3NSi/c4-8(5,6)3-1-2-7/h1,3H2	Cl[Si](Cl)(Cl)CCC#N	OLBGECWYBGXCNV-UHFFFAOYSA-N	14061
4,5-Dihydroxy-1,3-dimethylimidazolidin-2-one	DTXSID1044934	3923-79-3	C5H10N2O3	146.069	Chemical Industrial	InChI=1S/C5H10N2O3/c1-6-3(8)4(9)7(2)5(6)10/h3-4,8-9H,1-2H3	CN1C(O)C(O)N(C)C1=O	LGJMYGMNWHYGCB-UHFFFAOYSA-N	73539
17beta-Trenbolone	DTXSID0034192	10161-33-8	C18H22O2	270.162	Pharmaceutical	InChI=1S/C18H22O2/c1-18-9-8-14-13-5-3-12(19)10-11(13)2-4-15(14)16(18)6-7-17(18)20/h8-10,15-17,20H,2-7H2,1H3/t15-,16+,17+,18+/m1/s1	[H][C@@]12CC[C@H](O)[C@@]1(C)C=CC1=C3CCC(=O)C=C3CC[C@@]21[H]	MEHHPFQKXOUFFV-OWSLCNJRSA-N	25015
Di-tert-butyl dicarbonate	DTXSID4051904	24424-99-5	C10H18O5	218.115	Chemical Industrial	InChI=1S/C10H18O5/c1-9(2,3)14-7(11)13-8(12)15-10(4,5)6/h1-6H3	CC(C)(C)OC(=O)OC(=O)OC(C)(C)C	DYHSDKLCOJIUFX-UHFFFAOYSA-N	90495
Pentamidine isethionate	DTXSID5023796	140-64-7	C23H36N4O10S2	592.187	Pharmaceutical	InChI=1S/C19H24N4O2.2C2H6O4S/c20-18(21)14-4-8-16(9-5-14)24-12-2-1-3-13-25-17-10-6-15(7-11-17)19(22)23;2*3-1-2-7(4,5)6/h4-11H,1-3,12-13H2,(H3,20,21)(H3,22,23);2*3H,1-2H2,(H,4,5,6)	OCCS(O)(=O)=O.OCCS(O)(=O)=O.NC(=N)C1=CC=C(OCCCCCOC2=CC=C(C=C2)C(N)=N)C=C1	YBVNFKZSMZGRAD-UHFFFAOYSA-N	4735
Sodium nonyl sulfate	DTXSID7047487	1072-15-7	C9H19NaO4S	246.09	Surfactant	InChI=1S/C9H20O4S.Na/c1-2-3-4-5-6-7-8-9-13-14(10,11)12;/h2-9H2,1H3,(H,10,11,12);/q;+1/p-1	[Na+].CCCCCCCCCOS([O-])(=O)=O	FTWCSAMTIKSPAT-UHFFFAOYSA-M	70619
Dantrolene sodium	DTXSID4044585	14663-23-1	C14H9N4NaO5	336.047	Pharmaceutical	InChI=1S/C14H10N4O5.Na/c19-13-8-17(14(20)16-13)15-7-11-5-6-12(23-11)9-1-3-10(4-2-9)18(21)22;/h1-7H,8H2,(H,16,19,20);/q;+1/p-1	[Na+].[O-][N+](=O)C1=CC=C(C=C1)C1=CC=C(O1)C=NN1CC(=O)[N-]C1=O	KSRLIXGNPXAZHD-UHFFFAOYSA-M	2952
SR58611	DTXSID1047360	929601-09-2	C22H27Cl2NO4	439.132	Pharmaceutical	InChI=1S/C22H26ClNO4.ClH/c1-2-27-22(26)14-28-20-9-7-15-6-8-19(11-17(15)12-20)24-13-21(25)16-4-3-5-18(23)10-16;/h3-5,7,9-10,12,19,21,24-25H,2,6,8,11,13-14H2,1H3;1H	Cl.CCOC(=O)COC1=CC2=C(CCC(C2)NCC(O)C2=CC(Cl)=CC=C2)C=C1	NQIZCDQCNYCVAS-UHFFFAOYSA-N	10408902
2,4,5-Trichlorophenol sodium salt	DTXSID7041336	136-32-3	C6H2Cl3NaO	217.907	Pesticide	InChI=1S/C6H3Cl3O.Na/c7-3-1-5(9)6(10)2-4(3)8;/h1-2,10H;/q;+1/p-1	[Na+].[O-]C1=C(Cl)C=C(Cl)C(Cl)=C1	KWFOMJTYKROHLX-UHFFFAOYSA-M	7271	579
2,7,8,9-Tricyclazole	DTXSID7037478	41814-78-2	C9H7N3S	189.036	Pesticide	InChI=1S/C9H7N3S/c1-6-3-2-4-7-8(6)12-5-10-11-9(12)13-7/h2-5H,1H3	CC1=C2N3C=NN=C3SC2=CC=C1	DQJCHOQLCLEDLL-UHFFFAOYSA-N	39040
1,1,3,3,5,5,7,7-Octamethyltetrasiloxane	DTXSID8044759	1000-05-1	C8H26O3Si4	282.096	Chemical Industrial	InChI=1S/C8H26O3Si4/c1-12(2)9-14(5,6)11-15(7,8)10-13(3)4/h12-13H,1-8H3	C[SiH](C)O[Si](C)(C)O[Si](C)(C)O[SiH](C)C	MMAKNNYIZYDWTD-UHFFFAOYSA-N	70465
Quaternary ammonium compounds, tri-C8-10-alkylmethyl, chlorides	DTXSID9052842	63393-96-4	C25H54ClN	403.394	Chemical Industrial
C.I. Direct Blue 14	DTXSID4026268	72-57-1	C34H24N6Na4O14S4	959.982	Color Dyes	InChI=1S/C34H28N6O14S4.4Na/c1-15-7-17(3-5-25(15)37-39-31-27(57(49,50)51)11-19-9-21(55(43,44)45)13-23(35)29(19)33(31)41)18-4-6-26(16(2)8-18)38-40-32-28(58(52,53)54)12-20-10-22(56(46,47)48)14-24(36)30(20)34(32)42;;;;/h3-14,41-42H,35-36H2,1-2H3,(H,43,44,45)(H,46,47,48)(H,49,50,51)(H,52,53,54);;;;/q;4*+1/p-4	[Na+].[Na+].[Na+].[Na+].CC1=CC(=CC=C1N=NC1=C(C=C2C=C(C=C(N)C2=C1O)S([O-])(=O)=O)S([O-])(=O)=O)C1=CC(C)=C(C=C1)N=NC1=C(C=C2C=C(C=C(N)C2=C1O)S([O-])(=O)=O)S([O-])(=O)=O	GLNADSQYFUSGOU-UHFFFAOYSA-J	6297
Ethylene glycol phenyl ether methacrylate	DTXSID6044773	10595-06-9	C12H14O3	206.094	Chemical Industrial	InChI=1S/C12H14O3/c1-10(2)12(13)15-9-8-14-11-6-4-3-5-7-11/h3-7H,1,8-9H2,2H3	CC(=C)C(=O)OCCOC1=CC=CC=C1	CEXQWAAGPPNOQF-UHFFFAOYSA-N	66357
Febuxostat	DTXSID8048650	144060-53-7	C16H16N2O3S	316.088	Pharmaceutical	InChI=1S/C16H16N2O3S/c1-9(2)8-21-13-5-4-11(6-12(13)7-17)15-18-10(3)14(22-15)16(19)20/h4-6,9H,8H2,1-3H3,(H,19,20)	CC(C)COC1=CC=C(C=C1C#N)C1=NC(C)=C(S1)C(O)=O	BQSJTQLCZDPROO-UHFFFAOYSA-N	134018
Azamethiphos	DTXSID9034818	35575-96-3	C9H10ClN2O5PS	323.974	Pesticide	InChI=1S/C9H10ClN2O5PS/c1-15-18(14,16-2)19-5-12-8-7(17-9(12)13)3-6(10)4-11-8/h3-4H,5H2,1-2H3	COP(=O)(OC)SCN1C(=O)OC2=CC(Cl)=CN=C12	VNKBTWQZTQIWDV-UHFFFAOYSA-N	71482
(2-Methoxy-4-prop-2-enylphenyl) acetate	DTXSID5052624	93-28-7	C12H14O3	206.094	Food Additive	InChI=1S/C12H14O3/c1-4-5-10-6-7-11(15-9(2)13)12(8-10)14-3/h4,6-8H,1,5H2,2-3H3	COC1=C(OC(C)=O)C=CC(CC=C)=C1	SCCDQYPEOIRVGX-UHFFFAOYSA-N	7136
Dichloro(chloromethyl)methylsilane	DTXSID7027411	1558-33-4	C2H5Cl3Si	161.923	Plastic	InChI=1S/C2H5Cl3Si/c1-6(4,5)2-3/h2H2,1H3	C[Si](Cl)(Cl)CCl	JAYBZWYBCUJLNQ-UHFFFAOYSA-N	73788
m-Chlorotoluene	DTXSID4052841	108-41-8	C7H7Cl	126.024	Chemical Industrial	InChI=1S/C7H7Cl/c1-6-3-2-4-7(8)5-6/h2-5H,1H3	CC1=CC(Cl)=CC=C1	OSOUNOBYRMOXQQ-UHFFFAOYSA-N	7931
1,3-Dihydroxy-2-propanone	DTXSID0025072	96-26-4	C3H6O3	90.0317	Food Additive	InChI=1S/C3H6O3/c4-1-3(6)2-5/h4-5H,1-2H2	OCC(=O)CO	RXKJFZQQPQGTFL-UHFFFAOYSA-N	670
Octane	DTXSID0026882	111-65-9	C8H18	114.141	Cosmetic ingredient	InChI=1S/C8H18/c1-3-5-7-8-6-4-2/h3-8H2,1-2H3	CCCCCCCC	TVMXDCGIABBOFY-UHFFFAOYSA-N	356
2-Ethoxynaphthalene	DTXSID2049684	93-18-5	C12H12O	172.089	Food Additive	InChI=1S/C12H12O/c1-2-13-12-8-7-10-5-3-4-6-11(10)9-12/h3-9H,2H2,1H3	CCOC1=CC2=C(C=CC=C2)C=C1	GUMOJENFFHZAFP-UHFFFAOYSA-N	7129
4-Hexen-3-one	DTXSID4047670	2497-21-4	C6H10O	98.0732	Food Additive	InChI=1S/C6H10O/c1-3-5-6(7)4-2/h3,5H,4H2,1-2H3	CCC(=O)C=CC	FEWIGMWODIRUJM-UHFFFAOYSA-N	17244
Maneb	DTXSID9020794	12427-38-2	C4H6MnN2S4	264.879	Pesticide	InChI=1S/C4H8N2S4.Mn/c7-3(8)5-1-2-6-4(9)10;/h1-2H2,(H2,5,7,8)(H2,6,9,10);/q;+2/p-2	[Mn++].[S-]C(=S)NCCNC([S-])=S	YKSNLCVSTHTHJA-UHFFFAOYSA-L	3000605
4,4'-Dibromobenzil	DTXSID2044925	35578-47-3	C14H8Br2O2	365.889	Chemical Industrial	InChI=1S/C14H8Br2O2/c15-11-5-1-9(2-6-11)13(17)14(18)10-3-7-12(16)8-4-10/h1-8H	BrC1=CC=C(C=C1)C(=O)C(=O)C1=CC=C(Br)C=C1	NYCBYBDDECLFPE-UHFFFAOYSA-N	96430
D-Glucitol	DTXSID5023588	50-70-4	C6H14O6	182.079	Surfactant	InChI=1S/C6H14O6/c7-1-3(9)5(11)6(12)4(10)2-8/h3-12H,1-2H2/t3-,4+,5-,6-/m1/s1	OC[C@H](O)[C@@H](O)[C@H](O)[C@H](O)CO	FBPFZTCFMRRESA-JGWLITMVSA-N	5780
Glycine, N-methyl-N-(1-oxododecyl)-, sodium salt	DTXSID0027066	137-16-6	C15H28NNaO3	293.197	Cosmetic ingredient	InChI=1S/C15H29NO3.Na/c1-3-4-5-6-7-8-9-10-11-12-14(17)16(2)13-15(18)19;/h3-13H2,1-2H3,(H,18,19);/q;+1/p-1	[Na+].CCCCCCCCCCCC(=O)N(C)CC([O-])=O	KSAVQLQVUXSOCR-UHFFFAOYSA-M	7348
2-Bromo-2-phenylacetic acid ethyl ester	DTXSID8041951	2882-19-1	C10H11BrO2	241.994	Pesticide	InChI=1S/C10H11BrO2/c1-2-13-10(12)9(11)8-6-4-3-5-7-8/h3-7,9H,2H2,1H3	CCOC(=O)C(Br)C1=CC=CC=C1	BKTKLDMYHTUESO-UHFFFAOYSA-N	97780
Isopropylamine	DTXSID2025682	75-31-0	C3H9N	59.0735	Food Additive	InChI=1S/C3H9N/c1-3(2)4/h3H,4H2,1-2H3	CC(C)N	JJWLVOIRVHMVIS-UHFFFAOYSA-N	6363
Clofibrate	DTXSID3020336	637-07-0	C12H15ClO3	242.071	Pharmaceutical	InChI=1S/C12H15ClO3/c1-4-15-11(14)12(2,3)16-10-7-5-9(13)6-8-10/h5-8H,4H2,1-3H3	CCOC(=O)C(C)(C)OC1=CC=C(Cl)C=C1	KNHUKKLJHYUCFP-UHFFFAOYSA-N	2796
3,4-Dimethylbenzaldehyde	DTXSID2041626	5973-71-7	C9H10O	134.073	Chemical Industrial	InChI=1S/C9H10O/c1-7-3-4-9(6-10)5-8(7)2/h3-6H,1-2H3	CC1=C(C)C=C(C=O)C=C1	POQJHLBMLVTHAU-UHFFFAOYSA-N	22278
Propargite	DTXSID4024276	2312-35-8	C19H26O4S	350.155	Pesticide	InChI=1S/C19H26O4S/c1-5-14-21-24(20)23-18-9-7-6-8-17(18)22-16-12-10-15(11-13-16)19(2,3)4/h1,10-13,17-18H,6-9,14H2,2-4H3	CC(C)(C)C1=CC=C(OC2CCCCC2OS(=O)OCC#C)C=C1	ZYHMJXZULPZUED-UHFFFAOYSA-N	4936
Germanium tetrachloride	DTXSID1044350	10038-98-9	Cl4Ge	213.797	Chemical Industrial	InChI=1S/Cl4Ge/c1-5(2,3)4	Cl[Ge](Cl)(Cl)Cl	IEXRMSFAVATTJX-UHFFFAOYSA-N
Resmethrin	DTXSID7022253	10453-86-8	C22H26O3	338.188	Pesticide	InChI=1S/C22H26O3/c1-15(2)10-19-20(22(19,3)4)21(23)25-14-17-12-18(24-13-17)11-16-8-6-5-7-9-16/h5-10,12-13,19-20H,11,14H2,1-4H3	CC(C)=CC1C(C(=O)OCC2=COC(CC3=CC=CC=C3)=C2)C1(C)C	VEMKTZHHVJILDY-UHFFFAOYSA-N	5053
1,3-Butylene diacrylate	DTXSID4038845	19485-03-1	C10H14O4	198.089	Plastic	InChI=1S/C10H14O4/c1-4-9(11)13-7-6-8(3)14-10(12)5-2/h4-5,8H,1-2,6-7H2,3H3	CC(CCOC(=O)C=C)OC(=O)C=C	FQMIAEWUVYWVNB-UHFFFAOYSA-N	29635
Hexahydro-1,3,5-tris(1-oxoallyl)-1,3,5-triazine	DTXSID8052645	959-52-4	C12H15N3O3	249.111	Chemical Industrial	InChI=1S/C12H15N3O3/c1-4-10(16)13-7-14(11(17)5-2)9-15(8-13)12(18)6-3/h4-6H,1-3,7-9H2	C=CC(=O)N1CN(CN(C1)C(=O)C=C)C(=O)C=C	FYBFGAFWCBMEDG-UHFFFAOYSA-N	70397
2,4,5-Trimethylaniline	DTXSID9021398	137-17-7	C9H13N	135.105	Chemical Industrial	InChI=1S/C9H13N/c1-6-4-8(3)9(10)5-7(6)2/h4-5H,10H2,1-3H3	CC1=CC(C)=C(N)C=C1C	BMIPMKQAAJKBKP-UHFFFAOYSA-N	8717
Chlorthiamid	DTXSID4041783	1918-13-4	C7H5Cl2NS	204.952	Pesticide	InChI=1S/C7H5Cl2NS/c8-4-2-1-3-5(9)6(4)7(10)11/h1-3H,(H2,10,11)	NC(=S)C1=C(Cl)C=CC=C1Cl	KGKGSIUWJCAFPX-UHFFFAOYSA-N	2734819
1,3-Dihydro-1,3,3-trimethyl-2H-indol-2-ylidene acetaldehyde	DTXSID7052579	84-83-3	C13H15NO	201.115	Chemical Industrial	InChI=1S/C13H15NO/c1-13(2)10-6-4-5-7-11(10)14(3)12(13)8-9-15/h4-9H,1-3H3	CN1C(=CC=O)C(C)(C)C2=CC=CC=C12	GCECACVNILMTRD-UHFFFAOYSA-N	6789
Furalaxyl	DTXSID4047543	57646-30-7	C17H19NO4	301.131	Pesticide	InChI=1S/C17H19NO4/c1-11-7-5-8-12(2)15(11)18(13(3)17(20)21-4)16(19)14-9-6-10-22-14/h5-10,13H,1-4H3	COC(=O)C(C)N(C(=O)C1=CC=CO1)C1=C(C)C=CC=C1C	CIEXPHRYOLIQQD-UHFFFAOYSA-N	42504
Barban	DTXSID3041617	101-27-9	C11H9Cl2NO2	257.001	Pesticide	InChI=1S/C11H9Cl2NO2/c12-6-1-2-7-16-11(15)14-10-5-3-4-9(13)8-10/h3-5,8H,6-7H2,(H,14,15)	ClCC#CCOC(=O)NC1=CC=CC(Cl)=C1	MCOQHIWZJUDQIC-UHFFFAOYSA-N	7551
17alpha-Hydroxyprogesterone	DTXSID6040747	68-96-2	C21H30O3	330.219	Pharmaceutical	InChI=1S/C21H30O3/c1-13(22)21(24)11-8-18-16-5-4-14-12-15(23)6-9-19(14,2)17(16)7-10-20(18,21)3/h12,16-18,24H,4-11H2,1-3H3/t16-,17+,18+,19+,20+,21+/m1/s1	CC(=O)[C@@]1(O)CC[C@H]2[C@@H]3CCC4=CC(=O)CC[C@]4(C)[C@H]3CC[C@]12C	DBPWSSGDRRHUNT-CEGNMAFCSA-N	6238
2-Methylpent-2-enal	DTXSID3052301	623-36-9	C6H10O	98.0732	Food Additive	InChI=1S/C6H10O/c1-3-4-6(2)5-7/h4-5H,3H2,1-2H3	CCC=C(C)C=O	IDEYZABHVQLHAF-UHFFFAOYSA-N	12177
1,1,2-Trichloroethane	DTXSID5021380	79-00-5	C2H3Cl3	131.93	Chemical Industrial	InChI=1S/C2H3Cl3/c3-1-2(4)5/h2H,1H2	ClCC(Cl)Cl	UBOXGVDOUJQMTN-UHFFFAOYSA-N	6574
C.I. Pigment Yellow 13	DTXSID0029268	5102-83-0	C36H34Cl2N6O4	684.202	Color Dyes	InChI=1S/C36H34Cl2N6O4/c1-19-7-11-29(21(3)15-19)39-35(47)33(23(5)45)43-41-31-13-9-25(17-27(31)37)26-10-14-32(28(38)18-26)42-44-34(24(6)46)36(48)40-30-12-8-20(2)16-22(30)4/h7-18,41-42H,1-6H3,(H,39,47)(H,40,48)	CC(=O)C(=NNC1=C(Cl)C=C(C=C1)C1=CC(Cl)=C(NN=C(C(C)=O)C(=O)NC2=C(C)C=C(C)C=C2)C=C1)C(=O)NC1=C(C)C=C(C)C=C1	QWYLRRUZRFYUOL-UHFFFAOYSA-N	5250451
Triasulfuron	DTXSID0024345	82097-50-5	C14H16ClN5O5S	401.056	Pesticide	InChI=1S/C14H16ClN5O5S/c1-9-16-12(19-14(17-9)24-2)18-13(21)20-26(22,23)11-6-4-3-5-10(11)25-8-7-15/h3-6H,7-8H2,1-2H3,(H2,16,17,18,19,20,21)	COC1=NC(C)=NC(NC(=O)NS(=O)(=O)C2=C(OCCCl)C=CC=C2)=N1	XOPFESVZMSQIKC-UHFFFAOYSA-N	73282
Hexanedihydrazide	DTXSID0044361	1071-93-8	C6H14N4O2	174.112	Chemical Industrial	InChI=1S/C6H14N4O2/c7-9-5(11)3-1-2-4-6(12)10-8/h1-4,7-8H2,(H,9,11)(H,10,12)	NNC(=O)CCCCC(=O)NN	IBVAQQYNSHJXBV-UHFFFAOYSA-N	66117
4,4'-Methylenebis(o-toluidine)	DTXSID5020867	838-88-0	C15H18N2	226.147	Chemical Industrial	InChI=1S/C15H18N2/c1-10-7-12(3-5-14(10)16)9-13-4-6-15(17)11(2)8-13/h3-8H,9,16-17H2,1-2H3	CC1=C(N)C=CC(CC2=CC(C)=C(N)C=C2)=C1	WECDUOXQLAIPQW-UHFFFAOYSA-N	13283
Tetraisopropyl methylenediphosphonate	DTXSID7044847	1660-95-3	C13H30O6P2	344.152	Chemical Industrial	InChI=1S/C13H30O6P2/c1-10(2)16-20(14,17-11(3)4)9-21(15,18-12(5)6)19-13(7)8/h10-13H,9H2,1-8H3	CC(C)OP(=O)(CP(=O)(OC(C)C)OC(C)C)OC(C)C	ODTQUKVFOLFLIQ-UHFFFAOYSA-N	74266
Boscalid	DTXSID6034392	188425-85-6	C18H12Cl2N2O	342.033	Pesticide	InChI=1S/C18H12Cl2N2O/c19-13-9-7-12(8-10-13)14-4-1-2-6-16(14)22-18(23)15-5-3-11-21-17(15)20/h1-11H,(H,22,23)	ClC1=CC=C(C=C1)C1=C(NC(=O)C2=C(Cl)N=CC=C2)C=CC=C1	WYEMLYFITZORAB-UHFFFAOYSA-N	213013
1-Chloro-2-methyl-3-nitrobenzene	DTXSID1041263	83-42-1	C7H6ClNO2	171.009	Pesticide	InChI=1S/C7H6ClNO2/c1-5-6(8)3-2-4-7(5)9(10)11/h2-4H,1H3	CC1=C(C=CC=C1Cl)[N+]([O-])=O	XCSNRORTQRKCHB-UHFFFAOYSA-N	6740
Bisphenol B	DTXSID4022442	77-40-7	C16H18O2	242.131	Plastic	InChI=1S/C16H18O2/c1-3-16(2,12-4-8-14(17)9-5-12)13-6-10-15(18)11-7-13/h4-11,17-18H,3H2,1-2H3	CCC(C)(C1=CC=C(O)C=C1)C1=CC=C(O)C=C1	HTVITOHKHWFJKO-UHFFFAOYSA-N	66166
1-(Methylsulfanyl)dodecane	DTXSID2044929	3698-89-3	C13H28S	216.191	Plastic	InChI=1S/C13H28S/c1-3-4-5-6-7-8-9-10-11-12-13-14-2/h3-13H2,1-2H3	CCCCCCCCCCCCSC	KJWHJDGMOQJLGF-UHFFFAOYSA-N	77287
(Z)-9-Octadecenylamine	DTXSID8026933	112-90-3	C18H37N	267.293	Cosmetic ingredient	InChI=1S/C18H37N/c1-2-3-4-5-6-7-8-9-10-11-12-13-14-15-16-17-18-19/h9-10H,2-8,11-19H2,1H3/b10-9-	CCCCCCCC\C=C/CCCCCCCCN	QGLWBTPVKHMVHM-KTKRTIGZSA-N	5356789
(2,4-Dichlorophenyl)acetonitrile	DTXSID6041185	6306-60-1	C8H5Cl2N	184.98	Pesticide	InChI=1S/C8H5Cl2N/c9-7-2-1-6(3-4-11)8(10)5-7/h1-2,5H,3H2	ClC1=CC=C(CC#N)C(Cl)=C1	VJARIBGMDPJLCL-UHFFFAOYSA-N	80566
5alpha-Dihydrotestosterone	DTXSID9022364	521-18-6	C19H30O2	290.225	Pharmaceutical	InChI=1S/C19H30O2/c1-18-9-7-13(20)11-12(18)3-4-14-15-5-6-17(21)19(15,2)10-8-16(14)18/h12,14-17,21H,3-11H2,1-2H3/t12-,14-,15-,16-,17-,18-,19-/m0/s1	[H][C@@]12CC[C@H](O)[C@@]1(C)CC[C@@]1([H])[C@@]2([H])CC[C@@]2([H])CC(=O)CC[C@]12C	NVKAWKQGWWIWPM-ABEVXSGRSA-N	10635
1,1,2,3-Tetrachloropropene	DTXSID2051475	10436-39-2	C3H2Cl4	177.891	Chemical Industrial	InChI=1S/C3H2Cl4/c4-1-2(5)3(6)7/h1H2	ClCC(Cl)=C(Cl)Cl	UMGQVBVEWTXECF-UHFFFAOYSA-N	25281
1,1'-Oxybis(2,3,4,5-tetrabromobenzene)	DTXSID9047548	85446-17-9	C12H2Br8O	793.357	Flame Retardant	InChI=1S/C12H2Br8O/c13-3-1-5(9(17)11(19)7(3)15)21-6-2-4(14)8(16)12(20)10(6)18/h1-2H	BrC1=C(Br)C(Br)=C(Br)C(OC2=CC(Br)=C(Br)C(Br)=C2Br)=C1	ORYGKUIDIMIRNN-UHFFFAOYSA-N	6537506
Curcumin	DTXSID8031077	458-37-7	C21H20O6	368.126	Color Dyes	InChI=1S/C21H20O6/c1-26-20-11-14(5-9-18(20)24)3-7-16(22)13-17(23)8-4-15-6-10-19(25)21(12-15)27-2/h3-12,24-25H,13H2,1-2H3/b7-3+,8-4+	COC1=CC(\C=C\C(=O)CC(=O)\C=C\C2=CC=C(O)C(OC)=C2)=CC=C1O	VFLDPWHFBUODDF-FCXRPNKRSA-N	969516
Dioctyl sebacate	DTXSID0047537	2432-87-3	C26H50O4	426.371	Chemical Industrial	InChI=1S/C26H50O4/c1-3-5-7-9-15-19-23-29-25(27)21-17-13-11-12-14-18-22-26(28)30-24-20-16-10-8-6-4-2/h3-24H2,1-2H3	CCCCCCCCOC(=O)CCCCCCCCC(=O)OCCCCCCCC	MIMDHDXOBDPUQW-UHFFFAOYSA-N	75516
D&C Red No. 33	DTXSID1044562	3567-66-6	C16H11N3Na2O7S2	466.983	Color Dyes	InChI=1S/C16H13N3O7S2.2Na/c17-12-8-11(27(21,22)23)6-9-7-13(28(24,25)26)15(16(20)14(9)12)19-18-10-4-2-1-3-5-10;;/h1-8,20H,17H2,(H,21,22,23)(H,24,25,26);;/q;2*+1/p-2	[Na+].[Na+].NC1=CC(=CC2=C1C(O)=C(N=NC1=CC=CC=C1)C(=C2)S([O-])(=O)=O)S([O-])(=O)=O	LQJVOKWHGUAUHK-UHFFFAOYSA-L	19117
1,5-Pentanediol	DTXSID2041256	111-29-5	C5H12O2	104.084	Chemical Industrial	InChI=1S/C5H12O2/c6-4-2-1-3-5-7/h6-7H,1-5H2	OCCCCCO	ALQSHHUCVQOPAS-UHFFFAOYSA-N	8105
beta-Pinene	DTXSID7027049	127-91-3	C10H16	136.125	Food Additive	InChI=1S/C10H16/c1-7-4-5-8-6-9(7)10(8,2)3/h8-9H,1,4-6H2,2-3H3	CC1(C)C2CC1C(=C)CC2	WTARULDDTDQWMU-UHFFFAOYSA-N	14896
Pyriproxyfen	DTXSID1032640	95737-68-1	C20H19NO3	321.136	Pesticide	InChI=1S/C20H19NO3/c1-16(23-20-9-5-6-14-21-20)15-22-17-10-12-19(13-11-17)24-18-7-3-2-4-8-18/h2-14,16H,15H2,1H3	CC(COC1=CC=C(OC2=CC=CC=C2)C=C1)OC1=NC=CC=C1	NHDHVHZZCFYRSB-UHFFFAOYSA-N	91753
Ethyl chrysanthemate	DTXSID2052651	97-41-6	C12H20O2	196.146	Chemical Industrial	InChI=1S/C12H20O2/c1-6-14-11(13)10-9(7-8(2)3)12(10,4)5/h7,9-10H,6H2,1-5H3	CCOC(=O)C1C(C=C(C)C)C1(C)C	VIMXTGUGWLAOFZ-UHFFFAOYSA-N	7334
1,2-Bis(triethoxysilyl)ethane	DTXSID7051763	16068-37-4	C14H34O6Si2	354.189	Plastic	InChI=1S/C14H34O6Si2/c1-7-15-21(16-8-2,17-9-3)13-14-22(18-10-4,19-11-5)20-12-6/h7-14H2,1-6H3	CCO[Si](CC[Si](OCC)(OCC)OCC)(OCC)OCC	IZRJPHXTEXTLHY-UHFFFAOYSA-N	85266
(3Z)-Hex-3-en-1-yl 3-methylbutanoate	DTXSID2052029	35154-45-1	C11H20O2	184.146	Cosmetic ingredient	InChI=1S/C11H20O2/c1-4-5-6-7-8-13-11(12)9-10(2)3/h5-6,10H,4,7-9H2,1-3H3/b6-5-	CC\C=C/CCOC(=O)CC(C)C	AIQLNKITFBJPFO-WAYWQWQTSA-N	5367681
1,1,5-Trimethyl-6-heptenol	DTXSID8029317	18479-58-8	C10H20O	156.151	Pharmaceutical	InChI=1S/C10H20O/c1-5-9(2)7-6-8-10(3,4)11/h5,9,11H,1,6-8H2,2-4H3	CC(CCCC(C)(C)O)C=C	XSNQECSCDATQEL-UHFFFAOYSA-N	29096
Adenosine 5'-​(trihydrogen diphosphate)​, P'-​anhydride with phosphorothioic acid, lithium salt (1:4)	DTXSID5052834	93839-89-5	C10H12Li4N5O12P3S	547.006	Chemical Industrial	InChI=1S/C10H16N5O12P3S.4Li/c11-8-5-9(13-2-12-8)15(3-14-5)10-7(17)6(16)4(25-10)1-24-28(18,19)26-29(20,21)27-30(22,23)31;;;;/h2-4,6-7,10,16-17H,1H2,(H,18,19)(H,20,21)(H2,11,12,13)(H2,22,23,31);;;;/q;4*+1/p-4/t4-,6-,7-,10-;;;;/m1..../s1	[Li+].[Li+].[Li+].[Li+].NC1=C2N=CN([C@@H]3O[C@H](COP([O-])(=O)OP([O-])(=O)OP([O-])([O-])=S)[C@@H](O)[C@H]3O)C2=NC=N1	DWQFDOIBOYDYKH-KWIZKVQNSA-J	440317
Isoamyl and 2-methylbutyl salicylate mixture	DTXSID7052868	NOCAS_52868	-	-	Chemical Industrial
Glycolic acid sodium salt	DTXSID6047153	2836-32-0	C2H3NaO3	97.998	Chemical Industrial	InChI=1S/C2H4O3.Na/c3-1-2(4)5;/h3H,1H2,(H,4,5);/q;+1/p-1	[Na+].OCC([O-])=O	VILMUCRZVVVJCA-UHFFFAOYSA-M	757
C.I. Acid Blue 1, sodium salt	DTXSID3026065	129-17-9	C27H31N2NaO6S2	566.152	Color Dyes	InChI=1S/C27H32N2O6S2.Na/c1-5-28(6-2)22-13-9-20(10-14-22)27(21-11-15-23(16-12-21)29(7-3)8-4)25-18-17-24(36(30,31)32)19-26(25)37(33,34)35;/h9-19H,5-8H2,1-4H3,(H-,30,31,32,33,34,35);/q;+1/p-1	[Na+].CCN(CC)C1=CC=C(C=C1)C(=C1C=CC(C=C1)=[N+](CC)CC)C1=C(C=C(C=C1)S([O-])(=O)=O)S([O-])(=O)=O	SJEYSFABYSGQBG-UHFFFAOYSA-M	8508
Dodecylguanidine acetate	DTXSID3020548	2439-10-3	C15H33N3O2	287.257	Pesticide	InChI=1S/C13H29N3.C2H4O2/c1-2-3-4-5-6-7-8-9-10-11-12-16-13(14)15;1-2(3)4/h2-12H2,1H3,(H4,14,15,16);1H3,(H,3,4)	CC(O)=O.CCCCCCCCCCCCNC(N)=N	YIKWKLYQRFRGPM-UHFFFAOYSA-N	8204
Ranitidine	DTXSID8045191	66357-35-5	C13H22N4O3S	314.141	Surfactant	InChI=1S/C13H22N4O3S/c1-14-13(9-17(18)19)15-6-7-21-10-12-5-4-11(20-12)8-16(2)3/h4-5,9,14-15H,6-8,10H2,1-3H3	CNC(NCCSCC1=CC=C(CN(C)C)O1)=C[N+]([O-])=O	VMXUWOKSQNHOCA-UHFFFAOYSA-N	5039
AVE8923	DTXSID4047381	NOCAS_47381	C21H27BrClFN2O2S	504.065	Pharmaceutical	InChI=1S/C21H26BrFN2O2S.ClH/c1-3-10-27-21-18(22)13(2)19(28-21)20(26)25-8-6-15(7-9-25)16-11-14(12-24)4-5-17(16)23;/h4-5,11,15H,3,6-10,12,24H2,1-2H3;1H	Cl.CCCOC1=C(Br)C(C)=C(S1)C(=O)N1CCC(CC1)C1=CC(CN)=CC=C1F	XRGUAUFOUNIQRI-UHFFFAOYSA-N	11477652
(+/-)-Coumachlor	DTXSID8041797	81-82-3	C19H15ClO4	342.066	Pesticide	InChI=1S/C19H15ClO4/c1-11(21)10-15(12-6-8-13(20)9-7-12)17-18(22)14-4-2-3-5-16(14)24-19(17)23/h2-9,15,22H,10H2,1H3	CC(=O)CC(C1=CC=C(Cl)C=C1)C1=C(O)C2=C(OC1=O)C=CC=C2	DEKWZWCFHUABHE-UHFFFAOYSA-N	54682651
Germanium oxide (GeO2)	DTXSID0051653	1310-53-8	GeO2	105.911	Cosmetic ingredient	InChI=1S/Ge.2O/q+4;2*-2	[O--].[O--].[Ge+4]	OLQSNYOQJMTVNH-UHFFFAOYSA-N
Mepanipyrim	DTXSID4042121	110235-47-7	C14H13N3	223.111	Pesticide	InChI=1S/C14H13N3/c1-3-7-13-10-11(2)15-14(17-13)16-12-8-5-4-6-9-12/h4-6,8-10H,1-2H3,(H,15,16,17)	CC#CC1=CC(C)=NC(NC2=CC=CC=C2)=N1	CIFWZNRJIBNXRE-UHFFFAOYSA-N	86296
2-Chloro-4,6-dimethylaniline	DTXSID9040714	63133-82-4	C8H10ClN	155.05	Chemical Industrial	InChI=1S/C8H10ClN/c1-5-3-6(2)8(10)7(9)4-5/h3-4H,10H2,1-2H3	CC1=CC(Cl)=C(N)C(C)=C1	LKAQFOKMMXWRRQ-UHFFFAOYSA-N	113033
Pendimethalin	DTXSID7024245	40487-42-1	C13H19N3O4	281.138	Pesticide	InChI=1S/C13H19N3O4/c1-5-10(6-2)14-12-11(15(17)18)7-8(3)9(4)13(12)16(19)20/h7,10,14H,5-6H2,1-4H3	CCC(CC)NC1=C(C=C(C)C(C)=C1[N+]([O-])=O)[N+]([O-])=O	CHIFOSRWCNZCFN-UHFFFAOYSA-N	38479
D-Gluconic acid	DTXSID8027169	526-95-4	C6H12O7	196.058	Surfactant	InChI=1S/C6H12O7/c7-1-2(8)3(9)4(10)5(11)6(12)13/h2-5,7-11H,1H2,(H,12,13)/t2-,3-,4+,5-/m1/s1	OC[C@@H](O)[C@@H](O)[C@H](O)[C@@H](O)C(O)=O	RGHNJXZEOKUKBD-SQOUGZDYSA-N	10690
Phosalone	DTXSID1024259	2310-17-0	C12H15ClNO4PS2	366.987	Pesticide	InChI=1S/C12H15ClNO4PS2/c1-3-16-19(20,17-4-2)21-8-14-10-6-5-9(13)7-11(10)18-12(14)15/h5-7H,3-4,8H2,1-2H3	CCOP(=S)(OCC)SCN1C(=O)OC2=CC(Cl)=CC=C12	IOUNQDKNJZEDEP-UHFFFAOYSA-N	4793
Ambrettolide	DTXSID6040799	7779-50-2	C16H28O2	252.209	Food Additive	InChI=1S/C16H28O2/c17-16-14-12-10-8-6-4-2-1-3-5-7-9-11-13-15-18-16/h4,6H,1-3,5,7-15H2	O=C1CCCCC=CCCCCCCCCCO1	HMWPDRYGIBLSHB-UHFFFAOYSA-N	3591866
Bis(t-butyl dioxyisopropyl)benzene	DTXSID7024611	25155-25-3	C20H34O4	338.246	Plastic
Lithium bis[(trifluoromethyl)sulfonyl]azanide	DTXSID8044468	90076-65-6	C2F6LiNO4S2	286.933	Chemical Industrial	InChI=1S/C2F6NO4S2.Li/c3-1(4,5)14(10,11)9-15(12,13)2(6,7)8;/q-1;+1	[Li+].FC(F)(F)S(=O)(=O)[N-]S(=O)(=O)C(F)(F)F	QSZMZKBZAYQGRS-UHFFFAOYSA-N	157857
Butoxycarboxim	DTXSID0041698	34681-23-7	C7H14N2O4S	222.067	Pesticide	InChI=1S/C7H14N2O4S/c1-5(6(2)14(4,11)12)9-13-7(10)8-3/h6H,1-4H3,(H,8,10)	CNC(=O)ON=C(C)C(C)S(C)(=O)=O	CTJBHIROCMPUKL-UHFFFAOYSA-N	61938
4-Butylmorpholine	DTXSID5044499	1005-67-0	C8H17NO	143.131	Chemical Industrial	InChI=1S/C8H17NO/c1-2-3-4-9-5-7-10-8-6-9/h2-8H2,1H3	CCCCN1CCOCC1	LMRKVKPRHROQRR-UHFFFAOYSA-N	70499
5-Amino-2-methylbenzenesulfonic acid	DTXSID0044523	118-88-7	C7H9NO3S	187.03	Chemical Industrial	InChI=1S/C7H9NO3S/c1-5-2-3-6(8)4-7(5)12(9,10)11/h2-4H,8H2,1H3,(H,9,10,11)	CC1=CC=C(N)C=C1S(O)(=O)=O	BRKFTWHPLMMNHF-UHFFFAOYSA-N	67054
Nutmeg oil	DTXSID8044177	8008-45-5	C10H16	136.125	Food Additive
Cladribine	DTXSID8022828	4291-63-8	C10H12ClN5O3	285.063	Pharmaceutical	InChI=1S/C10H12ClN5O3/c11-10-14-8(12)7-9(15-10)16(3-13-7)6-1-4(18)5(2-17)19-6/h3-6,17-18H,1-2H2,(H2,12,14,15)/t4-,5+,6+/m0/s1	NC1=NC(Cl)=NC2=C1N=CN2[C@H]1C[C@H](O)[C@@H](CO)O1	PTOAARAWEBMLNO-KVQBGUIXSA-N	20279
Triphenylstibine	DTXSID4052269	603-36-1	C18H15Sb	352.021	Chemical Industrial	InChI=1S/3C6H5.Sb/c3*1-2-4-6-5-3-1;/h3*1-5H;	C1=CC=C(C=C1)[Sb](C1=CC=CC=C1)C1=CC=CC=C1	HVYVMSPIJIWUNA-UHFFFAOYSA-N	11777
Dibromomethane	DTXSID4021557	74-95-3	CH2Br2	171.852	Disinfection By-Product	InChI=1S/CH2Br2/c2-1-3/h1H2	BrCBr	FJBFPHVGVWTDIP-UHFFFAOYSA-N	3024
Diethylenetriaminepentaacetic acid pentasodium salt	DTXSID9027077	140-01-2	C14H18N3Na5O10	503.048	Chemical Industrial	InChI=1S/C14H23N3O10.5Na/c18-10(19)5-15(1-3-16(6-11(20)21)7-12(22)23)2-4-17(8-13(24)25)9-14(26)27;;;;;/h1-9H2,(H,18,19)(H,20,21)(H,22,23)(H,24,25)(H,26,27);;;;;/q;5*+1/p-5	[Na+].[Na+].[Na+].[Na+].[Na+].[O-]C(=O)CN(CCN(CC([O-])=O)CC([O-])=O)CCN(CC([O-])=O)CC([O-])=O	LQPLDXQVILYOOL-UHFFFAOYSA-I	3053
Bensulfuron-methyl	DTXSID7024164	83055-99-6	C16H18N4O7S	410.09	Pesticide	InChI=1S/C16H18N4O7S/c1-25-12-8-13(26-2)18-15(17-12)19-16(22)20-28(23,24)9-10-6-4-5-7-11(10)14(21)27-3/h4-8H,9H2,1-3H3,(H2,17,18,19,20,22)	COC(=O)C1=C(CS(=O)(=O)NC(=O)NC2=NC(OC)=CC(OC)=N2)C=CC=C1	XMQFTWRPUQYINF-UHFFFAOYSA-N	54960
8-Hydroxyquinoline-5-sulfonic acid hydrate (1:x)	DTXSID0044317	207386-92-3	C9H9NO5S	243.02	Chemical Industrial
Mercuric chloride	DTXSID5020811	7487-94-7	Cl2Hg	271.908	Pesticide	InChI=1S/2ClH.Hg/h2*1H;/q;;+2/p-2	[Cl-].[Cl-].[Hg++]	LWJROJCJINYWOX-UHFFFAOYSA-L
Ethyl 3-acetyl-4-oxopentanoate	DTXSID5044863	18835-02-4	C9H14O4	186.089	Chemical Industrial	InChI=1S/C9H14O4/c1-4-13-9(12)5-8(6(2)10)7(3)11/h8H,4-5H2,1-3H3	CCOC(=O)CC(C(C)=O)C(C)=O	NKGFIBABDQHCHZ-UHFFFAOYSA-N	87820
Tributyltin chloride	DTXSID3027403	1461-22-9	C12H27ClSn	326.082	Pesticide	InChI=1S/3C4H9.ClH.Sn/c3*1-3-4-2;;/h3*1,3-4H2,2H3;1H;/q;;;;+1/p-1	CCCC[Sn](Cl)(CCCC)CCCC	GCTFWCDSFPMHHS-UHFFFAOYSA-M	15096
(S)-Citronellene	DTXSID6047236	10281-55-7	C10H18	138.141	Food Additive	InChI=1S/C10H18/c1-5-10(4)8-6-7-9(2)3/h5,7,10H,1,6,8H2,2-4H3/t10-/m1/s1	C[C@@H](CCC=C(C)C)C=C	FUDNBFMOXDUIIE-SNVBAGLBSA-N	10887985
Isoxaben	DTXSID8024159	82558-50-7	C18H24N2O4	332.174	Pesticide	InChI=1S/C18H24N2O4/c1-6-18(3,7-2)14-11-15(24-20-14)19-17(21)16-12(22-4)9-8-10-13(16)23-5/h8-11H,6-7H2,1-5H3,(H,19,21)	CCC(C)(CC)C1=NOC(NC(=O)C2=C(OC)C=CC=C2OC)=C1	PMHURSZHKKJGBM-UHFFFAOYSA-N	73672
Isooctyl 3-mercaptopropionate	DTXSID8044911	30374-01-7	C11H22O2S	218.134	Chemical Industrial
C.I. Fluorescent Brightener 28, disodium salt	DTXSID9044669	4193-55-9	C40H42N12Na2O10S2	960.238	Color Dyes	InChI=1S/C40H44N12O10S2.2Na/c53-21-17-51(18-22-54)39-47-35(41-29-7-3-1-4-8-29)45-37(49-39)43-31-15-13-27(33(25-31)63(57,58)59)11-12-28-14-16-32(26-34(28)64(60,61)62)44-38-46-36(42-30-9-5-2-6-10-30)48-40(50-38)52(19-23-55)20-24-56;;/h1-16,25-26,53-56H,17-24H2,(H,57,58,59)(H,60,61,62)(H2,41,43,45,47,49)(H2,42,44,46,48,50);;/q;2*+1/p-2	[Na+].[Na+].OCCN(CCO)C1=NC(NC2=CC=C(C=CC3=CC=C(NC4=NC(NC5=CC=CC=C5)=NC(=N4)N(CCO)CCO)C=C3S([O-])(=O)=O)C(=C2)S([O-])(=O)=O)=NC(NC2=CC=CC=C2)=N1	YJHDFAAFYNRKQE-UHFFFAOYSA-L	43031
2-Ethylpropane-1,3-diol	DTXSID7044897	2612-29-5	C5H12O2	104.084	Chemical Industrial	InChI=1S/C5H12O2/c1-2-5(3-6)4-7/h5-7H,2-4H2,1H3	CCC(CO)CO	HYFFNAVAMIJUIP-UHFFFAOYSA-N	102293
Lenacil	DTXSID9042093	2164-08-1	C13H18N2O2	234.137	Pesticide	InChI=1S/C13H18N2O2/c16-12-10-7-4-8-11(10)14-13(17)15(12)9-5-2-1-3-6-9/h9H,1-8H2,(H,14,17)	O=C1NC2=C(CCC2)C(=O)N1C1CCCCC1	ZTMKADLOSYKWCA-UHFFFAOYSA-N	16559
2,4-Dimethylbenzenesulfonic acid	DTXSID80872343	58811-92-0	C8H12O4S	204.046	Chemical Industrial	InChI=1S/C8H10O3S.H2O/c1-6-3-4-8(7(2)5-6)12(9,10)11;/h3-5H,1-2H3,(H,9,10,11);1H2	O.CC1=CC=C(C(C)=C1)S(O)(=O)=O	HDUCBEFDSITHBU-UHFFFAOYSA-N	6938
Perylene	DTXSID4047753	198-55-0	C20H12	252.094	Polycyclic Aromatic Hydrocarbon (PAH)	InChI=1S/C20H12/c1-5-13-6-2-11-17-18-12-4-8-14-7-3-10-16(20(14)18)15(9-1)19(13)17/h1-12H	C1=CC2=C3C(=C1)C1=CC=CC4=C1C(=CC=C4)C3=CC=C2	CSHWQDPOILHKBI-UHFFFAOYSA-N	9142
Cycloheximide	DTXSID6024882	66-81-9	C15H23NO4	281.163	Pesticide	InChI=1S/C15H23NO4/c1-8-3-9(2)15(20)11(4-8)12(17)5-10-6-13(18)16-14(19)7-10/h8-12,17H,3-7H2,1-2H3,(H,16,18,19)/t8-,9-,11-,12+/m0/s1	[H][C@]1(C[C@@H](C)C[C@H](C)C1=O)[C@H](O)CC1CC(=O)NC(=O)C1	YPHMISFOHDHNIV-FSZOTQKASA-N	6197
Parathion	DTXSID7021100	56-38-2	C10H14NO5PS	291.033	Pesticide	InChI=1S/C10H14NO5PS/c1-3-14-17(18,15-4-2)16-10-7-5-9(6-8-10)11(12)13/h5-8H,3-4H2,1-2H3	CCOP(=S)(OCC)OC1=CC=C(C=C1)[N+]([O-])=O	LCCNCVORNKJIRZ-UHFFFAOYSA-N	991
Methyl pivaloylacetate	DTXSID2042149	55107-14-7	C8H14O3	158.094	Chemical Industrial	InChI=1S/C8H14O3/c1-8(2,3)6(9)5-7(10)11-4/h5H2,1-4H3	COC(=O)CC(=O)C(C)(C)C	XTXCFTMJPRXBBC-UHFFFAOYSA-N	99597
3,4,5,6-Tetrachloropyridine-2-carboxylic acid	DTXSID2044509	10469-09-7	C6HCl4NO2	258.876	Chemical Industrial	InChI=1S/C6HCl4NO2/c7-1-2(8)4(6(12)13)11-5(10)3(1)9/h(H,12,13)	OC(=O)C1=C(Cl)C(Cl)=C(Cl)C(Cl)=N1	GXFRQLQUKBSYQL-UHFFFAOYSA-N	82646
UK-373911	DTXSID5047295	291305-06-1	C17H18Cl2N2O2S	384.047	Pharmaceutical	InChI=1S/C17H18Cl2N2O2S/c1-21-17-7-5-12(10-2-6-15(18)16(19)8-10)13-4-3-11(9-14(13)17)24(20,22)23/h2-4,6,8-9,12,17,21H,5,7H2,1H3,(H2,20,22,23)/t12-,17-/m0/s1	CN[C@H]1CC[C@@H](C2=CC=C(Cl)C(Cl)=C2)C2=CC=C(C=C12)S(N)(=O)=O	HGBGXSPIBLZGHS-SJCJKPOMSA-N	9908126
Octyl gallate	DTXSID4040713	1034-01-1	C15H22O5	282.147	Food Additive	InChI=1S/C15H22O5/c1-2-3-4-5-6-7-8-20-15(19)11-9-12(16)14(18)13(17)10-11/h9-10,16-18H,2-8H2,1H3	CCCCCCCCOC(=O)C1=CC(O)=C(O)C(O)=C1	NRPKURNSADTHLJ-UHFFFAOYSA-N	61253
Cedryl acetate	DTXSID4047204	77-54-3	C17H28O2	264.209	Food Additive	InChI=1S/C17H28O2/c1-11-6-7-13-15(3,4)14-10-17(11,13)9-8-16(14,5)19-12(2)18/h11,13-14H,6-10H2,1-5H3/t11-,13+,14-,16-,17+/m1/s1	[H][C@@]12CC[C@@H](C)[C@]11C[C@]([H])(C2(C)C)[C@@](C)(CC1)OC(C)=O	HQKQRXZEXPXXIG-DTWJZALFSA-N	13918856
2,2,4,6,6-Pentamethylheptane	DTXSID0042034	13475-82-6	C12H26	170.203	Plastic	InChI=1S/C12H26/c1-10(8-11(2,3)4)9-12(5,6)7/h10H,8-9H2,1-7H3	CC(CC(C)(C)C)CC(C)(C)C	VKPSKYDESGTTFR-UHFFFAOYSA-N	26058
1-Chloro-2-butene	DTXSID5052258	591-97-9	C4H7Cl	90.0236	Chemical Industrial	InChI=1S/C4H7Cl/c1-2-3-4-5/h2-3H,4H2,1H3	CC=CCCl	YTKRILODNOEEPX-UHFFFAOYSA-N	11589
alpha-Terpineol	DTXSID5026625	98-55-5	C10H18O	154.136	Food Additive	InChI=1S/C10H18O/c1-8-4-6-9(7-5-8)10(2,3)11/h4,9,11H,5-7H2,1-3H3	CC1=CCC(CC1)C(C)(C)O	WUOACPNHFRMFPN-UHFFFAOYSA-N	17100
Chloroaluminum phthalocyanine	DTXSID2051714	14154-42-8	C32H18AlClN8	576.116	Chemical Industrial	InChI=1S/C32H18N8.Al.ClH/c1-2-10-18-17(9-1)25-33-26(18)38-28-21-13-5-6-14-22(21)30(35-28)40-32-24-16-8-7-15-23(24)31(36-32)39-29-20-12-4-3-11-19(20)27(34-29)37-25;;/h1-16,25,32H;;1H/q-2;+3;/p-1	[Al+3].[Cl-].[N-]1C2\N=C3/N=C(/N=C4\[N-]C(\N=C5/N=C(/N=C1/C1=C2C=CC=C1)C1=CC=CC=C51)C1=C4C=CC=C1)C1=CC=CC=C31	WGUYKBRYAXIQME-UHFFFAOYSA-M	152774065
Fenamiphos sulfone	DTXSID3037547	31972-44-8	C13H22NO5PS	335.096	Pesticide	InChI=1S/C13H22NO5PS/c1-6-18-20(15,14-10(2)3)19-12-7-8-13(11(4)9-12)21(5,16)17/h7-10H,6H2,1-5H3,(H,14,15)	CCOP(=O)(NC(C)C)OC1=CC=C(C(C)=C1)S(C)(=O)=O	LVNYJXIBJFXIRZ-UHFFFAOYSA-N	36028
Ethylmercurichlorendimide	DTXSID7044558	2597-93-5	C11H7Cl6HgNO2	596.831	Pesticide	InChI=1S/C9H3Cl6NO2.C2H5.Hg/c10-3-4(11)8(13)2-1(5(17)16-6(2)18)7(3,12)9(8,14)15;1-2;/h1-2H,(H,16,17,18);1H2,2H3;/q;;+1/p-1	CC[Hg]N1C(=O)C2C(C1=O)C1(Cl)C(Cl)=C(Cl)C2(Cl)C1(Cl)Cl	HTCXJNNIWILFQQ-UHFFFAOYSA-M	17437
Methyl red	DTXSID1042154	493-52-7	C15H15N3O2	269.116	Color Dyes	InChI=1S/C15H15N3O2/c1-18(2)12-9-7-11(8-10-12)16-17-14-6-4-3-5-13(14)15(19)20/h3-10H,1-2H3,(H,19,20)/b17-16+	CN(C)C1=CC=C(C=C1)\N=N\C1=C(C=CC=C1)C(O)=O	CEQFOVLGLXCDCX-WUKNDPDISA-N	10303
Ethylenediaminetetraacetic acid	DTXSID6022977	60-00-4	C10H16N2O8	292.091	Surfactant	InChI=1S/C10H16N2O8/c13-7(14)3-11(4-8(15)16)1-2-12(5-9(17)18)6-10(19)20/h1-6H2,(H,13,14)(H,15,16)(H,17,18)(H,19,20)	OC(=O)CN(CCN(CC(O)=O)CC(O)=O)CC(O)=O	KCXVZYZYPLLWCC-UHFFFAOYSA-N	6049
4-(2-Methylbutan-2-yl)phenol	DTXSID8021771	80-46-6	C11H16O	164.12	Pesticide	InChI=1S/C11H16O/c1-4-11(2,3)9-5-7-10(12)8-6-9/h5-8,12H,4H2,1-3H3	CCC(C)(C)C1=CC=C(O)C=C1	NRZWYNLTFLDQQX-UHFFFAOYSA-N	6643
Dexamethasone sodium phosphate	DTXSID3047429	2392-39-4	C22H28FNa2O8P	516.13	Chemical Industrial	InChI=1S/C22H30FO8P.2Na/c1-12-8-16-15-5-4-13-9-14(24)6-7-19(13,2)21(15,23)17(25)10-20(16,3)22(12,27)18(26)11-31-32(28,29)30;;/h6-7,9,12,15-17,25,27H,4-5,8,10-11H2,1-3H3,(H2,28,29,30);;/q;2*+1/p-2/t12-,15+,16+,17+,19+,20+,21+,22+;;/m1../s1	[Na+].[Na+].[H][C@@]12C[C@@H](C)[C@](O)(C(=O)COP([O-])([O-])=O)[C@@]1(C)C[C@H](O)[C@@]1(F)[C@@]2([H])CCC2=CC(=O)C=C[C@]12C	PLCQGRYPOISRTQ-FCJDYXGNSA-L	9400
2,2',2'',2'''-(1,2-Ethanediyldinitrilo)tetrakisethanol	DTXSID2041917	140-07-8	C10H24N2O4	236.174	Cosmetic ingredient	InChI=1S/C10H24N2O4/c13-7-3-11(4-8-14)1-2-12(5-9-15)6-10-16/h13-16H,1-10H2	OCCN(CCO)CCN(CCO)CCO	BYACHAOCSIPLCM-UHFFFAOYSA-N	67322
Cobalt(II) oxide	DTXSID6051649	1307-96-6	CoO	74.9281	Chemical Industrial	InChI=1S/Co.O/q+2;-2	[O--].[Co++]	IUYLTEAJCNAMJK-UHFFFAOYSA-N
Methyl hydrogen adipate	DTXSID9044451	627-91-8	C7H12O4	160.074	Chemical Industrial	InChI=1S/C7H12O4/c1-11-7(10)5-3-2-4-6(8)9/h2-5H2,1H3,(H,8,9)	COC(=O)CCCCC(O)=O	UOBSVARXACCLLH-UHFFFAOYSA-N	12328
2,2'-[Ethane-1,2-diylbis(oxy)]diethanethiol	DTXSID9044588	14970-87-7	C6H14O2S2	182.044	Chemical Industrial	InChI=1S/C6H14O2S2/c9-5-3-7-1-2-8-4-6-10/h9-10H,1-6H2	SCCOCCOCCS	HCZMHWVFVZAHCR-UHFFFAOYSA-N	84733
Clomazone	DTXSID1032355	81777-89-1	C12H14ClNO2	239.071	Pesticide	InChI=1S/C12H14ClNO2/c1-12(2)8-16-14(11(12)15)7-9-5-3-4-6-10(9)13/h3-6H,7-8H2,1-2H3	CC1(C)CON(CC2=C(Cl)C=CC=C2)C1=O	KIEDNEWSYUYDSN-UHFFFAOYSA-N	54778
Triflusulfuron-methyl	DTXSID2032502	126535-15-7	C17H19F3N6O6S	492.104	Pesticide	InChI=1S/C17H19F3N6O6S/c1-9-6-5-7-10(12(27)31-4)11(9)33(29,30)25-15(28)22-13-21-14(26(2)3)24-16(23-13)32-8-17(18,19)20/h5-7H,8H2,1-4H3,(H2,21,22,23,24,25,28)	COC(=O)C1=C(C(C)=CC=C1)S(=O)(=O)NC(=O)NC1=NC(=NC(OCC(F)(F)F)=N1)N(C)C	IMEVJVISCHQJRM-UHFFFAOYSA-N	92434
N-(3,4-Dichlorophenyl)propanamide	DTXSID8022111	709-98-8	C9H9Cl2NO	217.006	Pesticide	InChI=1S/C9H9Cl2NO/c1-2-9(13)12-6-3-4-7(10)8(11)5-6/h3-5H,2H2,1H3,(H,12,13)	CCC(=O)NC1=CC=C(Cl)C(Cl)=C1	LFULEKSKNZEWOE-UHFFFAOYSA-N	4933
Resorcinol monobenzoate	DTXSID1038878	136-36-7	C13H10O3	214.063	Chemical Industrial	InChI=1S/C13H10O3/c14-11-7-4-8-12(9-11)16-13(15)10-5-2-1-3-6-10/h1-9,14H	OC1=CC(OC(=O)C2=CC=CC=C2)=CC=C1	GDESWOTWNNGOMW-UHFFFAOYSA-N	8690
Chloro(1,1-dimethylethyl)dimethylsilane	DTXSID4038843	18162-48-6	C6H15ClSi	150.063	Plastic	InChI=1S/C6H15ClSi/c1-6(2,3)8(4,5)7/h1-5H3	CC(C)(C)[Si](C)(C)Cl	BCNZYOJHNLTNEZ-UHFFFAOYSA-N	28928
Diisobutyl succinate	DTXSID2052734	925-06-4	C12H22O4	230.152	Cosmetic ingredient	InChI=1S/C12H22O4/c1-9(2)7-15-11(13)5-6-12(14)16-8-10(3)4/h9-10H,5-8H2,1-4H3	CC(C)COC(=O)CCC(=O)OCC(C)C	QCOAPBRVQHMEPF-UHFFFAOYSA-N	70214
3-Amino-4-methylbenzamide	DTXSID9044407	19406-86-1	C8H10N2O	150.079	Chemical Industrial	InChI=1S/C8H10N2O/c1-5-2-3-6(8(10)11)4-7(5)9/h2-4H,9H2,1H3,(H2,10,11)	CC1=C(N)C=C(C=C1)C(N)=O	VYBKAZXQKUFAHG-UHFFFAOYSA-N	88043
2-Amino-2-methyl-butyronitrile	DTXSID9027572	4475-95-0	C5H10N2	98.0844	Chemical Industrial	InChI=1S/C5H10N2/c1-3-5(2,7)4-6/h3,7H2,1-2H3	CCC(C)(N)C#N	JCLSEQJEXYHVTC-UHFFFAOYSA-N	15576830
2,2'-[(4-Methylphenyl)imino]diethanol	DTXSID0044650	3077-12-1	C11H17NO2	195.126	Chemical Industrial	InChI=1S/C11H17NO2/c1-10-2-4-11(5-3-10)12(6-8-13)7-9-14/h2-5,13-14H,6-9H2,1H3	CC1=CC=C(C=C1)N(CCO)CCO	JUVSRZCUMWZBFK-UHFFFAOYSA-N	76497
C.I. Solvent Red 72	DTXSID7024904	596-03-2	C20H10Br2O5	487.889	Color Dyes	InChI=1S/C20H10Br2O5/c21-15-13(23)7-5-11-17(15)26-18-12(6-8-14(24)16(18)22)20(11)10-4-2-1-3-9(10)19(25)27-20/h1-8,23-24H	OC1=C(Br)C2=C(C=C1)C1(OC(=O)C3=CC=CC=C13)C1=C(O2)C(Br)=C(O)C=C1	ZDTNHRWWURISAA-UHFFFAOYSA-N	11689
Potassium tetrathionate	DTXSID9047043	13932-13-3	K2O6S4	301.785	Pesticide	InChI=1S/2K.H2O6S4/c;;1-9(2,3)7-8-10(4,5)6/h;;(H,1,2,3)(H,4,5,6)/q2*+1;/p-2	[K+].[K+].[O-]S(=O)(=O)SSS([O-])(=O)=O	UVTKHPSJNFFIDG-UHFFFAOYSA-L
Glycerol tributyrate	DTXSID4052267	60-01-5	C15H26O6	302.173	Food Additive	InChI=1S/C15H26O6/c1-4-7-13(16)19-10-12(21-15(18)9-6-3)11-20-14(17)8-5-2/h12H,4-11H2,1-3H3	CCCC(=O)OCC(COC(=O)CCC)OC(=O)CCC	UYXTWWCETRIEDR-UHFFFAOYSA-N	6050
Butyraldehyde	DTXSID8021513	123-72-8	C4H8O	72.0575	Food Additive	InChI=1S/C4H8O/c1-2-3-4-5/h4H,2-3H2,1H3	CCCC=O	ZTQSAGDEMFDKMZ-UHFFFAOYSA-N	261
3-[Diethoxy(methyl)silyl]propan-1-amine	DTXSID2038817	3179-76-8	C8H21NO2Si	191.134	Plastic	InChI=1S/C8H21NO2Si/c1-4-10-12(3,11-5-2)8-6-7-9/h4-9H2,1-3H3	CCO[Si](C)(CCCN)OCC	HXLAEGYMDGUSBD-UHFFFAOYSA-N	18511
N,N,N',N'-Tetramethylethylenediamine	DTXSID5026122	110-18-9	C6H16N2	116.131	Chemical Industrial	InChI=1S/C6H16N2/c1-7(2)5-6-8(3)4/h5-6H2,1-4H3	CN(C)CCN(C)C	KWYHDKDOAIKMQN-UHFFFAOYSA-N	8037
Pentachlorothioanisole	DTXSID3042263	1825-19-0	C7H3Cl5S	293.84	Flame Retardant	InChI=1S/C7H3Cl5S/c1-13-7-5(11)3(9)2(8)4(10)6(7)12/h1H3	CSC1=C(Cl)C(Cl)=C(Cl)C(Cl)=C1Cl	LGZZJTIUEJNNKV-UHFFFAOYSA-N	15766
4-Octylphenol	DTXSID9022312	1806-26-4	C14H22O	206.167	Surfactant	InChI=1S/C14H22O/c1-2-3-4-5-6-7-8-13-9-11-14(15)12-10-13/h9-12,15H,2-8H2,1H3	CCCCCCCCC1=CC=C(O)C=C1	NTDQQZYCCIDJRK-UHFFFAOYSA-N	15730
4-(3-Methyl-5-oxo-4,5-dihydro-1H-pyrazol-1-yl)benzenesulfonic acid	DTXSID0044999	89-36-1	C10H10N2O4S	254.036	Color Dyes	InChI=1S/C10H10N2O4S/c1-7-6-10(13)12(11-7)8-2-4-9(5-3-8)17(14,15)16/h2-5H,6H2,1H3,(H,14,15,16)	CC1=NN(C(=O)C1)C1=CC=C(C=C1)S(O)(=O)=O	CWJQQASJVVAXKL-UHFFFAOYSA-N	66638
Thiodicarb	DTXSID0032578	59669-26-0	C10H18N4O4S3	354.049	Pesticide	InChI=1S/C10H18N4O4S3/c1-7(19-5)11-17-9(15)13(3)21-14(4)10(16)18-12-8(2)20-6/h1-6H3	CSC(C)=NOC(=O)N(C)SN(C)C(=O)ON=C(C)SC	XDOTVMNBCQVZKG-UHFFFAOYSA-N	62155
4-Methoxybenzeneethanol	DTXSID5041518	702-23-8	C9H12O2	152.084	Pesticide	InChI=1S/C9H12O2/c1-11-9-4-2-8(3-5-9)6-7-10/h2-5,10H,6-7H2,1H3	COC1=CC=C(CCO)C=C1	AUWDOZOUJWEPBA-UHFFFAOYSA-N	69705
p,p'-DDE	DTXSID9020374	72-55-9	C14H8Cl4	315.938	Pesticide	InChI=1S/C14H8Cl4/c15-11-5-1-9(2-6-11)13(14(17)18)10-3-7-12(16)8-4-10/h1-8H	ClC(Cl)=C(C1=CC=C(Cl)C=C1)C1=CC=C(Cl)C=C1	UCNVFOCBFJOQAL-UHFFFAOYSA-N	3035
Ethenylsilanetriyl triacetate	DTXSID1044938	4130-08-9	C8H12O6Si	232.04	Chemical Industrial	InChI=1S/C8H12O6Si/c1-5-15(12-6(2)9,13-7(3)10)14-8(4)11/h5H,1H2,2-4H3	CC(=O)O[Si](OC(C)=O)(OC(C)=O)C=C	NOZAQBYNLKNDRT-UHFFFAOYSA-N	77780
C.I. Basic Violet 1	DTXSID8046666	8004-87-3	C24H28ClN3	393.197	Color Dyes
Doxorubicin hydrochloride	DTXSID3030636	25316-40-9	C27H30ClNO11	579.151	Pharmaceutical	InChI=1S/C27H29NO11.ClH/c1-10-22(31)13(28)6-17(38-10)39-15-8-27(36,16(30)9-29)7-12-19(15)26(35)21-20(24(12)33)23(32)11-4-3-5-14(37-2)18(11)25(21)34;/h3-5,10,13,15,17,22,29,31,33,35-36H,6-9,28H2,1-2H3;1H/t10-,13-,15-,17-,22+,27-;/m0./s1	Cl.[H][C@@]1(C[C@H](N)[C@H](O)[C@H](C)O1)O[C@H]1C[C@@](O)(CC2=C(O)C3=C(C(O)=C12)C(=O)C1=C(OC)C=CC=C1C3=O)C(=O)CO	MWWSFMDVAYGXBV-RUELKSSGSA-N	31703
Furazolidone	DTXSID4041997	67-45-8	C8H7N3O5	225.039	Pesticide	InChI=1S/C8H7N3O5/c12-8-10(3-4-15-8)9-5-6-1-2-7(16-6)11(13)14/h1-2,5H,3-4H2	[O-][N+](=O)C1=CC=C(O1)C=NN1CCOC1=O	PLHJDBGFXBMTGZ-UHFFFAOYSA-N	3435
Mosapride citrate	DTXSID7046207	112885-42-4	C27H33ClFN3O10	613.184	Chemical Industrial	InChI=1S/C21H25ClFN3O3.C6H8O7/c1-2-28-20-10-19(24)18(22)9-17(20)21(27)25-11-16-13-26(7-8-29-16)12-14-3-5-15(23)6-4-14;7-3(8)1-6(13,5(11)12)2-4(9)10/h3-6,9-10,16H,2,7-8,11-13,24H2,1H3,(H,25,27);13H,1-2H2,(H,7,8)(H,9,10)(H,11,12)	OC(=O)CC(O)(CC(O)=O)C(O)=O.CCOC1=C(C=C(Cl)C(N)=C1)C(=O)NCC1CN(CC2=CC=C(F)C=C2)CCO1	HUZTYZBFZKRPFG-UHFFFAOYSA-N	119584
Tetronic 701	DTXSID8047630	110617-70-4	C34H72N2O12	700.509	Chemical Industrial
N,N-Diethyl-m-toluidine	DTXSID1052610	91-67-8	C11H17N	163.136	Chemical Industrial	InChI=1S/C11H17N/c1-4-12(5-2)11-8-6-7-10(3)9-11/h6-9H,4-5H2,1-3H3	CCN(CC)C1=CC=CC(C)=C1	CIPVVROJHKLHJI-UHFFFAOYSA-N	66679
Thiazopyr	DTXSID1032488	117718-60-2	C16H17F5N2O2S	396.093	Pesticide	InChI=1S/C16H17F5N2O2S/c1-7(2)6-8-9(15(24)25-3)11(13(17)18)23-12(16(19,20)21)10(8)14-22-4-5-26-14/h7,13H,4-6H2,1-3H3	COC(=O)C1=C(CC(C)C)C(C2=NCCS2)=C(N=C1C(F)F)C(F)(F)F	YIJZJEYQBAAWRJ-UHFFFAOYSA-N	91776
Sodium acetate	DTXSID2027044	127-09-3	C2H3NaO2	82.0031	Food Additive	InChI=1S/C2H4O2.Na/c1-2(3)4;/h1H3,(H,3,4);/q;+1/p-1	[Na+].CC([O-])=O	VMHLLURERBWHNL-UHFFFAOYSA-M	176
Diethylamine hydrochloride	DTXSID9044320	660-68-4	C4H12ClN	109.066	Chemical Industrial	InChI=1S/C4H11N.ClH/c1-3-5-4-2;/h5H,3-4H2,1-2H3;1H	Cl.CCNCC	HDITUCONWLWUJR-UHFFFAOYSA-N	8021
Phenylphosphonic dichloride	DTXSID5044732	824-72-6	C6H5Cl2OP	193.946	Chemical Industrial	InChI=1S/C6H5Cl2OP/c7-10(8,9)6-4-2-1-3-5-6/h1-5H	ClP(Cl)(=O)C1=CC=CC=C1	IBDMRHDXAQZJAP-UHFFFAOYSA-N	69990
Tripropyl phosphate	DTXSID4052712	513-08-6	C9H21O4P	224.118	Flame Retardant	InChI=1S/C9H21O4P/c1-4-7-11-14(10,12-8-5-2)13-9-6-3/h4-9H2,1-3H3	CCCOP(=O)(OCCC)OCCC	RXPQRKFMDQNODS-UHFFFAOYSA-N	10546
L-Arabinopyranose	DTXSID5052836	87-72-9	C5H10O5	150.053	Food Additive	InChI=1S/C5H10O5/c6-2-1-10-5(9)4(8)3(2)7/h2-9H,1H2/t2-,3-,4+,5-/m1/s1	O[C@@H]1CO[C@@H](O)[C@@H](O)[C@@H]1O	SRBFZHDQGSBBOR-SQOUGZDYSA-N	444173
Isodecyl phosphite	DTXSID3027873	25448-25-3	C30H63O3P	502.451	Chemical Industrial
(Z)-Hex-3-enyl butyrate	DTXSID6051772	16491-36-4	C10H18O2	170.131	Food Additive	InChI=1S/C10H18O2/c1-3-5-6-7-9-12-10(11)8-4-2/h5-6H,3-4,7-9H2,1-2H3/b6-5-	CCCC(=O)OCC\C=C/CC	ZCHOPXVYTWUHDS-WAYWQWQTSA-N	5352438
Salicylaldehyde oxime	DTXSID9052638	94-67-7	C7H7NO2	137.048	Chemical Industrial	InChI=1S/C7H7NO2/c9-7-4-2-1-3-6(7)5-8-10/h1-5,9-10H	ON=CC1=C(O)C=CC=C1	ORIHZIZPTZTNCU-UHFFFAOYSA-N	7200
2-Amino-4,6-dimethylpyrimidine	DTXSID8052510	767-15-7	C6H9N3	123.08	Pesticide	InChI=1S/C6H9N3/c1-4-3-5(2)9-6(7)8-4/h3H,1-2H3,(H2,7,8,9)	CC1=CC(C)=NC(N)=N1	IDQNBVFPZMCDDN-UHFFFAOYSA-N	13021
Isoeugenyl acetate	DTXSID0052625	93-29-8	C12H14O3	206.094	Food Additive	InChI=1S/C12H14O3/c1-4-5-10-6-7-11(15-9(2)13)12(8-10)14-3/h4-8H,1-3H3	COC1=C(OC(C)=O)C=CC(C=CC)=C1	IUSBVFZKQJGVEP-UHFFFAOYSA-N	7137
1-Methoxy-2-propyl acetate	DTXSID1026796	108-65-6	C6H12O3	132.079	Cosmetic ingredient	InChI=1S/C6H12O3/c1-5(4-8-3)9-6(2)7/h5H,4H2,1-3H3	COCC(C)OC(C)=O	LLHKCFNBLRBOGN-UHFFFAOYSA-N	7946
Piperonyl butoxide	DTXSID1021166	51-03-6	C19H30O5	338.209	Cosmetic ingredient	InChI=1S/C19H30O5/c1-3-5-7-20-8-9-21-10-11-22-14-17-13-19-18(23-15-24-19)12-16(17)6-4-2/h12-13H,3-11,14-15H2,1-2H3	CCCCOCCOCCOCC1=CC2=C(OCO2)C=C1CCC	FIPWRIJSWJWJAI-UHFFFAOYSA-N	5794
Benzenesulfonic acid, 2,2′-[(9,10-dihydro-9,10-dioxo-1,4-anthracenediyl)diimino]bis[5-methyl-, sodium salt (1:2)	DTXSID2024903	4403-90-1	C28H20N2Na2O8S2	622.046	Color Dyes	InChI=1S/C28H22N2O8S2.2Na/c1-15-7-9-19(23(13-15)39(33,34)35)29-21-11-12-22(30-20-10-8-16(2)14-24(20)40(36,37)38)26-25(21)27(31)17-5-3-4-6-18(17)28(26)32;;/h3-14,29-30H,1-2H3,(H,33,34,35)(H,36,37,38);;/q;2*+1/p-2	[Na+].[Na+].CC1=CC(=C(NC2=C3C(=O)C4=CC=CC=C4C(=O)C3=C(NC3=C(C=C(C)C=C3)S([O-])(=O)=O)C=C2)C=C1)S([O-])(=O)=O	FPAYXBWMYIMERV-UHFFFAOYSA-L	20432
Butylparaben	DTXSID3020209	94-26-8	C11H14O3	194.094	Cosmetic ingredient	InChI=1S/C11H14O3/c1-2-3-8-14-11(13)9-4-6-10(12)7-5-9/h4-7,12H,2-3,8H2,1H3	CCCCOC(=O)C1=CC=C(O)C=C1	QFOHBWFCKVYLES-UHFFFAOYSA-N	7184
Erythromycin	DTXSID4022991	114-07-8	C37H67NO13	733.461	Pharmaceutical	InChI=1S/C37H67NO13/c1-14-25-37(10,45)30(41)20(4)27(39)18(2)16-35(8,44)32(51-34-28(40)24(38(11)12)15-19(3)47-34)21(5)29(22(6)33(43)49-25)50-26-17-36(9,46-13)31(42)23(7)48-26/h18-26,28-32,34,40-42,44-45H,14-17H2,1-13H3/t18-,19-,20+,21+,22-,23+,24+,25-,26+,28-,29+,30-,31+,32-,34+,35-,36-,37-/m1/s1	CC[C@H]1OC(=O)[C@H](C)[C@@H](O[C@H]2C[C@@](C)(OC)[C@@H](O)[C@H](C)O2)[C@H](C)[C@@H](O[C@@H]2O[C@H](C)C[C@@H]([C@H]2O)N(C)C)[C@](C)(O)C[C@@H](C)C(=O)[C@H](C)[C@@H](O)[C@]1(C)O	ULGZDMOVFRHVEP-RWJQBGPGSA-N	12560
Clodinafop-propargyl	DTXSID6032354	105512-06-9	C17H13ClFNO4	349.052	Pesticide	InChI=1S/C17H13ClFNO4/c1-3-8-22-17(21)11(2)23-13-4-6-14(7-5-13)24-16-15(19)9-12(18)10-20-16/h1,4-7,9-11H,8H2,2H3/t11-/m1/s1	C[C@@H](OC1=CC=C(OC2=NC=C(Cl)C=C2F)C=C1)C(=O)OCC#C	JBDHZKLJNAIJNC-LLVKDONJSA-N	92431
Propyl acetate	DTXSID6021901	109-60-4	C5H10O2	102.068	Food Additive	InChI=1S/C5H10O2/c1-3-4-7-5(2)6/h3-4H2,1-2H3	CCCOC(C)=O	YKYONYBAUNKHLG-UHFFFAOYSA-N	7997
3-Phenylprop-2-enal	DTXSID1024835	104-55-2	C9H8O	132.058	Chemical Industrial	InChI=1S/C9H8O/c10-8-4-7-9-5-2-1-3-6-9/h1-8H	O=CC=CC1=CC=CC=C1	KJPRLNWUNMBNBZ-UHFFFAOYSA-N	307
Oxasulfuron	DTXSID4034364	144651-06-9	C17H18N4O6S	406.095	Pesticide	InChI=1S/C17H18N4O6S/c1-10-7-11(2)19-16(18-10)20-17(23)21-28(24,25)14-6-4-3-5-13(14)15(22)27-12-8-26-9-12/h3-7,12H,8-9H2,1-2H3,(H2,18,19,20,21,23)	CC1=CC(C)=NC(NC(=O)NS(=O)(=O)C2=C(C=CC=C2)C(=O)OC2COC2)=N1	IOXAXYHXMLCCJJ-UHFFFAOYSA-N	86443
Hexaconazole	DTXSID4034653	79983-71-4	C14H17Cl2N3O	313.075	Pesticide	InChI=1S/C14H17Cl2N3O/c1-2-3-6-14(20,8-19-10-17-9-18-19)12-5-4-11(15)7-13(12)16/h4-5,7,9-10,20H,2-3,6,8H2,1H3	CCCCC(O)(CN1C=NC=N1)C1=CC=C(Cl)C=C1Cl	STMIIPIFODONDC-UHFFFAOYSA-N	66461
Mesosulfuron-methyl	DTXSID6034712	208465-21-8	C17H21N5O9S2	503.078	Pesticide	InChI=1S/C17H21N5O9S2/c1-29-13-8-14(30-2)20-16(19-13)21-17(24)22-33(27,28)12-7-10(9-18-32(4,25)26)5-6-11(12)15(23)31-3/h5-8,18H,9H2,1-4H3,(H2,19,20,21,22,24)	COC(=O)C1=C(C=C(CNS(C)(=O)=O)C=C1)S(=O)(=O)NC(=O)NC1=NC(OC)=CC(OC)=N1	NIFKBBMCXCMCAO-UHFFFAOYSA-N	11409499
4-(4-Chlorophenyl)-2-phenyl-2-(1H-1,2,4-triazol-1-ylmethyl)butyronitrile	DTXSID8032548	114369-43-6	C19H17ClN4	336.114	Pesticide	InChI=1S/C19H17ClN4/c20-18-8-6-16(7-9-18)10-11-19(12-21,13-24-15-22-14-23-24)17-4-2-1-3-5-17/h1-9,14-15H,10-11,13H2	ClC1=CC=C(CCC(CN2C=NC=N2)(C#N)C2=CC=CC=C2)C=C1	RQDJADAKIFFEKQ-UHFFFAOYSA-N	86138
Methyl 3,5-bis(tert-butyl)-4-hydroxyhydrocinnamate	DTXSID7027623	6386-38-5	C18H28O3	292.204	Cosmetic ingredient	InChI=1S/C18H28O3/c1-17(2,3)13-10-12(8-9-15(19)21-7)11-14(16(13)20)18(4,5)6/h10-11,20H,8-9H2,1-7H3	COC(=O)CCC1=CC(=C(O)C(=C1)C(C)(C)C)C(C)(C)C	PXMJCECEFTYEKE-UHFFFAOYSA-N	62603
Butyl myristate	DTXSID4038716	110-36-1	C18H36O2	284.272	Cosmetic ingredient	InChI=1S/C18H36O2/c1-3-5-7-8-9-10-11-12-13-14-15-16-18(19)20-17-6-4-2/h3-17H2,1-2H3	CCCCCCCCCCCCCC(=O)OCCCC	DHAZIUXMHRHVMP-UHFFFAOYSA-N	8047
Khellin	DTXSID9045267	82-02-0	C14H12O5	260.068	Pharmaceutical	InChI=1S/C14H12O5/c1-7-6-9(15)10-11(16-2)8-4-5-18-12(8)14(17-3)13(10)19-7/h4-6H,1-3H3	COC1=C2OC(C)=CC(=O)C2=C(OC)C2=C1OC=C2	HSMPDPBYAYSOBC-UHFFFAOYSA-N	3828
N-(3-Chloro-4-methylphenyl)acetamide	DTXSID8042181	7149-79-3	C9H10ClNO	183.045	Pesticide	InChI=1S/C9H10ClNO/c1-6-3-4-8(5-9(6)10)11-7(2)12/h3-5H,1-2H3,(H,11,12)	CC(=O)NC1=CC(Cl)=C(C)C=C1	IGLVCWPPISIXPR-UHFFFAOYSA-N	23537
Nilutamide	DTXSID3034165	63612-50-0	C12H10F3N3O4	317.062	Pharmaceutical	InChI=1S/C12H10F3N3O4/c1-11(2)9(19)17(10(20)16-11)6-3-4-8(18(21)22)7(5-6)12(13,14)15/h3-5H,1-2H3,(H,16,20)	CC1(C)NC(=O)N(C1=O)C1=CC(=C(C=C1)[N+]([O-])=O)C(F)(F)F	XWXYUMMDTVBTOU-UHFFFAOYSA-N	4493
Monolinuron	DTXSID0037576	1746-81-2	C9H11ClN2O2	214.051	Pesticide	InChI=1S/C9H11ClN2O2/c1-12(14-2)9(13)11-8-5-3-7(10)4-6-8/h3-6H,1-2H3,(H,11,13)	CON(C)C(=O)NC1=CC=C(Cl)C=C1	LKJPSUCKSLORMF-UHFFFAOYSA-N	15629
Emamectin benzoate	DTXSID0034566	155569-91-8	C56H81NO15	1007.56	Pesticide
Pyrimidine-2,4,5,6(1H,3H)-tetrone tetrahydrate	DTXSID5047241	6010-91-9	C4H10N2O8	214.044	Chemical Industrial	InChI=1S/C4H2N2O4.4H2O/c7-1-2(8)5-4(10)6-3(1)9;;;;/h(H2,5,6,8,9,10);4*1H2	O.O.O.O.O=C1NC(=O)C(=O)C(=O)N1	JJROYYCRHFNFNC-UHFFFAOYSA-N	5781
4-Chlorodiphenyl ether	DTXSID2052447	7005-72-3	C12H9ClO	204.034	Chemical Industrial	InChI=1S/C12H9ClO/c13-10-6-8-12(9-7-10)14-11-4-2-1-3-5-11/h1-9H	ClC1=CC=C(OC2=CC=CC=C2)C=C1	PGPNJCAMHOJTEF-UHFFFAOYSA-N	23436
Ethylene glycol diethyl ether	DTXSID5025285	629-14-1	C6H14O2	118.099	Chemical Industrial	InChI=1S/C6H14O2/c1-3-7-5-6-8-4-2/h3-6H2,1-2H3	CCOCCOCC	LZDKZFUFMNSQCJ-UHFFFAOYSA-N	12375
Titanium(4+) tetrakis(2-ethyl-3-hydroxyhexan-1-olate)	DTXSID1044695	5575-43-9	C32H68O8Ti	628.439	Chemical Industrial	InChI=1S/4C8H17O2.Ti/c4*1-3-5-8(10)7(4-2)6-9;/h4*7-8,10H,3-6H2,1-2H3;/q4*-1;+4	[Ti+4].CCCC(O)C(CC)C[O-].CCCC(O)C(CC)C[O-].CCCC(O)C(CC)C[O-].CCCC(O)C(CC)C[O-]	BKLRDAVSRSSKAU-UHFFFAOYSA-N	7211
Triethylamine	DTXSID3024366	121-44-8	C6H15N	101.12	Food Additive	InChI=1S/C6H15N/c1-4-7(5-2)6-3/h4-6H2,1-3H3	CCN(CC)CC	ZMANZCXQSJIPKH-UHFFFAOYSA-N	8471
4-Methyl-3-heptanol	DTXSID0041519	14979-39-6	C8H18O	130.136	Pesticide	InChI=1S/C8H18O/c1-4-6-7(3)8(9)5-2/h7-9H,4-6H2,1-3H3	CCCC(C)C(O)CC	BKQICAFAUMRYLZ-UHFFFAOYSA-N	26989
Grinstad Soft-N-Safe	DTXSID3047394	NOCAS_47394	C27H48O8	500.335	Pharmaceutical
4-Chloropyridine 1-oxide	DTXSID0041513	1121-76-2	C5H4ClNO	128.998	Pesticide	InChI=1S/C5H4ClNO/c6-5-1-3-7(8)4-2-5/h1-4H	[O-][N+]1=CC=C(Cl)C=C1	DPJVRASYWYOFSJ-UHFFFAOYSA-N	70724
Methyl parathion	DTXSID1020855	298-00-0	C8H10NO5PS	263.002	Flame Retardant	InChI=1S/C8H10NO5PS/c1-12-15(16,13-2)14-8-5-3-7(4-6-8)9(10)11/h3-6H,1-2H3	COP(=S)(OC)OC1=CC=C(C=C1)[N+]([O-])=O	RLBIQVVOMOPOHC-UHFFFAOYSA-N	4130
N-Vinylcaprolactam	DTXSID1041423	2235-00-9	C8H13NO	139.1	Chemical Industrial	InChI=1S/C8H13NO/c1-2-9-7-5-3-4-6-8(9)10/h2H,1,3-7H2	C=CN1CCCCCC1=O	JWYVGKFDLWWQJX-UHFFFAOYSA-N	75227
Tris(2,3-dibromopropyl) phosphate	DTXSID5021413	126-72-7	C9H15Br6O4P	691.581	Flame Retardant	InChI=1S/C9H15Br6O4P/c10-1-7(13)4-17-20(16,18-5-8(14)2-11)19-6-9(15)3-12/h7-9H,1-6H2	BrCC(Br)COP(=O)(OCC(Br)CBr)OCC(Br)CBr	PQYJRMFWJJONBO-UHFFFAOYSA-N	31356
(6)-Gingerol	DTXSID3041035	23513-14-6	C17H26O4	294.183	Food Additive	InChI=1S/C17H26O4/c1-3-4-5-6-14(18)12-15(19)9-7-13-8-10-16(20)17(11-13)21-2/h8,10-11,14,18,20H,3-7,9,12H2,1-2H3/t14-/m0/s1	CCCCC[C@H](O)CC(=O)CCC1=CC=C(O)C(OC)=C1	NLDDIKRKFXEWBK-AWEZNQCLSA-N	442793
Pigment Violet 29	DTXSID9052555	81-33-4	C24H10N2O4	390.064	Color Dyes	InChI=1S/C24H10N2O4/c27-21-13-5-1-9-10-2-6-15-20-16(24(30)26-23(15)29)8-4-12(18(10)20)11-3-7-14(22(28)25-21)19(13)17(9)11/h1-8H,(H,25,27,28)(H,26,29,30)	O=C1NC(=O)C2=CC=C3C4=CC=C5C(=O)NC(=O)C6=CC=C(C7=CC=C1C2=C37)C4=C56	KJOLVZJFMDVPGB-UHFFFAOYSA-N	66475
2,4-Dichlorobenzyl alcohol	DTXSID9041362	1777-82-8	C7H6Cl2O	175.98	Pharmaceutical	InChI=1S/C7H6Cl2O/c8-6-2-1-5(4-10)7(9)3-6/h1-3,10H,4H2	OCC1=C(Cl)C=C(Cl)C=C1	DBHODFSFBXJZNY-UHFFFAOYSA-N	15684
Chlordimeform hydrochloride	DTXSID5044811	19750-95-9	C10H14Cl2N2	232.053	Pesticide	InChI=1S/C10H13ClN2.ClH/c1-8-6-9(11)4-5-10(8)12-7-13(2)3;/h4-7H,1-3H3;1H	Cl.CN(C)C=NC1=CC=C(Cl)C=C1C	WZFNZVJGDCKNME-UHFFFAOYSA-N	22544
Bromamine acid sodium salt	DTXSID9029277	6258-06-6	C14H7BrNNaO5S	402.913	Chemical Industrial	InChI=1S/C14H8BrNO5S.Na/c15-8-5-9(22(19,20)21)12(16)11-10(8)13(17)6-3-1-2-4-7(6)14(11)18;/h1-5H,16H2,(H,19,20,21);/q;+1/p-1	[Na+].NC1=C(C=C(Br)C2=C1C(=O)C1=C(C=CC=C1)C2=O)S([O-])(=O)=O	TXMRAEGWZZVGIH-UHFFFAOYSA-M	22628
Monosodium 8-amino-1-naphthol-3,6-disulfonate monohydrate	DTXSID5046980	312693-54-2	C10H10NNaO8S2	358.975	Chemical Industrial	InChI=1S/C10H9NO7S2.Na.H2O/c11-8-3-6(19(13,14)15)1-5-2-7(20(16,17)18)4-9(12)10(5)8;;/h1-4,12H,11H2,(H,13,14,15)(H,16,17,18);;1H2/q;+1;/p-1	O.[Na+].NC1=CC(=CC2=C1C(O)=CC(=C2)S(O)(=O)=O)S([O-])(=O)=O	YYIGOAMEITZADH-UHFFFAOYSA-M	7009
Bitertanol	DTXSID2037502	55179-31-2	C20H23N3O2	337.179	Pesticide	InChI=1S/C20H23N3O2/c1-20(2,3)18(24)19(23-14-21-13-22-23)25-17-11-9-16(10-12-17)15-7-5-4-6-8-15/h4-14,18-19,24H,1-3H3	CC(C)(C)C(O)C(OC1=CC=C(C=C1)C1=CC=CC=C1)N1C=NC=N1	VGPIBGGRCVEHQZ-UHFFFAOYSA-N	91656
N-Methyldioctylamine	DTXSID9042209	4455-26-9	C17H37N	255.293	Surfactant	InChI=1S/C17H37N/c1-4-6-8-10-12-14-16-18(3)17-15-13-11-9-7-5-2/h4-17H2,1-3H3	CCCCCCCCN(C)CCCCCCCC	YJLYANLCNIKXMG-UHFFFAOYSA-N	78202
Triflumuron	DTXSID5034355	64628-44-0	C15H10ClF3N2O3	358.033	Pesticide	InChI=1S/C15H10ClF3N2O3/c16-12-4-2-1-3-11(12)13(22)21-14(23)20-9-5-7-10(8-6-9)24-15(17,18)19/h1-8H,(H2,20,21,22,23)	FC(F)(F)OC1=CC=C(NC(=O)NC(=O)C2=CC=CC=C2Cl)C=C1	XAIPTRIXGHTTNT-UHFFFAOYSA-N	47445
Cyclohex-3-en-1-ylmethanol	DTXSID0044600	1679-51-2	C7H12O	112.089	Plastic	InChI=1S/C7H12O/c8-6-7-4-2-1-3-5-7/h1-2,7-8H,3-6H2	OCC1CCC=CC1	VEIYJWQZNGASMA-UHFFFAOYSA-N	15512
2-Butyl-1H-isoindole-1,3(2H)-dione	DTXSID8044591	1515-72-6	C12H13NO2	203.095	Chemical Industrial	InChI=1S/C12H13NO2/c1-2-3-8-13-11(14)9-6-4-5-7-10(9)12(13)15/h4-7H,2-3,8H2,1H3	CCCCN1C(=O)C2=C(C=CC=C2)C1=O	DLKDEVCJRCPTLN-UHFFFAOYSA-N	73812
Trivertal	DTXSID5044813	27939-60-2	C9H14O	138.105	Food Additive
Diofenolan	DTXSID2041884	63837-33-2	C18H20O4	300.136	Pesticide	InChI=1S/C18H20O4/c1-2-18-20-13-17(22-18)12-19-14-8-10-16(11-9-14)21-15-6-4-3-5-7-15/h3-11,17-18H,2,12-13H2,1H3	CCC1OCC(COC2=CC=C(OC3=CC=CC=C3)C=C2)O1	ZDOOQPFIGYHZFV-UHFFFAOYSA-N	4578030
Octinoxate	DTXSID1025302	5466-77-3	C18H26O3	290.188	Pharmaceutical	InChI=1S/C18H26O3/c1-4-6-7-15(5-2)14-21-18(19)13-10-16-8-11-17(20-3)12-9-16/h8-13,15H,4-7,14H2,1-3H3	CCCCC(CC)COC(=O)C=CC1=CC=C(OC)C=C1	YBGZDTIWKVFICR-UHFFFAOYSA-N	21630
4-(2,5-Diethoxy-4-nitrophenyl)morpholine	DTXSID0044737	86-16-8	C14H20N2O5	296.137	Chemical Industrial	InChI=1S/C14H20N2O5/c1-3-20-13-10-12(16(17)18)14(21-4-2)9-11(13)15-5-7-19-8-6-15/h9-10H,3-8H2,1-2H3	CCOC1=CC(=C(OCC)C=C1N1CCOCC1)[N+]([O-])=O	KNHGNICBXADRMC-UHFFFAOYSA-N	66571
1,2-Epoxybutane	DTXSID6020569	106-88-7	C4H8O	72.0575	Chemical Industrial	InChI=1S/C4H8O/c1-2-4-3-5-4/h4H,2-3H2,1H3	CCC1CO1	RBACIKXCRWGCBB-UHFFFAOYSA-N	7834
N-(2,4-Dimethylphenyl)formamide	DTXSID6037697	60397-77-5	C9H11NO	149.084	Pesticide	InChI=1S/C9H11NO/c1-7-3-4-9(10-6-11)8(2)5-7/h3-6H,1-2H3,(H,10,11)	CC1=CC=C(NC=O)C(C)=C1	JOFDPSBOUCXJCC-UHFFFAOYSA-N	92363
AVE6324	DTXSID0047377	NOCAS_47377	C31H36Cl2N4O7S	678.168	Pharmaceutical	InChI=1S/C31H35ClN4O7S.ClH/c1-5-40-31(39)42-19(4)41-30(38)20-6-7-24-21(14-20)15-25(29(37)33-22-10-12-35(13-11-22)18(2)3)36(24)17-23-16-26(43-34-23)27-8-9-28(32)44-27;/h6-9,14-16,18-19,22H,5,10-13,17H2,1-4H3,(H,33,37);1H/t19-;/m1./s1	Cl.CCOC(=O)O[C@H](C)OC(=O)C1=CC=C2N(CC3=NOC(=C3)C3=CC=C(Cl)S3)C(=CC2=C1)C(=O)NC1CCN(CC1)C(C)C	KXZHIBIURCLFBV-FSRHSHDFSA-N	53316384
DL-Goitrin	DTXSID10274235	13190-34-6	C5H7NOS	129.025	Pharmaceutical	InChI=1S/C5H7NOS/c1-2-4-3-6-5(8)7-4/h2,4H,1,3H2,(H,6,8)	C=CC1CNC(=S)O1	UZQVYLOFLQICCT-UHFFFAOYSA-N	3034683
Ethyl 2-methylbutyrate	DTXSID3052488	7452-79-1	C7H14O2	130.099	Food Additive	InChI=1S/C7H14O2/c1-4-6(3)7(8)9-5-2/h6H,4-5H2,1-3H3	CCOC(=O)C(C)CC	HCRBXQFHJMCTLF-UHFFFAOYSA-N	24020
2,2′-Dihydroxy-4-methoxybenzophenone	DTXSID3022403	131-53-3	C14H12O4	244.074	Pharmaceutical	InChI=1S/C14H12O4/c1-18-9-6-7-11(13(16)8-9)14(17)10-4-2-3-5-12(10)15/h2-8,15-16H,1H3	COC1=CC=C(C(=O)C2=C(O)C=CC=C2)C(O)=C1	MEZZCSHVIGVWFI-UHFFFAOYSA-N	8569
2-Myristoyl glycerol	DTXSID0058699	3443-83-2	C17H34O4	302.246	Chemical Industrial	InChI=1S/C17H34O4/c1-2-3-4-5-6-7-8-9-10-11-12-13-17(20)21-16(14-18)15-19/h16,18-19H,2-15H2,1H3	CCCCCCCCCCCCCC(=O)OC(CO)CO	TVIMZSOUQXNWHO-UHFFFAOYSA-N	137938
Methyl 2,3-dibromopropionate	DTXSID2042145	1729-67-5	C4H6Br2O2	243.873	Pesticide	InChI=1S/C4H6Br2O2/c1-8-4(7)3(6)2-5/h3H,2H2,1H3	COC(=O)C(Br)CBr	ROXQOUUAPQUMLN-UHFFFAOYSA-N	95428
tert-Butyl hydroperoxide (70% Solution in Water)	DTXSID6031209	NOCAS_31209	C4H10O2	90.0681	Chemical Industrial
Bromoform	DTXSID1021374	75-25-2	CHBr3	249.763	Flame Retardant	InChI=1S/CHBr3/c2-1(3)4/h1H	BrC(Br)Br	DIKBFYAXUHHXCS-UHFFFAOYSA-N	5558
Dibutyl 1,2-benzenedicarboxylate	DTXSID2021781	84-74-2	C16H22O4	278.152	Plastic	InChI=1S/C16H22O4/c1-3-5-11-19-15(17)13-9-7-8-10-14(13)16(18)20-12-6-4-2/h7-10H,3-6,11-12H2,1-2H3	CCCCOC(=O)C1=CC=CC=C1C(=O)OCCCC	DOIRQSBPFJWKBE-UHFFFAOYSA-N	3026
Fluoxetine hydrochloride	DTXSID7020635	56296-78-7	C17H19ClF3NO	345.111	Pharmaceutical	InChI=1S/C17H18F3NO.ClH/c1-21-12-11-16(13-5-3-2-4-6-13)22-15-9-7-14(8-10-15)17(18,19)20;/h2-10,16,21H,11-12H2,1H3;1H	Cl.CNCCC(OC1=CC=C(C=C1)C(F)(F)F)C1=CC=CC=C1	GIYXAJPCNFJEHY-UHFFFAOYSA-N	3386
Flufenacet	DTXSID2032552	142459-58-3	C14H13F4N3O2S	363.066	Pesticide	InChI=1S/C14H13F4N3O2S/c1-8(2)21(10-5-3-9(15)4-6-10)11(22)7-23-13-20-19-12(24-13)14(16,17)18/h3-6,8H,7H2,1-2H3	CC(C)N(C(=O)COC1=NN=C(S1)C(F)(F)F)C1=CC=C(F)C=C1	IANUJLZYFUDJIH-UHFFFAOYSA-N	86429
Demeton-S	DTXSID9037535	126-75-0	C8H19O3PS2	258.051	Pesticide	InChI=1S/C8H19O3PS2/c1-4-10-12(9,11-5-2)14-8-7-13-6-3/h4-8H2,1-3H3	CCOP(=O)(OCC)SCCSCC	GRPRVIYRYGLIJU-UHFFFAOYSA-N	24723
Azobenzene	DTXSID8020123	103-33-3	C12H10N2	182.084	Pesticide	InChI=1S/C12H10N2/c1-3-7-11(8-4-1)13-14-12-9-5-2-6-10-12/h1-10H	C1=CC=C(C=C1)N=NC1=CC=CC=C1	DMLAVOWQYNRWNQ-UHFFFAOYSA-N	2272
Atropine sulfate monohydrate	DTXSID3040724	5908-99-6	C34H50N2O11S	694.314	Chemical Industrial	InChI=1S/2C17H23NO3.H2O4S.H2O/c2*1-18-13-7-8-14(18)10-15(9-13)21-17(20)16(11-19)12-5-3-2-4-6-12;1-5(2,3)4;/h2*2-6,13-16,19H,7-11H2,1H3;(H2,1,2,3,4);1H2/t2*13-,14-,16?;;/m11../s1	O.OS(O)(=O)=O.[H][C@@]12CC[C@]([H])(CC([H])(C1)OC(=O)C(CO)C1=CC=CC=C1)N2C.[H][C@@]12CC[C@]([H])(CC([H])(C1)OC(=O)C(CO)C1=CC=CC=C1)N2C	JPKKQJKQTPNWTR-DRQJKWSMSA-N	6321299
Phosfolan	DTXSID1042285	947-02-4	C7H14NO3PS2	255.015	Pesticide	InChI=1S/C7H14NO3PS2/c1-3-10-12(9,11-4-2)8-7-13-5-6-14-7/h3-6H2,1-2H3	CCOP(=O)(OCC)N=C1SCCS1	ILBONRFSLATCRE-UHFFFAOYSA-N	13689
Sodium pyruvate	DTXSID6040614	113-24-6	C3H3NaO3	109.998	Pharmaceutical	InChI=1S/C3H4O3.Na/c1-2(4)3(5)6;/h1H3,(H,5,6);/q;+1/p-1	[Na+].CC(=O)C([O-])=O	DAEPDZWVDSPTHF-UHFFFAOYSA-M	1060
Tetramethylammonium chloride	DTXSID6021749	75-57-0	C4H12ClN	109.066	Cosmetic ingredient	InChI=1S/C4H12N.ClH/c1-5(2,3)4;/h1-4H3;1H/q+1;/p-1	[Cl-].C[N+](C)(C)C	OKIZCWYLBDKLSU-UHFFFAOYSA-M	6380
3-Pyridinol	DTXSID1051563	109-00-2	C5H5NO	95.0371	Surfactant	InChI=1S/C5H5NO/c7-5-2-1-3-6-4-5/h1-4,7H	OC1=CN=CC=C1	GRFNBEZIAWKNCO-UHFFFAOYSA-N	7971
Cinchophen	DTXSID0040705	132-60-5	C16H11NO2	249.079	Pharmaceutical	InChI=1S/C16H11NO2/c18-16(19)13-10-15(11-6-2-1-3-7-11)17-14-9-5-4-8-12(13)14/h1-10H,(H,18,19)	OC(=O)C1=C2C=CC=CC2=NC(=C1)C1=CC=CC=C1	YTRMTPPVNRALON-UHFFFAOYSA-N	8593
Tris(2-butoxyethyl) phosphate	DTXSID5021758	78-51-3	C18H39O7P	398.243	Flame Retardant	InChI=1S/C18H39O7P/c1-4-7-10-20-13-16-23-26(19,24-17-14-21-11-8-5-2)25-18-15-22-12-9-6-3/h4-18H2,1-3H3	CCCCOCCOP(=O)(OCCOCCCC)OCCOCCCC	WTLBZVNBAKMVDP-UHFFFAOYSA-N	6540
1-(2,4-Dimethyl-1,3-thiazol-5-yl)ethanone	DTXSID8047680	38205-60-6	C7H9NOS	155.04	Food Additive	InChI=1S/C7H9NOS/c1-4-7(5(2)9)10-6(3)8-4/h1-3H3	CC(=O)C1=C(C)N=C(C)S1	BLQOKWQUTLNKON-UHFFFAOYSA-N	520888
3-Methylbutanal	DTXSID1021619	590-86-3	C5H10O	86.0732	Cosmetic ingredient	InChI=1S/C5H10O/c1-5(2)3-4-6/h4-5H,3H2,1-2H3	CC(C)CC=O	YGHRJJRRZDOVPD-UHFFFAOYSA-N	11552
Xanthinol niacinate	DTXSID0023743	437-74-1	C19H26N6O6	434.191	Chemical Industrial	InChI=1S/C13H21N5O4.C6H5NO2/c1-15(4-5-19)6-9(20)7-18-8-14-11-10(18)12(21)17(3)13(22)16(11)2;8-6(9)5-2-1-3-7-4-5/h8-9,19-20H,4-7H2,1-3H3;1-4H,(H,8,9)	OC(=O)C1=CC=CN=C1.CN(CCO)CC(O)CN1C=NC2=C1C(=O)N(C)C(=O)N2C	GEPMAHVDJHFBJI-UHFFFAOYSA-N	9913
2-Methylcyclohexanone	DTXSID6052245	583-60-8	C7H12O	112.089	Food Additive	InChI=1S/C7H12O/c1-6-4-2-3-5-7(6)8/h6H,2-5H2,1H3	CC1CCCCC1=O	LFSAPCRASZRSKS-UHFFFAOYSA-N	11419
Lead(II) acetate trihydrate	DTXSID3031521	6080-56-4	C4H12O7Pb	380.035	Pesticide	InChI=1S/2C2H4O2.3H2O.Pb/c2*1-2(3)4;;;;/h2*1H3,(H,3,4);3*1H2;/q;;;;;+2/p-2	O.O.O.[Pb++].CC([O-])=O.CC([O-])=O	MCEUZMYFCCOOQO-UHFFFAOYSA-L
Diclofenac	DTXSID6022923	15307-86-5	C14H11Cl2NO2	295.017	Pharmaceutical	InChI=1S/C14H11Cl2NO2/c15-10-5-3-6-11(16)14(10)17-12-7-2-1-4-9(12)8-13(18)19/h1-7,17H,8H2,(H,18,19)	OC(=O)CC1=C(NC2=C(Cl)C=CC=C2Cl)C=CC=C1	DCOPUUMXTXDBNB-UHFFFAOYSA-N	3033
Glyphosine	DTXSID2044557	2439-99-8	C4H11NO8P2	262.996	Pesticide	InChI=1S/C4H11NO8P2/c6-4(7)1-5(2-14(8,9)10)3-15(11,12)13/h1-3H2,(H,6,7)(H2,8,9,10)(H2,11,12,13)	OC(=O)CN(CP(O)(O)=O)CP(O)(O)=O	OXHDYFKENBXUEM-UHFFFAOYSA-N	17112
3-Methylcyclopentadecan-1-one	DTXSID8052192	541-91-3	C16H30O	238.23	Food Additive	InChI=1S/C16H30O/c1-15-12-10-8-6-4-2-3-5-7-9-11-13-16(17)14-15/h15H,2-14H2,1H3	CC1CCCCCCCCCCCCC(=O)C1	ALHUZKCOMYUFRB-UHFFFAOYSA-N	10947
Zinc neodecanoate	DTXSID4047040	27253-29-8	C20H38O4Zn	406.206	Chemical Industrial
Diuron	DTXSID0020446	330-54-1	C9H10Cl2N2O	232.017	Pesticide	InChI=1S/C9H10Cl2N2O/c1-13(2)9(14)12-6-3-4-7(10)8(11)5-6/h3-5H,1-2H3,(H,12,14)	CN(C)C(=O)NC1=CC(Cl)=C(Cl)C=C1	XMTQQYYKAHVGBJ-UHFFFAOYSA-N	3120
5,6,7,8-Tetrahydroquinoxaline	DTXSID4047678	34413-35-9	C8H10N2	134.084	Food Additive	InChI=1S/C8H10N2/c1-2-4-8-7(3-1)9-5-6-10-8/h5-6H,1-4H2	C1CCC2=NC=CN=C2C1	XCZPDOCRSYZOBI-UHFFFAOYSA-N	36822
9-Ethylcarbazole	DTXSID1052585	86-28-2	C14H13N	195.105	Chemical Industrial	InChI=1S/C14H13N/c1-2-15-13-9-5-3-7-11(13)12-8-4-6-10-14(12)15/h3-10H,2H2,1H3	CCN1C2=CC=CC=C2C2=C1C=CC=C2	PLAZXGNBGZYJSA-UHFFFAOYSA-N	6836
2-Methyl-2,4-pentanediol	DTXSID5021885	107-41-5	C6H14O2	118.099	Cosmetic ingredient	InChI=1S/C6H14O2/c1-5(7)4-6(2,3)8/h5,7-8H,4H2,1-3H3	CC(O)CC(C)(C)O	SVTBMSDMJJWYQN-UHFFFAOYSA-N	7870
Dimethyl sulfone	DTXSID4043937	67-71-0	C2H6O2S	94.0089	Pharmaceutical	InChI=1S/C2H6O2S/c1-5(2,3)4/h1-2H3	CS(C)(=O)=O	HHVIBTZHLRERCL-UHFFFAOYSA-N	6213
5-Methylquinoxaline	DTXSID4047090	13708-12-8	C9H8N2	144.069	Food Additive	InChI=1S/C9H8N2/c1-7-3-2-4-8-9(7)11-6-5-10-8/h2-6H,1H3	CC1=CC=CC2=NC=CN=C12	CQLOYHZZZCWHSG-UHFFFAOYSA-N	61670
Pentyl valerate	DTXSID8042218	2173-56-0	C10H20O2	172.146	Cosmetic ingredient	InChI=1S/C10H20O2/c1-3-5-7-9-12-10(11)8-6-4-2/h3-9H2,1-2H3	CCCCCOC(=O)CCCC	FGPPDYNPZTUNIU-UHFFFAOYSA-N	62433
Methyl 2-methyl-3-furyl disulfide	DTXSID9047704	65505-17-1	C6H8OS2	160.002	Food Additive	InChI=1S/C6H8OS2/c1-5-6(9-8-2)3-4-7-5/h3-4H,1-2H3	CSSC1=C(C)OC=C1	SRUTWBWLFKSTIS-UHFFFAOYSA-N	47649
Ethyl acetate	DTXSID1022001	141-78-6	C4H8O2	88.0524	Food Additive	InChI=1S/C4H8O2/c1-3-6-4(2)5/h3H2,1-2H3	CCOC(C)=O	XEKOWRVHYACXOJ-UHFFFAOYSA-N	8857
Methyl (2E)-2-nonenoate	DTXSID3047637	14952-06-8	C10H18O2	170.131	Chemical Industrial	InChI=1S/C10H18O2/c1-3-4-5-6-7-8-9-10(11)12-2/h8-9H,3-7H2,1-2H3/b9-8+	CCCCCC\C=C\C(=O)OC	ZWNPUELCBZVMDA-CMDGGOBGSA-N	5368076
Tetrabutylammonium bromide	DTXSID4044400	1643-19-2	C16H36BrN	321.203	Chemical Industrial	InChI=1S/C16H36N.BrH/c1-5-9-13-17(14-10-6-2,15-11-7-3)16-12-8-4;/h5-16H2,1-4H3;1H/q+1;/p-1	[Br-].CCCC[N+](CCCC)(CCCC)CCCC	JRMUNVKIHCOMHV-UHFFFAOYSA-M	16028
3-(Aminomethyl)pyridine	DTXSID2044424	3731-52-0	C6H8N2	108.069	Pharmaceutical	InChI=1S/C6H8N2/c7-4-6-2-1-3-8-5-6/h1-3,5H,4,7H2	NCC1=CN=CC=C1	HDOUGSFASVGDCS-UHFFFAOYSA-N	31018
Quinmerac	DTXSID1042364	90717-03-6	C11H8ClNO2	221.024	Pesticide	InChI=1S/C11H8ClNO2/c1-6-4-7-2-3-8(12)9(11(14)15)10(7)13-5-6/h2-5H,1H3,(H,14,15)	CC1=CC2=C(N=C1)C(C(O)=O)=C(Cl)C=C2	ALZOLUNSQWINIR-UHFFFAOYSA-N	91749
1'-Acetonaphthone	DTXSID4052635	941-98-0	C12H10O	170.073	Cosmetic ingredient	InChI=1S/C12H10O/c1-9(13)11-8-4-6-10-5-2-3-7-12(10)11/h2-8H,1H3	CC(=O)C1=CC=CC2=CC=CC=C12	QQLIGMASAVJVON-UHFFFAOYSA-N	13663
Oxfendazole	DTXSID9044112	53716-50-0	C15H13N3O3S	315.068	Pharmaceutical	InChI=1S/C15H13N3O3S/c1-21-15(19)18-14-16-12-8-7-11(9-13(12)17-14)22(20)10-5-3-2-4-6-10/h2-9H,1H3,(H2,16,17,18,19)	COC(=O)NC1=NC2=C(N1)C=CC(=C2)S(=O)C1=CC=CC=C1	BEZZFPOZAYTVHN-UHFFFAOYSA-N	40854
Benzhydrol	DTXSID2059015	91-01-0	C13H12O	184.089	Cosmetic ingredient	InChI=1S/C13H12O/c14-13(11-7-3-1-4-8-11)12-9-5-2-6-10-12/h1-10,13-14H	OC(C1=CC=CC=C1)C1=CC=CC=C1	QILSFLSDHQAZET-UHFFFAOYSA-N	7037
1H-Benzo[de]isoquinoline-1,3(2H)-dione	DTXSID0044731	81-83-4	C12H7NO2	197.048	Plastic	InChI=1S/C12H7NO2/c14-11-8-5-1-3-7-4-2-6-9(10(7)8)12(15)13-11/h1-6H,(H,13,14,15)	O=C1NC(=O)C2=CC=CC3=C2C1=CC=C3	XJHABGPPCLHLLV-UHFFFAOYSA-N	66491
Nitromethane	DTXSID2020977	75-52-5	CH3NO2	61.0164	Chemical Industrial	InChI=1S/CH3NO2/c1-2(3)4/h1H3	C[N+]([O-])=O	LYGJENNIWJXYER-UHFFFAOYSA-N	6375
dl-Tartaric acid	DTXSID5046986	133-37-9	C4H6O6	150.016	Surfactant	InChI=1S/C4H6O6/c5-1(3(7)8)2(6)4(9)10/h1-2,5-6H,(H,7,8)(H,9,10)/t1-,2-/m0/s1	O[C@@H]([C@H](O)C(O)=O)C(O)=O	FEWJPZIEWOKRBE-LWMBPPNESA-N	439655
Oxabentrinil	DTXSID8052489	74782-23-3	C13H13NO3	231.09	Pesticide	InChI=1S/C13H13NO3/c1-2-12(11-6-4-3-5-7-11)14-17-10-13-15-8-9-16-13/h1,3-7,13H,8-10H2	C#CC(=NOCC1OCCO1)C1=CC=CC=C1	YEMRRKGCMRSREH-UHFFFAOYSA-N	121232768
Benzo[k]fluoranthene	DTXSID0023909	207-08-9	C20H12	252.094	Polycyclic Aromatic Hydrocarbon (PAH)	InChI=1S/C20H12/c1-2-6-15-12-19-17-10-4-8-13-7-3-9-16(20(13)17)18(19)11-14(15)5-1/h1-12H	C1=CC2=CC3=C(C=C2C=C1)C1=C2C3=CC=CC2=CC=C1	HAXBIWFMXWRORI-UHFFFAOYSA-N	9158
3-Methyl-5-pyrazolone	DTXSID2051554	108-26-9	C4H6N2O	98.048	Chemical Industrial	InChI=1S/C4H6N2O/c1-3-2-4(7)6-5-3/h2H2,1H3,(H,6,7)	CC1=NNC(=O)C1	NHLAPJMCARJFOG-UHFFFAOYSA-N	7920
5-Chloro-1,3-benzothiazole-2(3H)-thione	DTXSID0022224	5331-91-9	C7H4ClNS2	200.947	Chemical Industrial	InChI=1S/C7H4ClNS2/c8-4-1-2-6-5(3-4)9-7(10)11-6/h1-3H,(H,9,10)	[H]N1C(=S)SC2=CC=C(Cl)C=C12	NKYDKCVZNMNZCM-UHFFFAOYSA-N	2723842
N-Ethylphthalimide	DTXSID4052134	5022-29-7	C10H9NO2	175.063	Chemical Industrial	InChI=1S/C10H9NO2/c1-2-11-9(12)7-5-3-4-6-8(7)10(11)13/h3-6H,2H2,1H3	CCN1C(=O)C2=CC=CC=C2C1=O	JZDSOQSUCWVBMV-UHFFFAOYSA-N	21120
Tripropyl orthoformate	DTXSID4044450	621-76-1	C10H22O3	190.157	Chemical Industrial	InChI=1S/C10H22O3/c1-4-7-11-10(12-8-5-2)13-9-6-3/h10H,4-9H2,1-3H3	CCCOC(OCCC)OCCC	RWNXXQFJBALKAX-UHFFFAOYSA-N	69311
C.I. Basic Orange 2	DTXSID0024559	532-82-1	C12H13ClN4	248.083	Color Dyes	InChI=1S/C12H12N4.ClH/c13-9-6-7-12(11(14)8-9)16-15-10-4-2-1-3-5-10;/h1-8H,13-14H2;1H	Cl.NC1=CC=C(N=NC2=CC=CC=C2)C(N)=C1	MCTQNEBFZMBRSQ-UHFFFAOYSA-N	10317
3-Methylindole	DTXSID8021775	83-34-1	C9H9N	131.073	Food Additive	InChI=1S/C9H9N/c1-7-6-10-9-5-3-2-4-8(7)9/h2-6,10H,1H3	CC1=CNC2=C1C=CC=C2	ZFRKQXVRDFCRJG-UHFFFAOYSA-N	6736
Di(2-ethylhexyl) phthalate	DTXSID5020607	117-81-7	C24H38O4	390.277	Plastic	InChI=1S/C24H38O4/c1-5-9-13-19(7-3)17-27-23(25)21-15-11-12-16-22(21)24(26)28-18-20(8-4)14-10-6-2/h11-12,15-16,19-20H,5-10,13-14,17-18H2,1-4H3	CCCCC(CC)COC(=O)C1=C(C=CC=C1)C(=O)OCC(CC)CCCC	BJQHLKABXJIVAM-UHFFFAOYSA-N	8343
Dextromethorphan hydrobromide	DTXSID60872346	125-69-9	C18H26BrNO	351.12	Pharmaceutical	InChI=1S/C18H25NO.BrH/c1-19-10-9-18-8-4-3-5-15(18)17(19)11-13-6-7-14(20-2)12-16(13)18;/h6-7,12,15,17H,3-5,8-11H2,1-2H3;1H/t15-,17+,18+;/m1./s1	Br.COC1=CC2=C(C[C@H]3[C@H]4CCCC[C@@]24CCN3C)C=C1	MISZALMBODQYFT-URVXVIKDSA-N	5360696
2-(Butan-2-yl)phenol	DTXSID2022331	89-72-5	C10H14O	150.104	Chemical Industrial	InChI=1S/C10H14O/c1-3-8(2)9-6-4-5-7-10(9)11/h4-8,11H,3H2,1-2H3	CCC(C)C1=C(O)C=CC=C1	NGFPWHGISWUQOI-UHFFFAOYSA-N	6984
gamma-Cyhalothrin	DTXSID1034501	76703-62-3	C23H19ClF3NO3	449.101	Pesticide	InChI=1S/C23H19ClF3NO3/c1-22(2)17(12-19(24)23(25,26)27)20(22)21(29)31-18(13-28)14-7-6-10-16(11-14)30-15-8-4-3-5-9-15/h3-12,17-18,20H,1-2H3/b19-12-/t17-,18+,20-/m0/s1	CC1(C)[C@@H](\C=C(/Cl)C(F)(F)F)[C@H]1C(=O)O[C@H](C#N)C1=CC=CC(OC2=CC=CC=C2)=C1	ZXQYGBMAQZUVMI-GCMPRSNUSA-N	6440554
Diisobutyl adipate	DTXSID9036690	141-04-8	C14H26O4	258.183	Food Additive	InChI=1S/C14H26O4/c1-11(2)9-17-13(15)7-5-6-8-14(16)18-10-12(3)4/h11-12H,5-10H2,1-4H3	CC(C)COC(=O)CCCCC(=O)OCC(C)C	RDOFJDLLWVCMRU-UHFFFAOYSA-N	8831
2,3-Diethylpyrazine	DTXSID6047101	15707-24-1	C8H12N2	136.1	Food Additive	InChI=1S/C8H12N2/c1-3-7-8(4-2)10-6-5-9-7/h5-6H,3-4H2,1-2H3	CCC1=NC=CN=C1CC	GZXXANJCCWGCSV-UHFFFAOYSA-N	27458
1-Methyl-1,3-dihydro-2H-benzimidazole-2-thione	DTXSID40178252	2360-22-7	C8H8N2S	164.041	Chemical Industrial	InChI=1S/C8H8N2S/c1-10-7-5-3-2-4-6(7)9-8(10)11/h2-5H,1H3,(H,9,11)	CN1C(=S)NC2=CC=CC=C12	CDNHLXOFELOEOL-UHFFFAOYSA-N	1522244
Butyl hydroxyacetate	DTXSID6044725	7397-62-8	C6H12O3	132.079	Chemical Industrial	InChI=1S/C6H12O3/c1-2-3-4-9-6(8)5-7/h7H,2-5H2,1H3	CCCCOC(=O)CO	VFGRALUHHHDIQI-UHFFFAOYSA-N	81882
Umbelliferone	DTXSID5052626	93-35-6	C9H6O3	162.032	Cosmetic ingredient	InChI=1S/C9H6O3/c10-7-3-1-6-2-4-9(11)12-8(6)5-7/h1-5,10H	OC1=CC=C2C=CC(=O)OC2=C1	ORHBXUUXSCNDEV-UHFFFAOYSA-N	5281426
1,3-Cyclohexanedione	DTXSID1044433	504-02-9	C6H8O2	112.052	Chemical Industrial	InChI=1S/C6H8O2/c7-5-2-1-3-6(8)4-5/h1-4H2	O=C1CCCC(=O)C1	HJSLFCCWAKVHIW-UHFFFAOYSA-N	10434
N,N-Bis(2-hydroxyethyl)formamide	DTXSID3044625	25209-66-9	C5H11NO3	133.074	Chemical Industrial	InChI=1S/C5H11NO3/c7-3-1-6(5-9)2-4-8/h5,7-8H,1-4H2	OCCN(CCO)C=O	AGQSGSYOSSBGLI-UHFFFAOYSA-N	91333
Propineb	DTXSID1052741	12071-83-9	C5H8N2S4Zn	287.886	Pesticide	InChI=1S/C5H10N2S4.Zn/c1-3(7-5(10)11)2-6-4(8)9;/h3H,2H2,1H3,(H2,6,8,9)(H2,7,10,11);/q;+2/p-2	[Zn++].CC(CNC([S-])=S)NC([S-])=S	KKMLIVYBGSAJPM-UHFFFAOYSA-L	3032572
N-Butyl-2,2,6,6-tetramethylpiperidin-4-amine	DTXSID7044926	36177-92-1	C13H28N2	212.225	Chemical Industrial	InChI=1S/C13H28N2/c1-6-7-8-14-11-9-12(2,3)15-13(4,5)10-11/h11,14-15H,6-10H2,1-5H3	CCCCNC1CC(C)(C)NC(C)(C)C1	FDAKZQLBIFPGSV-UHFFFAOYSA-N	118285
cis-Oleyl alcohol	DTXSID0022010	143-28-2	C18H36O	268.277	Food Additive	InChI=1S/C18H36O/c1-2-3-4-5-6-7-8-9-10-11-12-13-14-15-16-17-18-19/h9-10,19H,2-8,11-18H2,1H3/b10-9-	CCCCCCCC\C=C/CCCCCCCCO	ALSTYHKOOCGGFT-KTKRTIGZSA-N	5284499
Yttrium chloride	DTXSID2042515	10361-92-9	Cl3Y	193.812	Chemical Industrial	InChI=1S/3ClH.Y/h3*1H;/q;;;+3/p-3	[Cl-].[Cl-].[Cl-].[Y+3]	PCMOZDDGXKIOLL-UHFFFAOYSA-K
Monocyclohexyl phthalate	DTXSID3052729	7517-36-4	C14H16O4	248.105	Chemical Industrial	InChI=1S/C14H16O4/c15-13(16)11-8-4-5-9-12(11)14(17)18-10-6-2-1-3-7-10/h4-5,8-10H,1-3,6-7H2,(H,15,16)	OC(=O)C1=C(C=CC=C1)C(=O)OC1CCCCC1	PMDKYLLIOLFQPO-UHFFFAOYSA-N	165618
3,7-Dimethyloct-6-en-1-yl 2-methylbut-2-enoate	DTXSID3047556	255714-11-5	C15H26O2	238.193	Chemical Industrial	InChI=1S/C15H26O2/c1-6-14(5)15(16)17-11-10-13(4)9-7-8-12(2)3/h6,8,13H,7,9-11H2,1-5H3	CC=C(C)C(=O)OCCC(C)CCC=C(C)C	UCFQYMKLDPWFHZ-UHFFFAOYSA-N	90592
16-Methylheptadecanoic acid	DTXSID1040790	2724-58-5	C18H36O2	284.272	Cosmetic ingredient	InChI=1S/C18H36O2/c1-17(2)15-13-11-9-7-5-3-4-6-8-10-12-14-16-18(19)20/h17H,3-16H2,1-2H3,(H,19,20)	CC(C)CCCCCCCCCCCCCCC(O)=O	XDOFQFKRPWOURC-UHFFFAOYSA-N	21859
Octyl prop-2-enoate	DTXSID8044624	2499-59-4	C11H20O2	184.146	Chemical Industrial	InChI=1S/C11H20O2/c1-3-5-6-7-8-9-10-13-11(12)4-2/h4H,2-3,5-10H2,1H3	CCCCCCCCOC(=O)C=C	ANISOHQJBAQUQP-UHFFFAOYSA-N	17258
Texanol	DTXSID5027857	25265-77-4	C12H24O3	216.173	Chemical Industrial
Meclofenoxate hydrochloride	DTXSID8045141	3685-84-5	C12H17Cl2NO3	293.059	Food Additive	InChI=1S/C12H16ClNO3.ClH/c1-14(2)7-8-16-12(15)9-17-11-5-3-10(13)4-6-11;/h3-6H,7-9H2,1-2H3;1H	Cl.CN(C)CCOC(=O)COC1=CC=C(Cl)C=C1	FIVHOHCAXWQPGC-UHFFFAOYSA-N	4039
o,p'-DDT	DTXSID6022345	789-02-6	C14H9Cl5	351.915	Pesticide	InChI=1S/C14H9Cl5/c15-10-7-5-9(6-8-10)13(14(17,18)19)11-3-1-2-4-12(11)16/h1-8,13H	ClC1=CC=C(C=C1)C(C1=CC=CC=C1Cl)C(Cl)(Cl)Cl	CVUGPAFCQJIYDT-UHFFFAOYSA-N	13089
Diisononyl adipate	DTXSID5027982	33703-08-1	C24H46O4	398.34	Cosmetic ingredient
alpha-Gurjunene	DTXSID0052126	489-40-7	C15H24	204.188	Food Additive	InChI=1S/C15H24/c1-9-6-8-12-14(15(12,3)4)13-10(2)5-7-11(9)13/h9,11-12,14H,5-8H2,1-4H3/t9-,11-,12-,14-/m1/s1	C[C@@H]1CC[C@@H]2[C@H](C3=C(C)CC[C@H]13)C2(C)C	SPCXZDDGSGTVAW-XIDUGBJDSA-N	15560276
Pravastatin sodium	DTXSID6047525	81131-70-6	C23H35NaO7	446.228	Pharmaceutical	InChI=1S/C23H36O7.Na/c1-4-13(2)23(29)30-20-11-17(25)9-15-6-5-14(3)19(22(15)20)8-7-16(24)10-18(26)12-21(27)28;/h5-6,9,13-14,16-20,22,24-26H,4,7-8,10-12H2,1-3H3,(H,27,28);/q;+1/p-1/t13-,14-,16+,17+,18+,19-,20-,22-;/m0./s1	[Na+].CC[C@H](C)C(=O)O[C@H]1C[C@H](O)C=C2C=C[C@H](C)[C@H](CC[C@@H](O)C[C@@H](O)CC([O-])=O)[C@@H]12	VWBQYTRBTXKKOG-IYNICTALSA-M	54687
Pyridalyl	DTXSID8034875	179101-81-6	C18H14Cl4F3NO3	488.968	Pesticide	InChI=1S/C18H14Cl4F3NO3/c19-13-8-12(27-7-4-15(21)22)9-14(20)17(13)29-6-1-5-28-16-3-2-11(10-26-16)18(23,24)25/h2-4,8-10H,1,5-7H2	FC(F)(F)C1=CN=C(OCCCOC2=C(Cl)C=C(OCC=C(Cl)Cl)C=C2Cl)C=C1	AEHJMNVBLRLZKK-UHFFFAOYSA-N	11488729
N,N'-Di-tert-butylethane-1,2-diamine	DTXSID9044667	4062-60-6	C10H24N2	172.194	Plastic	InChI=1S/C10H24N2/c1-9(2,3)11-7-8-12-10(4,5)6/h11-12H,7-8H2,1-6H3	CC(C)(C)NCCNC(C)(C)C	KGHYGBGIWLNFAV-UHFFFAOYSA-N	77680
N,N-Diethyldodecanamide	DTXSID5044655	3352-87-2	C16H33NO	255.256	Chemical Industrial	InChI=1S/C16H33NO/c1-4-7-8-9-10-11-12-13-14-15-16(18)17(5-2)6-3/h4-15H2,1-3H3	CCCCCCCCCCCC(=O)N(CC)CC	CWNSVVHTTQBGQB-UHFFFAOYSA-N	18783
2-Benzofurancarboxaldehyde	DTXSID4047121	4265-16-1	C9H6O2	146.037	Food Additive	InChI=1S/C9H6O2/c10-6-8-5-7-3-1-2-4-9(7)11-8/h1-6H	O=CC1=CC2=C(O1)C=CC=C2	ADDZHRRCUWNSCS-UHFFFAOYSA-N	61341
Indium arsenide	DTXSID5023825	1303-11-3	AsIn	189.825	Chemical Industrial	InChI=1S/As.In	[As]#[In]	RPQDHPTXJYYUPQ-UHFFFAOYSA-N
N-Methyloctan-1-amine	DTXSID9044619	2439-54-5	C9H21N	143.167	Chemical Industrial	InChI=1S/C9H21N/c1-3-4-5-6-7-8-9-10-2/h10H,3-9H2,1-2H3	CCCCCCCCNC	SEGJNMCIMOLEDM-UHFFFAOYSA-N	75538
2-Oxo-1-Pyrrolidineacetamide	DTXSID5044491	7491-74-9	C6H10N2O2	142.074	Pharmaceutical	InChI=1S/C6H10N2O2/c7-5(9)4-8-3-1-2-6(8)10/h1-4H2,(H2,7,9)	NC(=O)CN1CCCC1=O	GMZVRMREEHBGGF-UHFFFAOYSA-N	4843
Etoxazole	DTXSID8034586	153233-91-1	C21H23F2NO2	359.17	Pesticide	InChI=1S/C21H23F2NO2/c1-5-25-18-11-13(21(2,3)4)9-10-14(18)17-12-26-20(24-17)19-15(22)7-6-8-16(19)23/h6-11,17H,5,12H2,1-4H3	CCOC1=C(C=CC(=C1)C(C)(C)C)C1COC(=N1)C1=C(F)C=CC=C1F	IXSZQYVWNJNRAL-UHFFFAOYSA-N	153974
2,2'-Sulfanediyldiethanethiol	DTXSID4044660	3570-55-6	C4H10S3	153.994	Chemical Industrial	InChI=1S/C4H10S3/c5-1-3-7-4-2-6/h5-6H,1-4H2	SCCSCCS	KSJBMDCFYZKAFH-UHFFFAOYSA-N	77117
1,2,3-Trichloropropene	DTXSID3047766	96-19-5	C3H3Cl3	143.93	Chemical Industrial	InChI=1S/C3H3Cl3/c4-1-3(6)2-5/h1H,2H2	ClCC(Cl)=CCl	HIILBTHBHCLUER-UHFFFAOYSA-N	7286
N-(4-Nitrophenyl)-N'-(3-pyridinylmethyl)urea	DTXSID1042360	53558-25-1	C13H12N4O3	272.091	Pesticide	InChI=1S/C13H12N4O3/c18-13(15-9-10-2-1-7-14-8-10)16-11-3-5-12(6-4-11)17(19)20/h1-8H,9H2,(H2,15,16,18)	[O-][N+](=O)C1=CC=C(NC(=O)NCC2=CC=CN=C2)C=C1	CLKZWXHKFXZIMA-UHFFFAOYSA-N	40813
Salicylhydroxamic acid	DTXSID5075365	89-73-6	C7H7NO3	153.043	Pharmaceutical	InChI=1S/C7H7NO3/c9-6-4-2-1-3-5(6)7(10)8-11/h1-4,9,11H,(H,8,10)	ONC(=O)C1=C(O)C=CC=C1	HBROZNQEVUILML-UHFFFAOYSA-N	66644
Potassium 4-acetoacetylaminobenzenesulphonate	DTXSID1044722	70321-85-6	C10H10KNO5S	294.992	Chemical Industrial	InChI=1S/C10H11NO5S.K/c1-7(12)6-10(13)11-8-2-4-9(5-3-8)17(14,15)16;/h2-5H,6H2,1H3,(H,11,13)(H,14,15,16);/q;+1/p-1	[K+].CC(=O)CC(=O)NC1=CC=C(C=C1)S([O-])(=O)=O	FNLKZYBTJKUMQM-UHFFFAOYSA-M	172537
2-Nitropropane	DTXSID6020981	79-46-9	C3H7NO2	89.0477	Pesticide	InChI=1S/C3H7NO2/c1-3(2)4(5)6/h3H,1-2H3	CC(C)[N+]([O-])=O	FGLBSLMDCBOPQK-UHFFFAOYSA-N	398
3-(3-Methyl-5-oxo-4,5-dihydro-1H-pyrazol-1-yl)benzenesulfonic acid	DTXSID0044785	119-17-5	C10H10N2O4S	254.036	Chemical Industrial	InChI=1S/C10H10N2O4S/c1-7-5-10(13)12(11-7)8-3-2-4-9(6-8)17(14,15)16/h2-4,6H,5H2,1H3,(H,14,15,16)	CC1=NN(C(=O)C1)C1=CC(=CC=C1)S(O)(=O)=O	VEMGKBUHUTYHHA-UHFFFAOYSA-N	67060
3-Methyl-1-p-tolyl-5-pyrazolone	DTXSID6052588	86-92-0	C11H12N2O	188.095	Chemical Industrial	InChI=1S/C11H12N2O/c1-8-3-5-10(6-4-8)13-11(14)7-9(2)12-13/h3-6H,7H2,1-2H3	CC1=NN(C(=O)C1)C1=CC=C(C)C=C1	IOQOLGUXWSBWHR-UHFFFAOYSA-N	66591
Dipyrone monohydrate	DTXSID10110043	5907-38-0	C13H18N3NaO5S	351.086	Chemical Industrial	InChI=1S/C13H17N3O4S.Na.H2O/c1-10-12(14(2)9-21(18,19)20)13(17)16(15(10)3)11-7-5-4-6-8-11;;/h4-8H,9H2,1-3H3,(H,18,19,20);;1H2/q;+1;/p-1	O.[Na+].CN(CS([O-])(=O)=O)C1=C(C)N(C)N(C1=O)C1=CC=CC=C1	UNZIDPIPYUMVPA-UHFFFAOYSA-M	3111
Indoline	DTXSID9052133	496-15-1	C8H9N	119.073	Chemical Industrial	InChI=1S/C8H9N/c1-2-4-8-7(3-1)5-6-9-8/h1-4,9H,5-6H2	C1CC2=CC=CC=C2N1	LPAGFVYQRIESJQ-UHFFFAOYSA-N	10328
2,6-Difluorobenzonitrile	DTXSID5044609	1897-52-5	C7H3F2N	139.023	Chemical Industrial	InChI=1S/C7H3F2N/c8-6-2-1-3-7(9)5(6)4-10/h1-3H	FC1=CC=CC(F)=C1C#N	BNBRIFIJRKJGEI-UHFFFAOYSA-N	74695
Formic acid	DTXSID2024115	64-18-6	CH2O2	46.0055	Surfactant	InChI=1S/CH2O2/c2-1-3/h1H,(H,2,3)	OC=O	BDAGIHXWWSANSR-UHFFFAOYSA-N	284
(-)-beta-Sitosterol	DTXSID5022481	83-46-5	C29H50O	414.386	Pharmaceutical	InChI=1S/C29H50O/c1-7-21(19(2)3)9-8-20(4)25-12-13-26-24-11-10-22-18-23(30)14-16-28(22,5)27(24)15-17-29(25,26)6/h10,19-21,23-27,30H,7-9,11-18H2,1-6H3/t20-,21-,23+,24+,25-,26+,27+,28+,29-/m1/s1	[H][C@@]1(CC[C@@]2([H])[C@]3([H])CC=C4C[C@@H](O)CC[C@]4(C)[C@@]3([H])CC[C@]12C)[C@H](C)CC[C@@H](CC)C(C)C	KZJWDPNRJALLNS-VJSFXXLFSA-N	222284
Diphenylmethanediisocyanate	DTXSID3027900	26447-40-5	C15H10N2O2	250.074	Plastic
Metaxalone	DTXSID3023269	1665-48-1	C12H15NO3	221.105	Pharmaceutical	InChI=1S/C12H15NO3/c1-8-3-9(2)5-10(4-8)15-7-11-6-13-12(14)16-11/h3-5,11H,6-7H2,1-2H3,(H,13,14)	CC1=CC(OCC2CNC(=O)O2)=CC(C)=C1	IMWZZHHPURKASS-UHFFFAOYSA-N	15459
Clorophene	DTXSID5020154	120-32-1	C13H11ClO	218.05	Cosmetic ingredient	InChI=1S/C13H11ClO/c14-12-6-7-13(15)11(9-12)8-10-4-2-1-3-5-10/h1-7,9,15H,8H2	OC1=C(CC2=CC=CC=C2)C=C(Cl)C=C1	NCKMMSIFQUPKCK-UHFFFAOYSA-N	8425
Tramadol	DTXSID90858931	27203-92-5	C16H25NO2	263.189	Pharmaceutical	InChI=1S/C16H25NO2/c1-17(2)12-14-7-4-5-10-16(14,18)13-8-6-9-15(11-13)19-3/h6,8-9,11,14,18H,4-5,7,10,12H2,1-3H3/t14-,16+/m1/s1	COC1=CC=CC(=C1)[C@@]1(O)CCCC[C@@H]1CN(C)C	TVYLLZQTGLZFBW-ZBFHGGJFSA-N	33741
Diethylene glycol monomethyl ether	DTXSID3025049	111-77-3	C5H12O3	120.079	Surfactant	InChI=1S/C5H12O3/c1-7-4-5-8-3-2-6/h6H,2-5H2,1H3	COCCOCCO	SBASXUCJHJRPEV-UHFFFAOYSA-N	8134
Triazinetriethanol	DTXSID7025394	4719-04-4	C9H21N3O3	219.158	Chemical Industrial	InChI=1S/C9H21N3O3/c13-4-1-10-7-11(2-5-14)9-12(8-10)3-6-15/h13-15H,1-9H2	OCCN1CN(CCO)CN(CCO)C1	HUHGPYXAVBJSJV-UHFFFAOYSA-N	104556
Bensulide	DTXSID9032329	741-58-2	C14H24NO4PS3	397.061	Pesticide	InChI=1S/C14H24NO4PS3/c1-12(2)18-20(21,19-13(3)4)22-11-10-15-23(16,17)14-8-6-5-7-9-14/h5-9,12-13,15H,10-11H2,1-4H3	CC(C)OP(=S)(OC(C)C)SCCNS(=O)(=O)C1=CC=CC=C1	RRNIZKPFKNDSRS-UHFFFAOYSA-N	12932
2-Amino-N-(1-methylethyl)benzamide	DTXSID7041627	30391-89-0	C10H14N2O	178.111	Pesticide	InChI=1S/C10H14N2O/c1-7(2)12-10(13)8-5-3-4-6-9(8)11/h3-7H,11H2,1-2H3,(H,12,13)	CC(C)NC(=O)C1=C(N)C=CC=C1	FWQYJOPJMIEKHZ-UHFFFAOYSA-N	94411
5-Nitro-2-mercaptobenzimidazole	DTXSID7064235	6325-91-3	C7H5N3O2S	195.01	Chemical Industrial	InChI=1S/C7H5N3O2S/c11-10(12)4-1-2-5-6(3-4)9-7(13)8-5/h1-3H,(H2,8,9,13)	[O-][N+](=O)C1=CC=C2NC(S)=NC2=C1	YPXQSGWOGQPLQO-UHFFFAOYSA-N	3717598
Di-tert-butyl peroxide	DTXSID2024955	110-05-4	C8H18O2	146.131	Chemical Industrial	InChI=1S/C8H18O2/c1-7(2,3)9-10-8(4,5)6/h1-6H3	CC(C)(C)OOC(C)(C)C	LSXWFXONGKSEMY-UHFFFAOYSA-N	8033
Vitamin B12	DTXSID7044346	68-19-9	C63H88CoN14O14P	1354.57	Food Additive	InChI=1S/C62H90N13O14P.CN.Co/c1-29-20-39-40(21-30(29)2)75(28-70-39)57-52(84)53(41(27-76)87-57)89-90(85,86)88-31(3)26-69-49(83)18-19-59(8)37(22-46(66)80)56-62(11)61(10,25-48(68)82)36(14-17-45(65)79)51(74-62)33(5)55-60(9,24-47(67)81)34(12-15-43(63)77)38(71-55)23-42-58(6,7)35(13-16-44(64)78)50(72-42)32(4)54(59)73-56;1-2;/h20-21,23,28,31,34-37,41,52-53,56-57,76,84H,12-19,22,24-27H2,1-11H3,(H15,63,64,…	[Co+3].[C-]#N.[H]C1(O)[C@H](OP([O-])(=O)O[C@H](C)CNC(=O)CC[C@]2(C)[C@@H](CC(N)=O)[C@@]3([H])[N-]\C2=C(C)/C2=N/C(=C\C4=N\C(=C(C)/C5=N[C@]3(C)[C@@](C)(CC(N)=O)[C@@H]5CCC(N)=O)\[C@@](C)(CC(N)=O)[C@@H]4CCC(N)=O)/C(C)(C)[C@@H]2CCC(N)=O)[C@@H](CO)O[C@@H]1N1C=NC2=C1C=C(C)C(C)=C2	FDJOLVPMNUYSCM-SYUKHSAKSA-L	146025953
Hexamethyldisilazane	DTXSID2025395	999-97-3	C6H19NSi2	161.106	Chemical Industrial	InChI=1S/C6H19NSi2/c1-8(2,3)7-9(4,5)6/h7H,1-6H3	C[Si](C)(C)N[Si](C)(C)C	FFUAGWLWBBFQJT-UHFFFAOYSA-N	13838
tert-Butyl hydrogen phthalate	DTXSID1047150	33693-84-4	C12H14O4	222.089	Plastic	InChI=1S/C12H14O4/c1-12(2,3)16-11(15)9-7-5-4-6-8(9)10(13)14/h4-7H,1-3H3,(H,13,14)	CC(C)(C)OC(=O)C1=CC=CC=C1C(O)=O	PBUQZKXKYSAJDO-UHFFFAOYSA-N	134976
dl-Tryptophan	DTXSID0021418	54-12-6	C11H12N2O2	204.09	Cosmetic ingredient	InChI=1S/C11H12N2O2/c12-9(11(14)15)5-7-6-13-10-4-2-1-3-8(7)10/h1-4,6,9,13H,5,12H2,(H,14,15)	NC(CC1=CNC2=CC=CC=C12)C(O)=O	QIVBCDIJIAJPQS-UHFFFAOYSA-N	1148
2,2,4,4-Tetramethylcyclobutane-1,3-dione	DTXSID4044745	933-52-8	C8H12O2	140.084	Chemical Industrial	InChI=1S/C8H12O2/c1-7(2)5(9)8(3,4)6(7)10/h1-4H3	CC1(C)C(=O)C(C)(C)C1=O	RGCDVHNITQEYPO-UHFFFAOYSA-N	13617
Levamisole hydrochloride	DTXSID7047518	16595-80-5	C11H13ClN2S	240.049	Pharmaceutical	InChI=1S/C11H12N2S.ClH/c1-2-4-9(5-3-1)10-8-13-6-7-14-11(13)12-10;/h1-5,10H,6-8H2;1H/t10-;/m1./s1	Cl.C1CN2C[C@@H](N=C2S1)C1=CC=CC=C1	LAZPBGZRMVRFKY-HNCPQSOCSA-N	26879
Ethenyl[tris(prop-1-en-2-yloxy)]silane	DTXSID3044839	15332-99-7	C11H18O3Si	226.103	Chemical Industrial	InChI=1S/C11H18O3Si/c1-8-15(12-9(2)3,13-10(4)5)14-11(6)7/h8H,1-2,4,6H2,3,5,7H3	CC(=C)O[Si](OC(C)=C)(OC(C)=C)C=C	GBFVZTUQONJGSL-UHFFFAOYSA-N	84872
Ethylene dimethanesulfonate	DTXSID40196931	4672-49-5	C4H10O6S2	217.992	Chemical Industrial	InChI=1S/C4H10O6S2/c1-11(5,6)9-3-4-10-12(2,7)8/h3-4H2,1-2H3	CS(=O)(=O)OCCOS(C)(=O)=O	QSQFARNGNIZGAW-UHFFFAOYSA-N	20796
Tetramethylpyrazine	DTXSID6047070	1124-11-4	C8H12N2	136.1	Food Additive	InChI=1S/C8H12N2/c1-5-6(2)10-8(4)7(3)9-5/h1-4H3	CC1=NC(C)=C(C)N=C1C	FINHMKGKINIASC-UHFFFAOYSA-N	14296
4-Methoxyphenylacetonitrile	DTXSID0051526	104-47-2	C9H9NO	147.068	Chemical Industrial	InChI=1S/C9H9NO/c1-11-9-4-2-8(3-5-9)6-7-10/h2-5H,6H2,1H3	COC1=CC=C(CC#N)C=C1	PACGLQCRGWFBJH-UHFFFAOYSA-N	66031
Usnic acid	DTXSID0040123	125-46-2	C18H16O7	344.09	Natural toxin	InChI=1S/C18H16O7/c1-6-14(22)12(8(3)20)16-13(15(6)23)18(4)10(25-16)5-9(21)11(7(2)19)17(18)24/h5,11,22-23H,1-4H3	CC(=O)C1C(=O)C=C2OC3=C(C(O)=C(C)C(O)=C3C(C)=O)C2(C)C1=O	CUCUKLJLRRAKFN-UHFFFAOYSA-N	5646
Aminopterin hydrate (1:x)	DTXSID40872349	NOCAS_872349	C19H22N8O6	458.166	Pharmaceutical
4-Isopropylbenzenesulfonic acid	DTXSID1044932	16066-35-6	C9H12O3S	200.051	Surfactant	InChI=1S/C9H12O3S/c1-7(2)8-3-5-9(6-4-8)13(10,11)12/h3-7H,1-2H3,(H,10,11,12)	CC(C)C1=CC=C(C=C1)S(O)(=O)=O	CVLHGLWXLDOELD-UHFFFAOYSA-N	6640
Di-n-octyl phthalate	DTXSID1021956	117-84-0	C24H38O4	390.277	Plastic	InChI=1S/C24H38O4/c1-3-5-7-9-11-15-19-27-23(25)21-17-13-14-18-22(21)24(26)28-20-16-12-10-8-6-4-2/h13-14,17-18H,3-12,15-16,19-20H2,1-2H3	CCCCCCCCOC(=O)C1=C(C=CC=C1)C(=O)OCCCCCCCC	MQIUGAXCHLFZKX-UHFFFAOYSA-N	8346
Trimethyl orthophosphate	DTXSID1021403	512-56-1	C3H9O4P	140.024	Flame Retardant	InChI=1S/C3H9O4P/c1-5-8(4,6-2)7-3/h1-3H3	COP(=O)(OC)OC	WVLBCYQITXONBZ-UHFFFAOYSA-N	10541
Dicapthon	DTXSID0041850	2463-84-5	C8H9ClNO5PS	296.963	Pesticide	InChI=1S/C8H9ClNO5PS/c1-13-16(17,14-2)15-8-4-3-6(10(11)12)5-7(8)9/h3-5H,1-2H3	COP(=S)(OC)OC1=CC=C(C=C1Cl)[N+]([O-])=O	OTKXWJHPGBRXCR-UHFFFAOYSA-N	17168
1,3-Dichloro-2-propanol	DTXSID6025010	96-23-1	C3H6Cl2O	127.98	Flame Retardant	InChI=1S/C3H6Cl2O/c4-1-3(6)2-5/h3,6H,1-2H2	OC(CCl)CCl	DEWLEGDTCGBNGU-UHFFFAOYSA-N	7289
Bis[(2-ethyl-2,5-dimethylhexanoyl)oxy](dimethyl)stannane	DTXSID7044978	68928-76-7	C22H44O4Sn	492.226	Chemical Industrial
3-Amino-4-chlorobenzoic acid	DTXSID8044414	2840-28-0	C7H6ClNO2	171.009	Chemical Industrial	InChI=1S/C7H6ClNO2/c8-5-2-1-4(7(10)11)3-6(5)9/h1-3H,9H2,(H,10,11)	NC1=C(Cl)C=CC(=C1)C(O)=O	DMGFVJVLVZOSOE-UHFFFAOYSA-N	76092
Gram's iodine	DTXSID1047154	12298-68-9	I3K	419.677	Pesticide	InChI=1S/I2.HI.K/c1-2;;/h;1H;/q;;+1/p-1	[K+].[I-].II	XUEKKCJEQVGHQZ-UHFFFAOYSA-M
Isononanamine	DTXSID6044484	27775-00-4	C9H21N	143.167	Chemical Industrial
SU-5416	DTXSID1041132	204005-46-9	C15H14N2O	238.111	Pharmaceutical	InChI=1S/C15H14N2O/c1-9-7-10(2)16-14(9)8-12-11-5-3-4-6-13(11)17-15(12)18/h3-8,16H,1-2H3,(H,17,18)	CC1=CC(C)=C(N1)C=C1C(=O)NC2=CC=CC=C12	WUWDLXZGHZSWQZ-UHFFFAOYSA-N	123015
(Methylthio)methylpyrazine	DTXSID4047707	67952-65-2	C6H8N2S	140.041	Food Additive
Azaconazole	DTXSID3041613	60207-31-0	C12H11Cl2N3O2	299.023	Pesticide	InChI=1S/C12H11Cl2N3O2/c13-9-1-2-10(11(14)5-9)12(18-3-4-19-12)6-17-8-15-7-16-17/h1-2,5,7-8H,3-4,6H2	ClC1=CC(Cl)=C(C=C1)C1(CN2C=NC=N2)OCCO1	AKNQMEBLVAMSNZ-UHFFFAOYSA-N	43233
Sodium bromide	DTXSID3034903	7647-15-6	BrNa	101.908	Pesticide	InChI=1S/BrH.Na/h1H;/q;+1/p-1	[Na+].[Br-]	JHJLBTNAGRQEKS-UHFFFAOYSA-M
3-[Bis(2-hydroxyethyl)amino]propanenitrile	DTXSID5044603	17209-72-2	C7H14N2O2	158.106	Chemical Industrial	InChI=1S/C7H14N2O2/c8-2-1-3-9(4-6-10)5-7-11/h10-11H,1,3-7H2	OCCN(CCO)CCC#N	ZSIRWYMANRZZPE-UHFFFAOYSA-N	96132
3-(Trifluoromethyl)phenol	DTXSID7052658	98-17-9	C7H5F3O	162.029	Chemical Industrial	InChI=1S/C7H5F3O/c8-7(9,10)5-2-1-3-6(11)4-5/h1-4,11H	OC1=CC(=CC=C1)C(F)(F)F	UGEJOEBBMPOJMT-UHFFFAOYSA-N	7376
2-(Phenylsulfonyl)aniline	DTXSID0044941	4273-98-7	C12H11NO2S	233.051	Color Dyes	InChI=1S/C12H11NO2S/c13-11-8-4-5-9-12(11)16(14,15)10-6-2-1-3-7-10/h1-9H,13H2	NC1=CC=CC=C1S(=O)(=O)C1=CC=CC=C1	JBCUKQQIWSWEOK-UHFFFAOYSA-N	77956
3-Hydroxy-2-(hydroxymethyl)pyridine hydrochloride	DTXSID90161811	14173-30-9	C6H8ClNO2	161.024	Chemical Industrial	InChI=1S/C6H7NO2.ClH/c8-4-5-6(9)2-1-3-7-5;/h1-3,8-9H,4H2;1H	Cl.OCC1=C(O)C=CC=N1	SKVRYQUMKJQZFN-UHFFFAOYSA-N	84169
Dimethylglyoxime	DTXSID2044393	95-45-4	C4H8N2O2	116.059	Chemical Industrial	InChI=1S/C4H8N2O2/c1-3(5-7)4(2)6-8/h7-8H,1-2H3	CC(=NO)C(C)=NO	JGUQDUKBUKFFRO-UHFFFAOYSA-N	135459645
2-Methylpropanal	DTXSID9021635	78-84-2	C4H8O	72.0575	Food Additive	InChI=1S/C4H8O/c1-4(2)3-5/h3-4H,1-2H3	CC(C)C=O	AMIMRNSIRUDHCM-UHFFFAOYSA-N	6561
Butyl cyanoacetate	DTXSID1044439	5459-58-5	C7H11NO2	141.079	Chemical Industrial	InChI=1S/C7H11NO2/c1-2-3-6-10-7(9)4-5-8/h2-4,6H2,1H3	CCCCOC(=O)CC#N	DJACTCNGCHPGOI-UHFFFAOYSA-N	79571
Fadrozole	DTXSID5034141	102676-47-1	C14H13N3	223.111	Pharmaceutical	InChI=1S/C14H13N3/c15-8-11-4-6-12(7-5-11)14-3-1-2-13-9-16-10-17(13)14/h4-7,9-10,14H,1-3H2	N#CC1=CC=C(C=C1)C1CCCC2=CN=CN12	CLPFFLWZZBQMAO-UHFFFAOYSA-N	59693
Methylmercuric(II) chloride	DTXSID5020813	115-09-3	CH3ClHg	251.963	Chemical Industrial	InChI=1S/CH3.ClH.Hg/h1H3;1H;/q;;+1/p-1	C[Hg]Cl	BABMCXWQNSQAOC-UHFFFAOYSA-M	409301
1-Phenyltetrazole-5-thiol	DTXSID1052589	86-93-1	C7H6N4S	178.031	Chemical Industrial	InChI=1S/C7H6N4S/c12-7-8-9-10-11(7)6-4-2-1-3-5-6/h1-5H,(H,8,10,12)	S=C1N=NNN1C1=CC=CC=C1	GGZHVNZHFYCSEV-UHFFFAOYSA-N	690730
1-Octen-3-one	DTXSID5047162	4312-99-6	C8H14O	126.104	Food Additive	InChI=1S/C8H14O/c1-3-5-6-7-8(9)4-2/h4H,2-3,5-7H2,1H3	CCCCCC(=O)C=C	KLTVSWGXIAYTHO-UHFFFAOYSA-N	61346
2-Ethylhexyl dihydrogen phosphate	DTXSID8035184	1070-03-7	C8H19O4P	210.102	Pesticide	InChI=1S/C8H19O4P/c1-3-5-6-8(4-2)7-12-13(9,10)11/h8H,3-7H2,1-2H3,(H2,9,10,11)	CCCCC(CC)COP(O)(O)=O	LJKDOMVGKKPJBH-UHFFFAOYSA-N	14050
Ticlopidine hydrochloride	DTXSID80202141	53885-35-1	C14H15Cl2NS	299.03	Pharmaceutical	InChI=1S/C14H14ClNS.ClH/c15-13-4-2-1-3-11(13)9-16-7-5-14-12(10-16)6-8-17-14;/h1-4,6,8H,5,7,9-10H2;1H	Cl.ClC1=CC=CC=C1CN1CCC2=C(C1)C=CS2	MTKNGOHFNXIVOS-UHFFFAOYSA-N	5472
N-Methylacetoacetamide	DTXSID9040138	20306-75-6	C5H9NO2	115.063	Chemical Industrial	InChI=1S/C5H9NO2/c1-4(7)3-5(8)6-2/h3H2,1-2H3,(H,6,8)	CNC(=O)CC(C)=O	ATWLCPHWYPSRBQ-UHFFFAOYSA-N	88483
Oxcarbazepine	DTXSID0045703	28721-07-5	C15H12N2O2	252.09	Pharmaceutical	InChI=1S/C15H12N2O2/c16-15(19)17-12-7-3-1-5-10(12)9-14(18)11-6-2-4-8-13(11)17/h1-8H,9H2,(H2,16,19)	NC(=O)N1C2=CC=CC=C2CC(=O)C2=CC=CC=C12	CTRLABGOLIVAIY-UHFFFAOYSA-N	34312
Oryzalin	DTXSID8024238	19044-88-3	C12H18N4O6S	346.095	Pesticide	InChI=1S/C12H18N4O6S/c1-3-5-14(6-4-2)12-10(15(17)18)7-9(23(13,21)22)8-11(12)16(19)20/h7-8H,3-6H2,1-2H3,(H2,13,21,22)	CCCN(CCC)C1=C(C=C(C=C1[N+]([O-])=O)S(N)(=O)=O)[N+]([O-])=O	UNAHYJYOSSSJHH-UHFFFAOYSA-N	29393
Codeine	DTXSID2020341	76-57-3	C18H21NO3	299.152	Pharmaceutical	InChI=1S/C18H21NO3/c1-19-8-7-18-11-4-5-13(20)17(18)22-16-14(21-2)6-3-10(15(16)18)9-12(11)19/h3-6,11-13,17,20H,7-9H2,1-2H3/t11-,12+,13-,17-,18-/m0/s1	[H][C@@]12OC3=C(OC)C=CC4=C3[C@@]11CCN(C)[C@]([H])(C4)[C@]1([H])C=C[C@@H]2O	OROGSEYTTFOCAN-DNJOTXNNSA-N	5284371
Chlorothalonil	DTXSID0020319	1897-45-6	C8Cl4N2	263.882	Pesticide	InChI=1S/C8Cl4N2/c9-5-3(1-13)6(10)8(12)7(11)4(5)2-14	ClC1=C(Cl)C(C#N)=C(Cl)C(C#N)=C1Cl	CRQQGFGUEAVUIL-UHFFFAOYSA-N	15910
2-Ethoxy-5-(1-propenyl)phenol	DTXSID2047727	94-86-0	C11H14O2	178.099	Food Additive	InChI=1S/C11H14O2/c1-3-5-9-6-7-11(13-4-2)10(12)8-9/h3,5-8,12H,4H2,1-2H3	CCOC1=C(O)C=C(C=CC)C=C1	RADIRXJQODWKGQ-UHFFFAOYSA-N	60982
Simazine	DTXSID4021268	122-34-9	C7H12ClN5	201.078	Pesticide	InChI=1S/C7H12ClN5/c1-3-9-6-11-5(8)12-7(13-6)10-4-2/h3-4H2,1-2H3,(H2,9,10,11,12,13)	CCNC1=NC(NCC)=NC(Cl)=N1	ODCWYMIRDDJXKW-UHFFFAOYSA-N	5216
Demeton-S-methyl sulfone	DTXSID4037582	17040-19-6	C6H15O5PS2	262.01	Pesticide	InChI=1S/C6H15O5PS2/c1-4-14(8,9)6-5-13-12(7,10-2)11-3/h4-6H2,1-3H3	CCS(=O)(=O)CCSP(=O)(OC)OC	PZIRJMYRYORVIT-UHFFFAOYSA-N	28213
2-Aminobenzothiazole	DTXSID1024467	136-95-8	C7H6N2S	150.025	Chemical Industrial	InChI=1S/C7H6N2S/c8-7-9-5-3-1-2-4-6(5)10-7/h1-4H,(H2,8,9)	NC1=NC2=C(S1)C=CC=C2	UHGULLIUJBCTEF-UHFFFAOYSA-N	8706
Ethyl formate	DTXSID6040117	109-94-4	C3H6O2	74.0368	Food Additive	InChI=1S/C3H6O2/c1-2-5-3-4/h3H,2H2,1H3	CCOC=O	WBJINCZRORDGAQ-UHFFFAOYSA-N	8025
Copper(II) pyrithione	DTXSID3047398	14915-37-8	C10H8CuN2O2S2	314.932	Pesticide	InChI=1S/2C5H4NOS.Cu/c2*7-6-4-2-1-3-5(6)8;/h2*1-4H;/q2*-1;+2	S=C1C=CC=CN1O[Cu]ON1C=CC=CC1=S	XDUPUJNNHFTMQS-UHFFFAOYSA-N	1570
Acetonitrile	DTXSID7020009	75-05-8	C2H3N	41.0265	Chemical Industrial	InChI=1S/C2H3N/c1-2-3/h1H3	CC#N	WEVYAHXRMPXWCK-UHFFFAOYSA-N	6342
Ethyl 5-oxo-1-phenyl-4,5-dihydro-1H-pyrazole-3-carboxylate	DTXSID5044738	89-33-8	C12H12N2O3	232.085	Color Dyes	InChI=1S/C12H12N2O3/c1-2-17-12(16)10-8-11(15)14(13-10)9-6-4-3-5-7-9/h3-7H,2,8H2,1H3	CCOC(=O)C1=NN(C(=O)C1)C1=CC=CC=C1	WBFXQKNQVZMOSQ-UHFFFAOYSA-N	66636
Monosodium hydrogen 4-chlorophthalate	DTXSID0044442	56047-23-5	C8H4ClNaO4	221.97	Chemical Industrial	InChI=1S/C8H5ClO4.Na/c9-4-1-2-5(7(10)11)6(3-4)8(12)13;/h1-3H,(H,10,11)(H,12,13);/q;+1/p-1	[Na+].OC(=O)C1=CC(Cl)=CC=C1C([O-])=O	MWZMHSGEQHVWED-UHFFFAOYSA-M	6964
Dihydroxy aluminum acetate	DTXSID6044723	7360-44-3	C2H5AlO4	120	Chemical Industrial	InChI=1S/C2H4O2.Al.2H2O/c1-2(3)4;;;/h1H3,(H,3,4);;2*1H2/q;+3;;/p-3	CC(=O)O[Al](O)O	KLMDYFUUSKOJAX-UHFFFAOYSA-K	16683979
(E)-Isoeugenol	DTXSID50872350	5932-68-3	C10H12O2	164.084	Cosmetic ingredient	InChI=1S/C10H12O2/c1-3-4-8-5-6-9(11)10(7-8)12-2/h3-7,11H,1-2H3/b4-3+	COC1=CC(\C=C\C)=CC=C1O	BJIOGJUNALELMI-ONEGZZNKSA-N	853433
p-Synephrine	DTXSID0030588	94-07-5	C9H13NO2	167.095	Pharmaceutical	InChI=1S/C9H13NO2/c1-10-6-9(12)7-2-4-8(11)5-3-7/h2-5,9-12H,6H2,1H3	CNCC(O)C1=CC=C(O)C=C1	YRCWQPVGYLYSOX-UHFFFAOYSA-N	7172
Metyrapone	DTXSID1023314	54-36-4	C14H14N2O	226.111	Pharmaceutical	InChI=1S/C14H14N2O/c1-14(2,12-6-4-8-16-10-12)13(17)11-5-3-7-15-9-11/h3-10H,1-2H3	CC(C)(C(=O)C1=CN=CC=C1)C1=CN=CC=C1	FJLBFSROUSIWMA-UHFFFAOYSA-N	4174
Methyl [3-(trimethoxysilyl)propyl]carbamate	DTXSID3044881	23432-62-4	C8H19NO5Si	237.103	Chemical Industrial	InChI=1S/C8H19NO5Si/c1-11-8(10)9-6-5-7-15(12-2,13-3)14-4/h5-7H2,1-4H3,(H,9,10)	COC(=O)NCCC[Si](OC)(OC)OC	MVCSJYRFFFDKCX-UHFFFAOYSA-N	90098
1,3,5-Trihydroxybenzene dihydrate	DTXSID3046586	6099-90-7	C6H10O5	162.053	Pharmaceutical	InChI=1S/C6H6O3.2H2O/c7-4-1-5(8)3-6(9)2-4;;/h1-3,7-9H;2*1H2	O.O.OC1=CC(O)=CC(O)=C1	MPYXTIHPALVENR-UHFFFAOYSA-N	359
Proxan-potassium	DTXSID6046973	140-92-1	C4H7KOS2	173.958	Pesticide	InChI=1S/C4H8OS2.K/c1-3(2)5-4(6)7;/h3H,1-2H3,(H,6,7);/q;+1/p-1	[K+].CC(C)OC([S-])=S	ZMWBGRXFDPJFGC-UHFFFAOYSA-M	7919
Pentyl benzoate	DTXSID2051849	2049-96-9	C12H16O2	192.115	Cosmetic ingredient	InChI=1S/C12H16O2/c1-2-3-7-10-14-12(13)11-8-5-4-6-9-11/h4-6,8-9H,2-3,7,10H2,1H3	CCCCCOC(=O)C1=CC=CC=C1	QKNZNUNCDJZTCH-UHFFFAOYSA-N	16296
Cotinine	DTXSID1047576	486-56-6	C10H12N2O	176.095	Pharmaceutical	InChI=1S/C10H12N2O/c1-12-9(4-5-10(12)13)8-3-2-6-11-7-8/h2-3,6-7,9H,4-5H2,1H3/t9-/m0/s1	CN1[C@@H](CCC1=O)C1=CN=CC=C1	UIKROCXWUNQSPJ-VIFPVBQESA-N	854019
Mirex	DTXSID7020895	2385-85-5	C10Cl12	539.626	Flame Retardant	InChI=1S/C10Cl12/c11-1-2(12)7(17)4(14)3(13,5(1,15)9(7,19)20)6(1,16)10(21,22)8(2,4)18	ClC12C3(Cl)C4(Cl)C5(Cl)C(Cl)(C1(Cl)C4(Cl)Cl)C2(Cl)C(Cl)(Cl)C35Cl	GVYLCNUFSHDAAW-UHFFFAOYSA-N	16945
2,4-Bis(1-methyl-1-phenylethyl)phenol	DTXSID7029241	2772-45-4	C24H26O	330.198	Chemical Industrial	InChI=1S/C24H26O/c1-23(2,18-11-7-5-8-12-18)20-15-16-22(25)21(17-20)24(3,4)19-13-9-6-10-14-19/h5-17,25H,1-4H3	CC(C)(C1=CC=CC=C1)C1=CC(=C(O)C=C1)C(C)(C)C1=CC=CC=C1	FMUYQRFTLHAARI-UHFFFAOYSA-N	76013
Hexachlorocyclopentadiene	DTXSID2020688	77-47-4	C5Cl6	269.813	Flame Retardant	InChI=1S/C5Cl6/c6-1-2(7)4(9)5(10,11)3(1)8	ClC1=C(Cl)C(Cl)(Cl)C(Cl)=C1Cl	VUNCWTMEJYMOOR-UHFFFAOYSA-N	6478
Captafol	DTXSID4020242	2425-06-1	C10H9Cl4NO2S	346.911	Pesticide	InChI=1S/C10H9Cl4NO2S/c11-9(12)10(13,14)18-15-7(16)5-3-1-2-4-6(5)8(15)17/h1-2,5-6,9H,3-4H2	ClC(Cl)C(Cl)(Cl)SN1C(=O)C2CC=CCC2C1=O	JHRWWRDRBPCWTF-UHFFFAOYSA-N	17038
3-[5-(Aminosulfonyl)benzoxazol-2-yl]-7-(diethylamino)coumarin	DTXSID6041476	68427-35-0	C20H19N3O5S	413.105	Plastic	InChI=1S/C20H19N3O5S/c1-3-23(4-2)13-6-5-12-9-15(20(24)28-18(12)10-13)19-22-16-11-14(29(21,25)26)7-8-17(16)27-19/h5-11H,3-4H2,1-2H3,(H2,21,25,26)	CCN(CC)C1=CC=C2C=C(C3=NC4=C(O3)C=CC(=C4)S(N)(=O)=O)C(=O)OC2=C1	SDUIURJVOCHJCO-UHFFFAOYSA-N	62249
3,3'-(4-Methylbenzene-1,3-diyl)bis(1,1-dimethylurea)	DTXSID0044606	17526-94-2	C13H20N4O2	264.159	Chemical Industrial	InChI=1S/C13H20N4O2/c1-9-6-7-10(14-12(18)16(2)3)8-11(9)15-13(19)17(4)5/h6-8H,1-5H3,(H,14,18)(H,15,19)	CN(C)C(=O)NC1=CC=C(C)C(NC(=O)N(C)C)=C1	KDQTUCKOAOGTLT-UHFFFAOYSA-N	87146
Tribenuron-methyl	DTXSID8024101	101200-48-0	C15H17N5O6S	395.09	Pesticide	InChI=1S/C15H17N5O6S/c1-9-16-13(18-14(17-9)26-4)20(2)15(22)19-27(23,24)11-8-6-5-7-10(11)12(21)25-3/h5-8H,1-4H3,(H,19,22)	COC(=O)C1=CC=CC=C1S(=O)(=O)NC(=O)N(C)C1=NC(OC)=NC(C)=N1	VLCQZHSMCYCDJL-UHFFFAOYSA-N	153909
(1R)-endo-(+)-Fenchyl alcohol	DTXSID6044307	2217-02-9	C10H18O	154.136	Chemical Industrial	InChI=1S/C10H18O/c1-9(2)7-4-5-10(3,6-7)8(9)11/h7-8,11H,4-6H2,1-3H3/t7-,8-,10+/m0/s1	CC1(C)[C@H]2CC[C@](C)(C2)[C@H]1O	IAIHUHQCLTYTSF-OYNCUSHFSA-N	6997371
Disulfoton sulfone	DTXSID8041901	2497-06-5	C8H19O4PS3	306.018	Pesticide	InChI=1S/C8H19O4PS3/c1-4-11-13(14,12-5-2)15-7-8-16(9,10)6-3/h4-8H2,1-3H3	CCOP(=S)(OCC)SCCS(=O)(=O)CC	BKVJOVPVLOJPKJ-UHFFFAOYSA-N	17241
(Methylcyclopentadienyl)tricarbonylmanganese	DTXSID9027738	12108-13-3	C9H7MnO3	217.978	Chemical Industrial
Triazophos	DTXSID9037612	24017-47-8	C12H16N3O3PS	313.065	Pesticide	InChI=1S/C12H16N3O3PS/c1-3-16-19(20,17-4-2)18-12-13-10-15(14-12)11-8-6-5-7-9-11/h5-10H,3-4H2,1-2H3	CCOP(=S)(OCC)OC1=NN(C=N1)C1=CC=CC=C1	AMFGTOFWMRQMEM-UHFFFAOYSA-N	32184
bis(Hydroxyethyl) terephthalate	DTXSID3052644	959-26-2	C12H14O6	254.079	Plastic	InChI=1S/C12H14O6/c13-5-7-17-11(15)9-1-2-10(4-3-9)12(16)18-8-6-14/h1-4,13-14H,5-8H2	OCCOC(=O)C1=CC=C(C=C1)C(=O)OCCO	QPKOBORKPHRBPS-UHFFFAOYSA-N	13739
Tetranitromethane	DTXSID5021334	509-14-8	CN4O8	195.972	Chemical Industrial	InChI=1S/CN4O8/c6-2(7)1(3(8)9,4(10)11)5(12)13	[O-][N+](=O)C([N+]([O-])=O)([N+]([O-])=O)[N+]([O-])=O	NYTOUQBROMCLBJ-UHFFFAOYSA-N	10509
Disulfoton	DTXSID0022018	298-04-4	C8H19O2PS3	274.028	Pesticide	InChI=1S/C8H19O2PS3/c1-4-9-11(12,10-5-2)14-8-7-13-6-3/h4-8H2,1-3H3	CCOP(=S)(OCC)SCCSCC	DOFZAZXDOSGAJZ-UHFFFAOYSA-N	3118
4-Cyanobenzoic acid	DTXSID9041659	619-65-8	C8H5NO2	147.032	Pesticide	InChI=1S/C8H5NO2/c9-5-6-1-3-7(4-2-6)8(10)11/h1-4H,(H,10,11)	OC(=O)C1=CC=C(C=C1)C#N	ADCUEPOHPCPMCE-UHFFFAOYSA-N	12087
6-Hydroxy-2-oxopyridinium chloride	DTXSID40145904	10357-84-3	C5H6ClNO2	147.009	Chemical Industrial	InChI=1S/C5H5NO2.ClH/c7-4-2-1-3-5(8)6-4;/h1-3H,(H2,6,7,8);1H	Cl.OC1=CC=CC(O)=N1	HNWWAWKDVFVJRG-UHFFFAOYSA-N	69371
Tacrine	DTXSID1037272	321-64-2	C13H14N2	198.116	Pharmaceutical	InChI=1S/C13H14N2/c14-13-9-5-1-3-7-11(9)15-12-8-4-2-6-10(12)13/h1,3,5,7H,2,4,6,8H2,(H2,14,15)	NC1=C2CCCCC2=NC2=C1C=CC=C2	YLJREFDVOIBQDA-UHFFFAOYSA-N	1935
Allyl chloride	DTXSID4039231	107-05-1	C3H5Cl	76.008	Chemical Industrial	InChI=1S/C3H5Cl/c1-2-3-4/h2H,1,3H2	ClCC=C	OSDWBNJEKMUWAV-UHFFFAOYSA-N	7850
4-Hydroxy-3-methoxypyridine	DTXSID80198757	62885-41-0	C6H7NO2	125.048	Chemical Industrial	InChI=1S/C6H7NO2/c1-9-6-4-7-3-2-5(6)8/h2-4H,1H3,(H,7,8)	COC1=C(O)C=CN=C1	XKECCYGTTKNLOC-UHFFFAOYSA-N	186643
Trimethoxysilane	DTXSID0027482	2487-90-3	C3H10O3Si	122.04	Plastic	InChI=1S/C3H10O3Si/c1-4-7(5-2)6-3/h7H,1-3H3	CO[SiH](OC)OC	YUYCVXFAYWRXLS-UHFFFAOYSA-N	17215
Verapamil hydrochloride	DTXSID2034095	152-11-4	C27H39ClN2O4	490.26	Pharmaceutical	InChI=1S/C27H38N2O4.ClH/c1-20(2)27(19-28,22-10-12-24(31-5)26(18-22)33-7)14-8-15-29(3)16-13-21-9-11-23(30-4)25(17-21)32-6;/h9-12,17-18,20H,8,13-16H2,1-7H3;1H	Cl.COC1=CC=C(CCN(C)CCCC(C#N)(C(C)C)C2=CC=C(OC)C(OC)=C2)C=C1OC	DOQPXTMNIUCOSY-UHFFFAOYSA-N	2520
Retene	DTXSID7058701	483-65-8	C18H18	234.141	Polycyclic Aromatic Hydrocarbon (PAH)	InChI=1S/C18H18/c1-12(2)14-7-10-17-15(11-14)8-9-16-13(3)5-4-6-18(16)17/h4-12H,1-3H3	CC(C)C1=CC2=C(C=C1)C1=C(C=C2)C(C)=CC=C1	NXLOLUFNDSBYTP-UHFFFAOYSA-N	10222
Barium chloride	DTXSID7044508	10361-37-2	BaCl2	207.843	Chemical Industrial	InChI=1S/Ba.2ClH/h;2*1H/q+2;;/p-2	[Cl-].[Cl-].[Ba++]	WDIHJSXYQDMJHN-UHFFFAOYSA-L
Tetrapropylammonium hydroxide	DTXSID7052107	4499-86-9	C12H29NO	203.225	Chemical Industrial	InChI=1S/C12H28N.H2O/c1-5-9-13(10-6-2,11-7-3)12-8-4;/h5-12H2,1-4H3;1H2/q+1;/p-1	[OH-].CCC[N+](CCC)(CCC)CCC	LPSKDVINWQNWFE-UHFFFAOYSA-M	9559
Butylated hydroxyanisole	DTXSID7020215	25013-16-5	C11H16O2	180.115	Food Additive
(Z)-9-Octadecenoic acid methyl ester	DTXSID5025811	112-62-9	C19H36O2	296.272	Food Additive	InChI=1S/C19H36O2/c1-3-4-5-6-7-8-9-10-11-12-13-14-15-16-17-18-19(20)21-2/h10-11H,3-9,12-18H2,1-2H3/b11-10-	CCCCCCCC\C=C/CCCCCCCC(=O)OC	QYDYPVFESGNLHU-KHPPLWFESA-N	5364509
Diltiazem hydrochloride	DTXSID8040147	33286-22-5	C22H27ClN2O4S	450.138	Pharmaceutical	InChI=1S/C22H26N2O4S.ClH/c1-15(25)28-20-21(16-9-11-17(27-4)12-10-16)29-19-8-6-5-7-18(19)24(22(20)26)14-13-23(2)3;/h5-12,20-21H,13-14H2,1-4H3;1H/t20-,21+;/m1./s1	Cl.COC1=CC=C(C=C1)[C@@H]1SC2=C(C=CC=C2)N(CCN(C)C)C(=O)[C@@H]1OC(C)=O	HDRXZJPWHTXQRI-BHDTVMLSSA-N	39186
Allethrin	DTXSID8035180	584-79-2	C19H26O3	302.188	Pesticide	InChI=1S/C19H26O3/c1-7-8-13-12(4)16(10-15(13)20)22-18(21)17-14(9-11(2)3)19(17,5)6/h7,9,14,16-17H,1,8,10H2,2-6H3	CC(C)=CC1C(C(=O)OC2CC(=O)C(CC=C)=C2C)C1(C)C	ZCVAOQKBXKSDMS-UHFFFAOYSA-N	11442
[3-(Trifluoromethyl)phenyl]acetonitrile	DTXSID9044617	2338-76-3	C9H6F3N	185.045	Chemical Industrial	InChI=1S/C9H6F3N/c10-9(11,12)8-3-1-2-7(6-8)4-5-13/h1-3,6H,4H2	FC(F)(F)C1=CC(CC#N)=CC=C1	JOIYKSLWXLFGGR-UHFFFAOYSA-N	75360
Pyridaben	DTXSID5032573	96489-71-3	C19H25ClN2OS	364.138	Pesticide	InChI=1S/C19H25ClN2OS/c1-18(2,3)14-9-7-13(8-10-14)12-24-15-11-21-22(19(4,5)6)17(23)16(15)20/h7-11H,12H2,1-6H3	CC(C)(C)N1N=CC(SCC2=CC=C(C=C2)C(C)(C)C)=C(Cl)C1=O	DWFZBUWUXWZWKD-UHFFFAOYSA-N	91754
Orthosulfamuron	DTXSID4034788	213464-77-8	C16H20N6O6S	424.117	Pesticide	InChI=1S/C16H20N6O6S/c1-22(2)14(23)10-7-5-6-8-11(10)20-29(25,26)21-16(24)19-15-17-12(27-3)9-13(18-15)28-4/h5-9,20H,1-4H3,(H2,17,18,19,21,24)	COC1=CC(OC)=NC(NC(=O)NS(=O)(=O)NC2=C(C=CC=C2)C(=O)N(C)C)=N1	UCDPMNSCCRBWIC-UHFFFAOYSA-N	11091168
Aspirin	DTXSID5020108	50-78-2	C9H8O4	180.042	Pharmaceutical	InChI=1S/C9H8O4/c1-6(10)13-8-5-3-2-4-7(8)9(11)12/h2-5H,1H3,(H,11,12)	CC(=O)OC1=C(C=CC=C1)C(O)=O	BSYNRYMUTXBXSQ-UHFFFAOYSA-N	2244
Benzadox	DTXSID7041625	5251-93-4	C9H9NO4	195.053	Pesticide	InChI=1S/C9H9NO4/c11-8(12)6-14-10-9(13)7-4-2-1-3-5-7/h1-5H,6H2,(H,10,13)(H,11,12)	OC(=O)CONC(=O)C1=CC=CC=C1	WDRGQGLIUAMOOC-UHFFFAOYSA-N	21322
1,1,3,3-Tetramethyl-2-thiourea	DTXSID5026126	2782-91-4	C5H12N2S	132.072	Chemical Industrial	InChI=1S/C5H12N2S/c1-6(2)5(8)7(3)4/h1-4H3	CN(C)C(=S)N(C)C	MNOILHPDHOHILI-UHFFFAOYSA-N	17725
4-Methylumbelliferone hydrate	DTXSID1046976	103764-33-6	C10H10O4	194.058	Pharmaceutical	InChI=1S/C10H8O3.H2O/c1-6-4-10(12)13-9-5-7(11)2-3-8(6)9;/h2-5,11H,1H3;1H2	O.CC1=CC(=O)OC2=C1C=CC(O)=C2	HRFJWEHVFMYQSS-UHFFFAOYSA-N	5280567
C.I. Acid Red 88, monosodium salt	DTXSID1041714	1658-56-6	C20H13N2NaO4S	400.049	Color Dyes	InChI=1S/C20H14N2O4S.Na/c23-18-11-9-13-5-1-2-6-14(13)20(18)22-21-17-10-12-19(27(24,25)26)16-8-4-3-7-15(16)17;/h1-12,23H,(H,24,25,26);/q;+1/p-1	[Na+].OC1=C(N=NC2=C3C=CC=CC3=C(C=C2)S([O-])(=O)=O)C2=C(C=CC=C2)C=C1	LGZQSRCLLIPAEE-UHFFFAOYSA-M	15454
Trifloxysulfuron-sodium	DTXSID8040222	199119-58-9	C14H13F3N5NaO6S	459.044	Chemical Industrial	InChI=1S/C14H14F3N5O6S.Na/c1-26-9-6-10(27-2)20-12(19-9)21-13(23)22-29(24,25)11-8(4-3-5-18-11)28-7-14(15,16)17;/h3-6H,7H2,1-2H3,(H2,19,20,21,22,23);/q;+1/p-1	[Na+].COC1=CC(OC)=NC(NC(=O)[N-]S(=O)(=O)C2=NC=CC=C2OCC(F)(F)F)=N1	UFEIWEXHHOXPGP-UHFFFAOYSA-M	9955886
Mecarbam	DTXSID0042117	2595-54-2	C10H20NO5PS2	329.052	Pesticide	InChI=1S/C10H20NO5PS2/c1-5-14-10(13)11(4)9(12)8-19-17(18,15-6-2)16-7-3/h5-8H2,1-4H3	CCOC(=O)N(C)C(=O)CSP(=S)(OCC)OCC	KLGMSAOQDHLCOS-UHFFFAOYSA-N	17434
4,5-Dihydroxyimidazolidin-2-one	DTXSID0052049	3720-97-6	C3H6N2O3	118.038	Chemical Industrial	InChI=1S/C3H6N2O3/c6-1-2(7)5-3(8)4-1/h1-2,6-7H,(H2,4,5,8)	OC1NC(=O)NC1O	NNTWKXKLHMTGBU-UHFFFAOYSA-N	97915
Dibutan-2-yl disulfide	DTXSID6044698	5943-30-6	C8H18S2	178.085	Food Additive	InChI=1S/C8H18S2/c1-5-7(3)9-10-8(4)6-2/h7-8H,5-6H2,1-4H3	CCC(C)SSC(C)CC	QTWKINKGAHTPFJ-UHFFFAOYSA-N	94314
Succinic anhydride	DTXSID7021287	108-30-5	C4H4O3	100.016	Food Additive	InChI=1S/C4H4O3/c5-3-1-2-4(6)7-3/h1-2H2	O=C1CCC(=O)O1	RINCXYDBBGOEEQ-UHFFFAOYSA-N	7922
Olaquindox	DTXSID3040726	23696-28-8	C12H13N3O4	263.091	Pharmaceutical	InChI=1S/C12H13N3O4/c1-8-11(12(17)13-6-7-16)15(19)10-5-3-2-4-9(10)14(8)18/h2-5,16H,6-7H2,1H3,(H,13,17)	CC1=[N+]([O-])C2=C(C=CC=C2)[N+]([O-])=C1C(=O)NCCO	TURHTASYUMWZCC-UHFFFAOYSA-N	71905
1,2-Dimethylnaphthalene	DTXSID1058717	573-98-8	C12H12	156.094	Chemical Industrial	InChI=1S/C12H12/c1-9-7-8-11-5-3-4-6-12(11)10(9)2/h3-8H,1-2H3	CC1=C(C)C2=CC=CC=C2C=C1	QNLZIZAQLLYXTC-UHFFFAOYSA-N	11317
(+/-)-Indoxacarb	DTXSID3040801	144171-61-9	C22H17ClF3N3O7	527.071	Pesticide	InChI=1S/C22H17ClF3N3O7/c1-33-18(30)21-10-12-9-13(23)3-8-16(12)17(21)27-28(11-35-21)19(31)29(20(32)34-2)14-4-6-15(7-5-14)36-22(24,25)26/h3-9H,10-11H2,1-2H3	COC(=O)N(C(=O)N1COC2(CC3=C(C=CC(Cl)=C3)C2=N1)C(=O)OC)C1=CC=C(OC(F)(F)F)C=C1	VBCVPMMZEGZULK-UHFFFAOYSA-N	9936739
2-Methylbenzenesulfonic acid	DTXSID1045035	88-20-0	C7H8O3S	172.019	Chemical Industrial	InChI=1S/C7H8O3S/c1-6-4-2-3-5-7(6)11(8,9)10/h2-5H,1H3,(H,8,9,10)	CC1=CC=CC=C1S(O)(=O)=O	LBLYYCQCTBFVLH-UHFFFAOYSA-N	6925
Thyme oil	DTXSID0051449	8007-46-3	C10H14O	150.105	Cosmetic ingredient
Diethyl disulphide	DTXSID3051464	110-81-6	C4H10S2	122.022	Food Additive	InChI=1S/C4H10S2/c1-3-5-6-4-2/h3-4H2,1-2H3	CCSSCC	CETBSQOFQKLHHZ-UHFFFAOYSA-N	8077
Acenaphthylene	DTXSID3023845	208-96-8	C12H8	152.063	Polycyclic Aromatic Hydrocarbon (PAH)	InChI=1S/C12H8/c1-3-9-4-2-6-11-8-7-10(5-1)12(9)11/h1-8H	C1=CC2=C3C1=CC=CC3=CC=C2	HXGDTGSAIMULJN-UHFFFAOYSA-N	9161
2,6-Dibromo-4-nitroaniline	DTXSID7052573	827-94-1	C6H4Br2N2O2	293.864	Chemical Industrial	InChI=1S/C6H4Br2N2O2/c7-4-1-3(10(11)12)2-5(8)6(4)9/h1-2H,9H2	NC1=C(Br)C=C(C=C1Br)[N+]([O-])=O	YMZIFDLWYUSZCC-UHFFFAOYSA-N	13231
Octachloro-4,7-methanotetrahydroindane	DTXSID7020267	57-74-9	C10H6Cl8	405.798	Flame Retardant	InChI=1S/C10H6Cl8/c11-3-1-2-4(5(3)12)9(16)7(14)6(13)8(2,15)10(9,17)18/h2-5H,1H2	ClC1CC2C(C1Cl)C1(Cl)C(Cl)=C(Cl)C2(Cl)C1(Cl)Cl	BIWJNBZANLAXMG-UHFFFAOYSA-N	5993
4,7-Dichloroquinoline	DTXSID0052590	86-98-6	C9H5Cl2N	196.98	Chemical Industrial	InChI=1S/C9H5Cl2N/c10-6-1-2-7-8(11)3-4-12-9(7)5-6/h1-5H	ClC1=CC=C2C(Cl)=CC=NC2=C1	HXEWMTXDBOQQKO-UHFFFAOYSA-N	6866
Phenylmercuric acetate	DTXSID7021150	62-38-4	C8H8HgO2	338.023	Chemical Industrial	InChI=1S/C6H5.C2H4O2.Hg/c1-2-4-6-5-3-1;1-2(3)4;/h1-5H;1H3,(H,3,4);/q;;+1/p-1	CC(=O)O[Hg]C1=CC=CC=C1	XEBWQGVWTUSTLN-UHFFFAOYSA-M	16682730
Indole-3-carbinol	DTXSID7031458	700-06-1	C9H9NO	147.068	Pharmaceutical	InChI=1S/C9H9NO/c11-6-7-5-10-9-4-2-1-3-8(7)9/h1-5,10-11H,6H2	OCC1=CNC2=C1C=CC=C2	IVYPNXXAYMYVSP-UHFFFAOYSA-N	3712
1,4-Dichloro-2,5-dimethylbenzene	DTXSID5044780	1124-05-6	C8H8Cl2	174	Chemical Industrial	InChI=1S/C8H8Cl2/c1-5-3-8(10)6(2)4-7(5)9/h3-4H,1-2H3	CC1=CC(Cl)=C(C)C=C1Cl	UTGSRNVBAFCOEU-UHFFFAOYSA-N	70755
(2,2-Diethoxyethyl)benzene	DTXSID2052314	6314-97-2	C12H18O2	194.131	Color Dyes	InChI=1S/C12H18O2/c1-3-13-12(14-4-2)10-11-8-6-5-7-9-11/h5-9,12H,3-4,10H2,1-2H3	CCOC(CC1=CC=CC=C1)OCC	FYERTDTXGGOMGT-UHFFFAOYSA-N	80584
2,2-Dichloro-1-(1-oxa-4-azaspiro[4.5]decan-4-yl)ethanone	DTXSID0044575	71526-07-3	C10H15Cl2NO2	251.048	Pesticide	InChI=1S/C10H15Cl2NO2/c11-8(12)9(14)13-6-7-15-10(13)4-2-1-3-5-10/h8H,1-7H2	ClC(Cl)C(=O)N1CCOC11CCCCC1	QWWHRELOCZEQNZ-UHFFFAOYSA-N	3482402
Cyfluthrin	DTXSID5035957	68359-37-5	C22H18Cl2FNO3	433.065	Pesticide	InChI=1S/C22H18Cl2FNO3/c1-22(2)15(11-19(23)24)20(22)21(27)29-18(12-26)13-8-9-16(25)17(10-13)28-14-6-4-3-5-7-14/h3-11,15,18,20H,1-2H3	CC1(C)C(C=C(Cl)Cl)C1C(=O)OC(C#N)C1=CC=C(F)C(OC2=CC=CC=C2)=C1	QQODLKZGRKWIFG-UHFFFAOYSA-N	104926
PharmaGSID_48506	DTXSID5048506	588941-45-1	C19H22ClN3O3S	407.107	Pharmaceutical	InChI=1S/C19H22ClN3O3S/c1-27(25,26)17-7-6-14(11-16(17)20)15(10-13-4-2-3-5-13)19(24)23-18-12-21-8-9-22-18/h6-9,11-13,15H,2-5,10H2,1H3,(H,22,23,24)/t15-/m1/s1	CS(=O)(=O)C1=CC=C(C=C1Cl)[C@@H](CC1CCCC1)C(=O)NC1=NC=CN=C1	QULLOTSYPAOTIW-OAHLLOKOSA-N	59086459
2-Methyl-3-isothiazolone hydrochloride	DTXSID1040740	26172-54-3	C4H6ClNOS	150.986	Surfactant	InChI=1S/C4H5NOS.ClH/c1-5-4(6)2-3-7-5;/h2-3H,1H3;1H	Cl.CN1SC=CC1=O	SJXPQSRCFCPWQQ-UHFFFAOYSA-N	39800
Nitric acid, calcium salt (2:1)	DTXSID1039719	10124-37-5	CaN2O6	163.938	Pesticide	InChI=1S/Ca.2NO3/c;2*2-1(3)4/q+2;2*-1	[Ca++].[O-][N+]([O-])=O.[O-][N+]([O-])=O	ZCCIPPOKBCJFDN-UHFFFAOYSA-N
1,8-Octanedithiol	DTXSID8047474	1191-62-4	C8H18S2	178.085	Food Additive	InChI=1S/C8H18S2/c9-7-5-3-1-2-4-6-8-10/h9-10H,1-8H2	SCCCCCCCCS	PGTWZHXOSWQKCY-UHFFFAOYSA-N	14493
N-(2-Methoxyphenyl)acetamide	DTXSID0052623	93-26-5	C9H11NO2	165.079	Chemical Industrial	InChI=1S/C9H11NO2/c1-7(11)10-8-5-3-4-6-9(8)12-2/h3-6H,1-2H3,(H,10,11)	COC1=CC=CC=C1NC(C)=O	FGOFNVXHDGQVBG-UHFFFAOYSA-N	7135
trans-2-Ethoxy-5-(1-propenyl)phenol	DTXSID7047726	63477-41-8	C11H14O2	178.099	Chemical Industrial	InChI=1S/C11H14O2/c1-3-5-9-6-7-11(13-4-2)10(12)8-9/h3,5-8,12H,4H2,1-2H3/b5-3+	CCOC1=C(O)C=C(\C=C\C)C=C1	RADIRXJQODWKGQ-HWKANZROSA-N	5354280
Tetrahydrofuran	DTXSID1021328	109-99-9	C4H8O	72.0575	Chemical Industrial	InChI=1S/C4H8O/c1-2-4-5-3-1/h1-4H2	C1CCOC1	WYURNTSHIVDZCO-UHFFFAOYSA-N	8028
Bis(2-butoxyethyl) decanedioate	DTXSID6044802	141-19-5	C22H42O6	402.298	Chemical Industrial	InChI=1S/C22H42O6/c1-3-5-15-25-17-19-27-21(23)13-11-9-7-8-10-12-14-22(24)28-20-18-26-16-6-4-2/h3-20H2,1-2H3	CCCCOCCOC(=O)CCCCCCCCC(=O)OCCOCCCC	KZBSIGKPGIZQJQ-UHFFFAOYSA-N	67329
l-Tryptophan	DTXSID5021419	73-22-3	C11H12N2O2	204.09	Food Additive	InChI=1S/C11H12N2O2/c12-9(11(14)15)5-7-6-13-10-4-2-1-3-8(7)10/h1-4,6,9,13H,5,12H2,(H,14,15)/t9-/m0/s1	N[C@@H](CC1=CNC2=CC=CC=C12)C(O)=O	QIVBCDIJIAJPQS-VIFPVBQESA-N	6305
(+/-)-Naringenin	DTXSID50274239	67604-48-2	C15H12O5	272.068	Food Additive	InChI=1S/C15H12O5/c16-9-3-1-8(2-4-9)13-7-12(19)15-11(18)5-10(17)6-14(15)20-13/h1-6,13,16-18H,7H2	OC1=CC=C(C=C1)C1CC(=O)C2=C(O1)C=C(O)C=C2O	FTVWIRXFELQLPI-UHFFFAOYSA-N	932
trans,trans,cis-1,5,9-Cyclododecatriene	DTXSID20872347	706-31-0	C12H18	162.141	Chemical Industrial	InChI=1S/C12H18/c1-2-4-6-8-10-12-11-9-7-5-3-1/h1-2,7-10H,3-6,11-12H2/b2-1-,9-7+,10-8+	C1C\C=C\CC\C=C/CC\C=C\1	ZOLLIQAKMYWTBR-RYMQXAEESA-N	74764114
Dibenz[a,c]anthracene	DTXSID9049245	215-58-7	C22H14	278.11	Polycyclic Aromatic Hydrocarbon (PAH)	InChI=1S/C22H14/c1-2-8-16-14-22-20-12-6-4-10-18(20)17-9-3-5-11-19(17)21(22)13-15(16)7-1/h1-14H	C1=CC2=CC3=C(C=C2C=C1)C1=CC=CC=C1C1=CC=CC=C31	RAASUWZPTOJQAY-UHFFFAOYSA-N	9164
Piperitone	DTXSID7052604	89-81-6	C10H16O	152.12	Cosmetic ingredient	InChI=1S/C10H16O/c1-7(2)9-5-4-8(3)6-10(9)11/h6-7,9H,4-5H2,1-3H3	CC(C)C1CCC(C)=CC1=O	YSTPAHQEHQSRJD-UHFFFAOYSA-N	6987
rel-(2R,4aR,8aR)-Hexahydro-1,1,5,5-tetramethyl-2H-2,4a-methanonaphthalen-8(5H)-one	DTXSID5047168	29461-14-1	C15H24O	220.183	Cosmetic ingredient	InChI=1S/C15H24O/c1-13(2)7-6-11(16)12-14(3,4)10-5-8-15(12,13)9-10/h10,12H,5-9H2,1-4H3/t10-,12-,15-/m0/s1	[H][C@@]12C(=O)CCC(C)(C)[C@]11CC[C@@H](C1)C2(C)C	VCOCESNMLNDPLX-WBIUFABUSA-N	11287462
Ammonium acetate	DTXSID5023873	631-61-8	C2H7NO2	77.0477	Food Additive	InChI=1S/C2H4O2.H3N/c1-2(3)4;/h1H3,(H,3,4);1H3	[NH4+].CC([O-])=O	USFZMSVCRYTOJT-UHFFFAOYSA-N	176
1,3,4,6,7,8-Hexahydro-4,6,6,7,8,8-hexamethylcyclopenta[g]-2-benzopyran	DTXSID8027373	1222-05-5	C18H26O	258.198	Plastic	InChI=1S/C18H26O/c1-11-9-19-10-13-7-15-16(8-14(11)13)18(5,6)12(2)17(15,3)4/h7-8,11-12H,9-10H2,1-6H3	CC1C(C)(C)C2=CC3=C(C=C2C1(C)C)C(C)COC3	ONKNPOPIGWHAQC-UHFFFAOYSA-N	91497
N-(3-Anilino-2-propenylidene)aniline monohydrochloride	DTXSID4051958	28140-60-5	C15H15ClN2	258.092	Chemical Industrial	InChI=1S/C15H14N2.ClH/c1-3-8-14(9-4-1)16-12-7-13-17-15-10-5-2-6-11-15;/h1-13,16H;1H	Cl.N(C=CC=NC1=CC=CC=C1)C1=CC=CC=C1	PBKBURVPAHHUIK-UHFFFAOYSA-N	119877
Methocarbamol	DTXSID6023286	532-03-6	C11H15NO5	241.095	Pharmaceutical	InChI=1S/C11H15NO5/c1-15-9-4-2-3-5-10(9)16-6-8(13)7-17-11(12)14/h2-5,8,13H,6-7H2,1H3,(H2,12,14)	COC1=CC=CC=C1OCC(O)COC(N)=O	GNXFOGHNGIVQEH-UHFFFAOYSA-N	4107
Butyl (2R)-2-(4-{[5-(trifluoromethyl)pyridin-2-yl]oxy}phenoxy)propanoate	DTXSID0034855	79241-46-6	C19H20F3NO4	383.134	Pesticide	InChI=1S/C19H20F3NO4/c1-3-4-11-25-18(24)13(2)26-15-6-8-16(9-7-15)27-17-10-5-14(12-23-17)19(20,21)22/h5-10,12-13H,3-4,11H2,1-2H3/t13-/m1/s1	CCCCOC(=O)[C@@H](C)OC1=CC=C(OC2=CC=C(C=N2)C(F)(F)F)C=C1	VAIZTNZGPYBOGF-CYBMUJFWSA-N	3033674
Potassium perchlorate	DTXSID3047003	7778-74-7	ClKO4	137.912	Chemical Industrial	InChI=1S/ClHO4.K/c2-1(3,4)5;/h(H,2,3,4,5);/q;+1/p-1	[K+].[O-][Cl](=O)(=O)=O	YLMGFJXSLBMXHK-UHFFFAOYSA-M
Dimethyl sulfate	DTXSID5024055	77-78-1	C2H6O4S	125.999	Chemical Industrial	InChI=1S/C2H6O4S/c1-5-7(3,4)6-2/h1-2H3	COS(=O)(=O)OC	VAYGXNSJCAHWJZ-UHFFFAOYSA-N	6497
Aplaviroc hydrochloride	DTXSID1047316	461023-63-2	C33H44ClN3O6	613.292	Pharmaceutical	InChI=1S/C33H43N3O6.ClH/c1-2-3-19-36-30(38)28(29(37)24-7-5-4-6-8-24)34-32(41)33(36)17-20-35(21-18-33)22-23-9-13-26(14-10-23)42-27-15-11-25(12-16-27)31(39)40;/h9-16,24,28-29,37H,2-8,17-22H2,1H3,(H,34,41)(H,39,40);1H/t28-,29-;/m1./s1	Cl.CCCCN1C(=O)[C@H](NC(=O)C11CCN(CC2=CC=C(OC3=CC=C(C=C3)C(O)=O)C=C2)CC1)[C@H](O)C1CCCCC1	QNNBMSGFNQRUEH-PQQSRXGVSA-N	3001322
CJ-013790	DTXSID2047303	179465-71-5	C18H17FN2O4	344.117	Pharmaceutical	InChI=1S/C18H17FN2O4/c19-12-4-7-14(8-5-12)24-15-2-1-3-16(11-15)25-17-9-6-13(10-17)21(23)18(20)22/h1-9,11,13,17,23H,10H2,(H2,20,22)/t13-,17+/m1/s1	NC(=O)N(O)[C@H]1C[C@@H](OC2=CC=CC(OC3=CC=C(F)C=C3)=C2)C=C1	CJFQUWMJNVTKDJ-DYVFJYSZSA-N	53316393
Selegiline hydrochloride	DTXSID9044584	14611-52-0	C13H18ClN	223.113	Pharmaceutical	InChI=1S/C13H17N.ClH/c1-4-10-14(3)12(2)11-13-8-6-5-7-9-13;/h1,5-9,12H,10-11H2,2-3H3;1H/t12-;/m1./s1	Cl.C[C@H](CC1=CC=CC=C1)N(C)CC#C	IYETZZCWLLUHIJ-UTONKHPSSA-N	26757
Enzacamene	DTXSID8047896	36861-47-9	C18H22O	254.167	Pharmaceutical	InChI=1S/C18H22O/c1-12-5-7-13(8-6-12)11-14-15-9-10-18(4,16(14)19)17(15,2)3/h5-8,11,15H,9-10H2,1-4H3	CC1=CC=C(C=C2C3CCC(C)(C2=O)C3(C)C)C=C1	HEOCBCNFKCOKBX-UHFFFAOYSA-N	37563
Sodium decyl sulfate	DTXSID4036229	142-87-0	C10H21NaO4S	260.106	Chemical Industrial	InChI=1S/C10H22O4S.Na/c1-2-3-4-5-6-7-8-9-10-14-15(11,12)13;/h2-10H2,1H3,(H,11,12,13);/q;+1/p-1	[Na+].CCCCCCCCCCOS([O-])(=O)=O	XZTJQQLJJCXOLP-UHFFFAOYSA-M	8904
2,2-Bis(tert-butylperoxy)butane	DTXSID4044874	2167-23-9	C12H26O4	234.183	Chemical Industrial	InChI=1S/C12H26O4/c1-9-12(8,15-13-10(2,3)4)16-14-11(5,6)7/h9H2,1-8H3	CCC(C)(OOC(C)(C)C)OOC(C)(C)C	HQOVXPHOJANJBR-UHFFFAOYSA-N	221260
4-Pyridinecarbonitrile	DTXSID9041528	100-48-1	C6H4N2	104.037	Chemical Industrial	InChI=1S/C6H4N2/c7-5-6-1-3-8-4-2-6/h1-4H	N#CC1=CC=NC=C1	GPHQHTOMRSGBNZ-UHFFFAOYSA-N	7506
Bupropion hydrochloride	DTXSID6044561	31677-93-7	C13H19Cl2NO	275.084	Pharmaceutical	InChI=1S/C13H18ClNO.ClH/c1-9(15-13(2,3)4)12(16)10-6-5-7-11(14)8-10;/h5-9,15H,1-4H3;1H	Cl.CC(NC(C)(C)C)C(=O)C1=CC(Cl)=CC=C1	HEYVINCGKDONRU-UHFFFAOYSA-N	444
Perfluorobutanesulfonic acid	DTXSID5030030	375-73-5	C4HF9O3S	299.95	PFAS	InChI=1S/C4HF9O3S/c5-1(6,3(9,10)11)2(7,8)4(12,13)17(14,15)16/h(H,14,15,16)	OS(=O)(=O)C(F)(F)C(F)(F)C(F)(F)C(F)(F)F	JGTNAGYHADQMCM-UHFFFAOYSA-N	67815
Titanium(4+) bis[(2E)-4-oxohex-2-en-2-olate] dipropan-2-olate	DTXSID4044903	27858-32-8	C18H32O8Ti	424.158	Chemical Industrial	InChI=1S/2C6H10O3.2C3H7O.Ti/c2*1-3-9-6(8)4-5(2)7;2*1-3(2)4;/h2*4,7H,3H2,1-2H3;2*3H,1-2H3;/q;;2*-1;+4/p-2/b2*5-4+;;;	CCOC(=O)\C=C(/C)O[Ti](OC(C)C)(OC(C)C)O\C(C)=C\C(=O)OCC	NOGBEXBVDOCGDB-NZTFDADUSA-L
Carmine	DTXSID2044216	1390-65-4	C22H20O13	492.09	Color Dyes
Potassium 2,4-hexadienoate	DTXSID1034925	590-00-1	C6H7KO2	150.008	Cosmetic ingredient	InChI=1S/C6H8O2.K/c1-2-3-4-5-6(7)8;/h2-5H,1H3,(H,7,8);/q;+1/p-1	[K+].CC=CC=CC([O-])=O	CHHHXKFHOYLYRE-UHFFFAOYSA-M	5251
Benzoyl peroxide	DTXSID6024591	94-36-0	C14H10O4	242.058	Food Additive	InChI=1S/C14H10O4/c15-13(11-7-3-1-4-8-11)17-18-14(16)12-9-5-2-6-10-12/h1-10H	O=C(OOC(=O)C1=CC=CC=C1)C1=CC=CC=C1	OMPJBNCRMGITSC-UHFFFAOYSA-N	7187
Dipiperidinomethane	DTXSID5047453	880-09-1	C11H22N2	182.178	Chemical Industrial	InChI=1S/C11H22N2/c1-3-7-12(8-4-1)11-13-9-5-2-6-10-13/h1-11H2	C(N1CCCCC1)N1CCCCC1	LRKYLKBLUJXTFL-UHFFFAOYSA-N	70151
Diacetin glycerol	DTXSID5041223	25395-31-7	C7H12O5	176.068	Plastic
Poly(propylene glycol) dibenzoate	DTXSID0051443	72245-46-6	(C3H6O)nC14H10O3	284.105	Plastic
p-Isopropylphenylacetaldehyde	DTXSID2052102	4395-92-0	C12H16	160.125	Food Additive	InChI=1S/C12H16/c1-4-5-11-6-8-12(9-7-11)10(2)3/h4,6-10H,1,5H2,2-3H3	CC(C)C1=CC=C(CC=C)C=C1	QBLYEXXCHLBGNO-UHFFFAOYSA-N	3282665
(2E,4E)-Hexa-2,4-dien-1-ol	DTXSID3047631	17102-64-6	C6H10O	98.0732	Chemical Industrial	InChI=1S/C6H10O/c1-2-3-4-5-6-7/h2-5,7H,6H2,1H3/b3-2+,5-4+	C\C=C\C=C\CO	MEIRRNXMZYDVDW-MQQKCMAXSA-N	641256
Diphenyl(2,4,6-trimethylbenzoyl)phosphine oxide	DTXSID4052502	75980-60-8	C22H21O2P	348.128	Chemical Industrial	InChI=1S/C22H21O2P/c1-16-14-17(2)21(18(3)15-16)22(23)25(24,19-10-6-4-7-11-19)20-12-8-5-9-13-20/h4-15H,1-3H3	CC1=CC(C)=C(C(=O)P(=O)(C2=CC=CC=C2)C2=CC=CC=C2)C(C)=C1	VFHVQBAGLAREND-UHFFFAOYSA-N	166480
Oxytetracycline dihydrate	DTXSID4023412	6153-64-6	C22H28N2O11	496.169	Pesticide	InChI=1S/C22H24N2O9.2H2O/c1-21(32)7-5-4-6-8(25)9(7)15(26)10-12(21)17(28)13-14(24(2)3)16(27)11(20(23)31)19(30)22(13,33)18(10)29;;/h4-6,12-14,17,25,27-29,32-33H,1-3H3,(H2,23,31);2*1H2/t12-,13?,14+,17+,21-,22+;;/m1../s1	O.O.[H][C@]12[C@H](O)C3[C@H](N(C)C)C(O)=C(C(N)=O)C(=O)[C@@]3(O)C(O)=C1C(=O)C1=C(C=CC=C1O)[C@@]2(C)O	SRRPEXWCHWWJOC-UASAAXKSSA-N	165339212
Toluene-2-sulphonyl chloride	DTXSID7051682	133-59-5	C7H7ClO2S	189.986	Plastic	InChI=1S/C7H7ClO2S/c1-6-4-2-3-5-7(6)11(8,9)10/h2-5H,1H3	CC1=CC=CC=C1S(Cl)(=O)=O	HDECRAPHCDXMIJ-UHFFFAOYSA-N	8623
Chlorpyrifos-methyl	DTXSID6032352	5598-13-0	C7H7Cl3NO3PS	320.895	Flame Retardant	InChI=1S/C7H7Cl3NO3PS/c1-12-15(16,13-2)14-7-5(9)3-4(8)6(10)11-7/h3H,1-2H3	COP(=S)(OC)OC1=NC(Cl)=C(Cl)C=C1Cl	HRBKVYFZANMGRE-UHFFFAOYSA-N	21803
2,2-Bis(4-hydroxyphenyl)-1,1,1-trichloroethane	DTXSID8022325	2971-36-0	C14H11Cl3O2	315.982	Pesticide	InChI=1S/C14H11Cl3O2/c15-14(16,17)13(9-1-5-11(18)6-2-9)10-3-7-12(19)8-4-10/h1-8,13,18-19H	OC1=CC=C(C=C1)C(C1=CC=C(O)C=C1)C(Cl)(Cl)Cl	IUGDILGOLSSKNE-UHFFFAOYSA-N	76302
4-(3-Methyl-5-oxo-4,5-dihydro-1H-pyrazol-1-yl)benzoic acid	DTXSID8044963	60875-16-3	C11H10N2O3	218.069	Chemical Industrial	InChI=1S/C11H10N2O3/c1-7-6-10(14)13(12-7)9-4-2-8(3-5-9)11(15)16/h2-5H,6H2,1H3,(H,15,16)	CC1=NN(C(=O)C1)C1=CC=C(C=C1)C(O)=O	CUGBBQWDGCXWNB-UHFFFAOYSA-N	109029
Acetin	DTXSID5024396	26446-35-5	C5H10O4	134.058	Chemical Industrial
Calcium saccharin hydrate	DTXSID5047459	6381-91-5	C14H10CaN2O7S2	421.956	Food Additive	InChI=1S/2C7H5NO3S.Ca.H2O/c2*9-7-5-3-1-2-4-6(5)12(10,11)8-7;;/h2*1-4H,(H,8,9);;1H2/q;;+2;/p-2	O.[Ca++].O=C1[N-]S(=O)(=O)C2=C1C=CC=C2.O=C1[N-]S(=O)(=O)C2=C1C=CC=C2	MQRKKLAGBPVXCD-UHFFFAOYSA-L	5143
2-tert-Butyl-4-ethylphenol	DTXSID4044581	96-70-8	C12H18O	178.136	Chemical Industrial	InChI=1S/C12H18O/c1-5-9-6-7-11(13)10(8-9)12(2,3)4/h6-8,13H,5H2,1-4H3	CCC1=CC(=C(O)C=C1)C(C)(C)C	LZHCVNIARUXHAL-UHFFFAOYSA-N	7309
Tepraloxydim	DTXSID7034252	149979-41-9	C17H24ClNO4	341.139	Pesticide	InChI=1S/C17H24ClNO4/c1-2-14(19-23-7-3-6-18)17-15(20)10-13(11-16(17)21)12-4-8-22-9-5-12/h3,6,12-13,20H,2,4-5,7-11H2,1H3/b6-3+,19-14?	CCC(=NOC\C=C\Cl)C1=C(O)CC(CC1=O)C1CCOCC1	IOYNQIMAUDJVEI-ZFNPBRLTSA-N	136055781
4-Ethoxy-4-oxobut-2-enoic acid	DTXSID1044485	3249-53-4	C6H8O4	144.042	Chemical Industrial	InChI=1S/C6H8O4/c1-2-10-6(9)4-3-5(7)8/h3-4H,2H2,1H3,(H,7,8)	CCOC(=O)C=CC(O)=O	XLYMOEINVGRTEX-UHFFFAOYSA-N	41331
4-Aminoacetophenone	DTXSID6052669	99-92-3	C8H9NO	135.068	Chemical Industrial	InChI=1S/C8H9NO/c1-6(10)7-2-4-8(9)5-3-7/h2-5H,9H2,1H3	CC(=O)C1=CC=C(N)C=C1	GPRYKVSEZCQIHD-UHFFFAOYSA-N	7468
Benzo(b)fluoranthene	DTXSID0023907	205-99-2	C20H12	252.094	Polycyclic Aromatic Hydrocarbon (PAH)	InChI=1S/C20H12/c1-2-7-14-13(6-1)12-19-16-9-4-3-8-15(16)18-11-5-10-17(14)20(18)19/h1-12H	C1=CC=C2C(=C1)C1=CC=CC3=C4C=CC=CC4=CC2=C13	FTOVXSOBNPWTSH-UHFFFAOYSA-N	9153
Ammonium nitrate	DTXSID2029668	6484-52-2	H4N2O3	80.0222	Food Additive	InChI=1S/NO3.H3N/c2-1(3)4;/h;1H3/q-1;/p+1	[NH4+].[O-][N+]([O-])=O	DVARTQFDIMZBAA-UHFFFAOYSA-O
Ammonium glycyrrhizinate trihydrate	DTXSID5047243	911217-00-0	C42H71NO19	893.462	Food Additive	InChI=1S/C42H62O16.H3N.3H2O/c1-37(2)21-8-11-42(7)31(20(43)16-18-19-17-39(4,36(53)54)13-12-38(19,3)14-15-41(18,42)6)40(21,5)10-9-22(37)55-35-30(26(47)25(46)29(57-35)33(51)52)58-34-27(48)23(44)24(45)28(56-34)32(49)50;;;;/h16,19,21-31,34-35,44-48H,8-15,17H2,1-7H3,(H,49,50)(H,51,52)(H,53,54);1H3;3*1H2/t19-,21-,22-,23-,24-,25-,26-,27+,28-,29-,30+,31+,34-,35-,38+,39-,40-,41+,42+;;;;/m0..../s1	[NH4+].O.O.O.CC1(C)[C@H](CC[C@@]2(C)[C@H]1CC[C@]1(C)[C@@H]2C(=O)C=C2[C@@H]3C[C@](C)(CC[C@]3(C)CC[C@@]12C)C(O)=O)O[C@H]1O[C@@H]([C@@H](O)[C@H](O)[C@H]1O[C@@H]1O[C@@H]([C@@H](O)[C@H](O)[C@H]1O)C([O-])=O)C(O)=O	RSPXVECNDMCBGQ-YMYWBCTMSA-N	14982
Methyl acrylate	DTXSID0024183	96-33-3	C4H6O2	86.0368	Food Additive	InChI=1S/C4H6O2/c1-3-4(5)6-2/h3H,1H2,2H3	COC(=O)C=C	BAPJBEWLBFYGME-UHFFFAOYSA-N	7294
Atraton	DTXSID0037493	1610-17-9	C9H17N5O	211.143	Pesticide	InChI=1S/C9H17N5O/c1-5-10-7-12-8(11-6(2)3)14-9(13-7)15-4/h6H,5H2,1-4H3,(H2,10,11,12,13,14)	CCNC1=NC(NC(C)C)=NC(OC)=N1	PXWUKZGIHQRDHL-UHFFFAOYSA-N	15359
3-Chloro-2-((3R)-5-chloro-1-(2,4-dimethoxybenzyl)-3-methyl-2-oxo-2,3-dihydro-1H-indol-3-yl)-N-ethyl-N-(3-pyridinylmethyl)benzamide hydrochloride (1:1)	DTXSID0047379	1437319-51-1	C33H32Cl3N3O4	639.146	Pharmaceutical	InChI=1S/C33H31Cl2N3O4.ClH/c1-5-37(19-21-8-7-15-36-18-21)31(39)25-9-6-10-27(35)30(25)33(2)26-16-23(34)12-14-28(26)38(32(33)40)20-22-11-13-24(41-3)17-29(22)42-4;/h6-18H,5,19-20H2,1-4H3;1H/t33-;/m1./s1	Cl.CCN(CC1=CC=CN=C1)C(=O)C1=CC=CC(Cl)=C1[C@]1(C)C(=O)N(CC2=C(OC)C=C(OC)C=C2)C2=CC=C(Cl)C=C12	DRQOXZJWZHECAP-MGDILKBHSA-N	53316385
3-Methylcholanthrene	DTXSID0020862	56-49-5	C21H16	268.125	Plastic	InChI=1S/C21H16/c1-13-6-7-15-12-20-17-5-3-2-4-14(17)8-9-18(20)19-11-10-16(13)21(15)19/h2-9,12H,10-11H2,1H3	CC1=C2CCC3=C4C=CC5=CC=CC=C5C4=CC(C=C1)=C23	PPQNQXQZIWHJRB-UHFFFAOYSA-N	1674
2-Methylhexane	DTXSID5052256	591-76-4	C7H16	100.125	Plastic	InChI=1S/C7H16/c1-4-5-6-7(2)3/h7H,4-6H2,1-3H3	CCCCC(C)C	GXDHCNNESPLIKD-UHFFFAOYSA-N	11582
2,4-Dihydroxypyridine	DTXSID90274238	626-03-9	C5H5NO2	111.032	Chemical Industrial	InChI=1S/C5H5NO2/c7-4-1-2-6-5(8)3-4/h1-3H,(H2,6,7,8)	OC1=CC(O)=NC=C1	ZEZJPIDPVXJEME-UHFFFAOYSA-N	54696004
Methyl benzenesulphonate	DTXSID5052549	80-18-2	C7H8O3S	172.019	Chemical Industrial	InChI=1S/C7H8O3S/c1-10-11(8,9)7-5-3-2-4-6-7/h2-6H,1H3	COS(=O)(=O)C1=CC=CC=C1	CZXGXYBOQYQXQD-UHFFFAOYSA-N	6630
Iodine	DTXSID7034672	7553-56-2	I2	253.809	Pesticide	InChI=1S/I2/c1-2	II	PNDPGZBMCMUPRI-UHFFFAOYSA-N	807
Ethyl 2-acetyloctanoate	DTXSID3051969	29214-60-6	C12H22O3	214.157	Food Additive	InChI=1S/C12H22O3/c1-4-6-7-8-9-11(10(3)13)12(14)15-5-2/h11H,4-9H2,1-3H3	CCCCCCC(C(C)=O)C(=O)OCC	BRGRZPQESQKATK-UHFFFAOYSA-N	121790
Citalopram hydrobromide	DTXSID40872344	59729-32-7	C20H22BrFN2O	404.09	Chemical Industrial	InChI=1S/C20H21FN2O.BrH/c1-23(2)11-3-10-20(17-5-7-18(21)8-6-17)19-9-4-15(13-22)12-16(19)14-24-20;/h4-9,12H,3,10-11,14H2,1-2H3;1H	Br.CN(C)CCCC1(OCC2=C1C=CC(=C2)C#N)C1=CC=C(F)C=C1	WIHMBLDNRMIGDW-UHFFFAOYSA-N	2771
Lactofen	DTXSID7024160	77501-63-4	C19H15ClF3NO7	461.049	Pesticide	InChI=1S/C19H15ClF3NO7/c1-3-29-17(25)10(2)30-18(26)13-9-12(5-6-15(13)24(27)28)31-16-7-4-11(8-14(16)20)19(21,22)23/h4-10H,3H2,1-2H3	CCOC(=O)C(C)OC(=O)C1=C(C=CC(OC2=C(Cl)C=C(C=C2)C(F)(F)F)=C1)[N+]([O-])=O	CONWAEURSVPLRM-UHFFFAOYSA-N	62276
3,7-Dihydro-3,7-dimethyl-1-(5-oxohexyl)-1H-Purine-2,6-dione	DTXSID7023437	6493-05-6	C13H18N4O3	278.138	Pharmaceutical	InChI=1S/C13H18N4O3/c1-9(18)6-4-5-7-17-12(19)10-11(14-8-15(10)2)16(3)13(17)20/h8H,4-7H2,1-3H3	CN1C=NC2=C1C(=O)N(CCCCC(C)=O)C(=O)N2C	BYPFEZZEUUWMEJ-UHFFFAOYSA-N	4740
Bromacil	DTXSID4022020	314-40-9	C9H13BrN2O2	260.016	Pesticide	InChI=1S/C9H13BrN2O2/c1-4-5(2)12-8(13)7(10)6(3)11-9(12)14/h5H,4H2,1-3H3,(H,11,14)	CCC(C)N1C(=O)NC(C)=C(Br)C1=O	CTSLUCNDVMMDHG-UHFFFAOYSA-N	9411
4-Hydroxy-5-methyl-3-furanone	DTXSID9047417	19322-27-1	C5H6O3	114.032	Food Additive	InChI=1S/C5H6O3/c1-3-5(7)4(6)2-8-3/h7H,2H2,1H3	CC1=C(O)C(=O)CO1	DLVYTANECMRFGX-UHFFFAOYSA-N	4564493
Nitrilotriacetic acid	DTXSID6020939	139-13-9	C6H9NO6	191.043	Pharmaceutical	InChI=1S/C6H9NO6/c8-4(9)1-7(2-5(10)11)3-6(12)13/h1-3H2,(H,8,9)(H,10,11)(H,12,13)	OC(=O)CN(CC(O)=O)CC(O)=O	MGFYIUFZLHCRTH-UHFFFAOYSA-N	8758
2,5-Dimethylfuran	DTXSID7022093	625-86-5	C6H8O	96.0575	Food Additive	InChI=1S/C6H8O/c1-5-3-4-6(2)7-5/h3-4H,1-2H3	CC1=CC=C(C)O1	GSNUFIFRDBKVIE-UHFFFAOYSA-N	12266
Mifepristone	DTXSID5023322	84371-65-3	C29H35NO2	429.267	Pharmaceutical	InChI=1S/C29H35NO2/c1-5-15-29(32)16-14-26-24-12-8-20-17-22(31)11-13-23(20)27(24)25(18-28(26,29)2)19-6-9-21(10-7-19)30(3)4/h6-7,9-10,17,24-26,32H,8,11-14,16,18H2,1-4H3/t24-,25+,26-,28-,29-/m0/s1	[H][C@@]12CC[C@@](O)(C#CC)[C@@]1(C)C[C@]([H])(C1=CC=C(C=C1)N(C)C)C1=C3CCC(=O)C=C3CC[C@@]21[H]	VKHAHZOOUSRJNA-GCNJZUOMSA-N	55245
Flutriafol	DTXSID8040727	76674-21-0	C16H13F2N3O	301.103	Pesticide	InChI=1S/C16H13F2N3O/c17-13-7-5-12(6-8-13)16(22,9-21-11-19-10-20-21)14-3-1-2-4-15(14)18/h1-8,10-11,22H,9H2	OC(CN1C=NC=N1)(C1=CC=C(F)C=C1)C1=C(F)C=CC=C1	JWUCHKBSVLQQCO-UHFFFAOYSA-N	91727
2-(Methylthio)benzothiazole	DTXSID70274236	615-22-5	C8H7NS2	181.002	Chemical Industrial	InChI=1S/C8H7NS2/c1-10-8-9-6-4-2-3-5-7(6)11-8/h2-5H,1H3	CSC1=NC2=CC=CC=C2S1	UTBVIMLZIRIFFR-UHFFFAOYSA-N	11989
Abamectin	DTXSID8023892	71751-41-2	C95H142O28	1730.97	Pesticide
Potassium silicate	DTXSID5029635	1312-76-1	HKO3Si	115.933	Cosmetic ingredient	InChI=1S/K.HO3Si/c;1-4(2)3/h;1H/q+1;-1	[K+].O[Si]([O-])=O	WMWBFVSTSRDWRL-UHFFFAOYSA-N
Phenyl carbonochloridate	DTXSID9044403	1885-14-9	C7H5ClO2	155.998	Chemical Industrial	InChI=1S/C7H5ClO2/c8-7(9)10-6-4-2-1-3-5-6/h1-5H	ClC(=O)OC1=CC=CC=C1	AHWALFGBDFAJAI-UHFFFAOYSA-N	15891
Methapyrilene fumarate	DTXSID0047404	33032-12-1	C40H50N6O12S2	870.293	Chemical Industrial	InChI=1S/2C14H19N3S.3C4H4O4/c2*1-16(2)9-10-17(12-13-6-5-11-18-13)14-7-3-4-8-15-14;3*5-3(6)1-2-4(7)8/h2*3-8,11H,9-10,12H2,1-2H3;3*1-2H,(H,5,6)(H,7,8)/b;;3*2-1+	OC(=O)\C=C\C(O)=O.OC(=O)\C=C\C(O)=O.OC(=O)\C=C\C(O)=O.CN(C)CCN(CC1=CC=CS1)C1=CC=CC=N1.CN(C)CCN(CC1=CC=CS1)C1=CC=CC=N1	OLGIEIJNOQGBSS-VQYXCCSOSA-N	4098
Temafloxacin	DTXSID7044132	108319-06-8	C21H18F3N3O3	417.13	Pharmaceutical	InChI=1S/C21H18F3N3O3/c1-11-9-26(5-4-25-11)19-8-18-13(7-16(19)24)20(28)14(21(29)30)10-27(18)17-3-2-12(22)6-15(17)23/h2-3,6-8,10-11,25H,4-5,9H2,1H3,(H,29,30)	CC1CN(CCN1)C1=CC2=C(C=C1F)C(=O)C(=CN2C1=CC=C(F)C=C1F)C(O)=O	QKDHBVNJCZBTMR-UHFFFAOYSA-N	60021
Aluminum triformate	DTXSID1044724	7360-53-4	C3H3AlO6	161.975	Chemical Industrial	InChI=1S/3CH2O2.Al/c3*2-1-3;/h3*1H,(H,2,3);/q;;;+3/p-3	[Al+3].[O-]C=O.[O-]C=O.[O-]C=O	MJWPFSQVORELDX-UHFFFAOYSA-K	284
l-Cysteine hydrochloride	DTXSID0020367	52-89-1	C3H8ClNO2S	156.996	Food Additive	InChI=1S/C3H7NO2S.ClH/c4-2(1-7)3(5)6;/h2,7H,1,4H2,(H,5,6);1H/t2-;/m0./s1	Cl.N[C@@H](CS)C(O)=O	IFQSXNOEEPCSLW-DKWTVANSSA-N	5862
2,4-DB-isooctyl ester	DTXSID3047427	1320-15-6	C18H26Cl2O3	360.126	Pesticide
Diethyl hydrogen phosphate	DTXSID1044699	598-02-7	C4H11O4P	154.039	Flame Retardant	InChI=1S/C4H11O4P/c1-3-7-9(5,6)8-4-2/h3-4H2,1-2H3,(H,5,6)	CCOP(O)(=O)OCC	UCQFCFPECQILOL-UHFFFAOYSA-N	654
S-Furfuryl thioacetate	DTXSID5047661	13678-68-7	C7H8O2S	156.025	Food Additive	InChI=1S/C7H8O2S/c1-6(8)10-5-7-3-2-4-9-7/h2-4H,5H2,1H3	CC(=O)SCC1=CC=CO1	LQOUTUIIYXYBQW-UHFFFAOYSA-N	61660
C.I.Disperse Yellow 42	DTXSID8052148	5124-25-4	C18H15N3O4S	369.078	Color Dyes	InChI=1S/C18H15N3O4S/c22-21(23)18-13-16(26(24,25)20-15-9-5-2-6-10-15)11-12-17(18)19-14-7-3-1-4-8-14/h1-13,19-20H	[O-][N+](=O)C1=CC(=CC=C1NC1=CC=CC=C1)S(=O)(=O)NC1=CC=CC=C1	BBFRYSKTTHYWQZ-UHFFFAOYSA-N	21201
Sodium 3-(trihydroxysilyl)propyl methylphosphonate	DTXSID8044834	84962-98-1	C4H12NaO6PSi	238.004	Chemical Industrial	InChI=1S/C4H13O6PSi.Na/c1-11(5,6)10-3-2-4-12(7,8)9;/h7-9H,2-4H2,1H3,(H,5,6);/q;+1/p-1	[Na+].CP([O-])(=O)OCCC[Si](O)(O)O	MKAWPVONNWUREJ-UHFFFAOYSA-M	174404
6-Methylhepta-3,5-dien-2-one	DTXSID7051761	16647-04-4	C8H12O	124.089	Food Additive	InChI=1S/C8H12O/c1-7(2)5-4-6-8(3)9/h4-6H,1-3H3	CC(C)=CC=CC(C)=O	KSKXSFZGARKWOW-UHFFFAOYSA-N	27971
2,2'-[Cyclohexane-1,4-diylbis(methanediyloxymethanediyl)]dioxirane	DTXSID1044805	14228-73-0	C14H24O4	256.167	Chemical Industrial	InChI=1S/C14H24O4/c1-2-12(6-16-8-14-10-18-14)4-3-11(1)5-15-7-13-9-17-13/h11-14H,1-10H2	C(OCC1CCC(COCC2CO2)CC1)C1CO1	VQMQXWYQIIUJIT-UHFFFAOYSA-N	61718
2-Furylmethanethiol	DTXSID7052654	98-02-2	C5H6OS	114.014	Food Additive	InChI=1S/C5H6OS/c7-4-5-2-1-3-6-5/h1-3,7H,4H2	SCC1=CC=CO1	ZFFTZDQKIXPDAF-UHFFFAOYSA-N	7363
Terbufos	DTXSID2022254	13071-79-9	C9H21O2PS3	288.044	Pesticide	InChI=1S/C9H21O2PS3/c1-6-10-12(13,11-7-2)15-8-14-9(3,4)5/h6-8H2,1-5H3	CCOP(=S)(OCC)SCSC(C)(C)C	XLNZEKHULJKQBA-UHFFFAOYSA-N	25670
Efavirenz	DTXSID9046029	154598-52-4	C14H9ClF3NO2	315.027	Pharmaceutical	InChI=1S/C14H9ClF3NO2/c15-9-3-4-11-10(7-9)13(14(16,17)18,21-12(20)19-11)6-5-8-1-2-8/h3-4,7-8H,1-2H2,(H,19,20)/t13-/m0/s1	FC(F)(F)[C@]1(OC(=O)NC2=CC=C(Cl)C=C12)C#CC1CC1	XPOQHMRABVBWPR-ZDUSSCGKSA-N	64139
Tetramethrin	DTXSID6032649	7696-12-0	C19H25NO4	331.178	Pesticide	InChI=1S/C19H25NO4/c1-11(2)9-14-15(19(14,3)4)18(23)24-10-20-16(21)12-7-5-6-8-13(12)17(20)22/h9,14-15H,5-8,10H2,1-4H3	CC(C)=CC1C(C(=O)OCN2C(=O)C3=C(CCCC3)C2=O)C1(C)C	CXBMCYHAMVGWJQ-UHFFFAOYSA-N	83975
4-Methyl-1-phenylpyrazolidin-3-one	DTXSID8044412	2654-57-1	C10H12N2O	176.095	Chemical Industrial	InChI=1S/C10H12N2O/c1-8-7-12(11-10(8)13)9-5-3-2-4-6-9/h2-6,8H,7H2,1H3,(H,11,13)	CC1CN(NC1=O)C1=CC=CC=C1	ZZEYCGJAYIHIAZ-UHFFFAOYSA-N	98282
Ethiolate	DTXSID6041925	2941-55-1	C7H15NOS	161.087	Pesticide	InChI=1S/C7H15NOS/c1-4-8(5-2)7(9)10-6-3/h4-6H2,1-3H3	CCSC(=O)N(CC)CC	WARIWGPBHKPYON-UHFFFAOYSA-N	18055
O-Chloroacetylcarbamoylfumagillol	DTXSID0041141	129298-91-5	C19H28ClNO6	401.161	Pharmaceutical	InChI=1S/C19H28ClNO6/c1-11(2)5-6-13-18(3,27-13)16-15(24-4)12(7-8-19(16)10-25-19)26-17(23)21-14(22)9-20/h5,12-13,15-16H,6-10H2,1-4H3,(H,21,22,23)/t12-,13-,15-,16-,18+,19+/m1/s1	CO[C@@H]1[C@@H](CC[C@]2(CO2)[C@H]1[C@@]1(C)O[C@@H]1CC=C(C)C)OC(=O)NC(=O)CCl	MSHZHSPISPJWHW-PVDLLORBSA-N	369976
Dibutyl ethanedioate	DTXSID7041916	2050-60-4	C10H18O4	202.121	Cosmetic ingredient	InChI=1S/C10H18O4/c1-3-5-7-13-9(11)10(12)14-8-6-4-2/h3-8H2,1-2H3	CCCCOC(=O)C(=O)OCCCC	JKRZOJADNVOXPM-UHFFFAOYSA-N	16306
Isazofos	DTXSID7034676	42509-80-8	C9H17ClN3O3PS	313.042	Pesticide	InChI=1S/C9H17ClN3O3PS/c1-5-14-17(18,15-6-2)16-9-11-8(10)13(12-9)7(3)4/h7H,5-6H2,1-4H3	CCOP(=S)(OCC)OC1=NN(C(C)C)C(Cl)=N1	XRHGWAGWAHHFLF-UHFFFAOYSA-N	39223
4-Methyl-2-pentanone	DTXSID5021889	108-10-1	C6H12O	100.089	Cosmetic ingredient	InChI=1S/C6H12O/c1-5(2)4-6(3)7/h5H,4H2,1-3H3	CC(C)CC(C)=O	NTIZESTWPVYFNL-UHFFFAOYSA-N	7909
1,3-Dipropan-2-ylurea	DTXSID6044486	4128-37-4	C7H16N2O	144.126	Chemical Industrial	InChI=1S/C7H16N2O/c1-5(2)8-7(10)9-6(3)4/h5-6H,1-4H3,(H2,8,9,10)	CC(C)NC(=O)NC(C)C	BGRWYRAHAFMIBJ-UHFFFAOYSA-N	20084
3-Aminoacetophenone	DTXSID0021830	99-03-6	C8H9NO	135.068	Chemical Industrial	InChI=1S/C8H9NO/c1-6(10)7-3-2-4-8(9)5-7/h2-5H,9H2,1H3	CC(=O)C1=CC=CC(N)=C1	CKQHAYFOPRIUOM-UHFFFAOYSA-N	7417
Ferric chloride	DTXSID8020622	7705-08-0	Cl3Fe	160.841	Food Additive	InChI=1S/3ClH.Fe/h3*1H;/q;;;+3/p-3	[Cl-].[Cl-].[Cl-].[Fe+3]	RBTARNINKXHZNM-UHFFFAOYSA-K
(+)-alpha-Pinene	DTXSID7041671	7785-70-8	C10H16	136.125	Cosmetic ingredient	InChI=1S/C10H16/c1-7-4-5-8-6-9(7)10(8,2)3/h4,8-9H,5-6H2,1-3H3/t8-,9-/m1/s1	CC1=CC[C@@H]2C[C@H]1C2(C)C	GRWFGVWFFZKLTI-RKDXNWHRSA-N	82227
Octylphosphonic acid	DTXSID3044679	4724-48-5	C8H19O3P	194.107	Chemical Industrial	InChI=1S/C8H19O3P/c1-2-3-4-5-6-7-8-12(9,10)11/h2-8H2,1H3,(H2,9,10,11)	CCCCCCCCP(O)(O)=O	NJGCRMAPOWGWMW-UHFFFAOYSA-N	78452
2,3-Butanedione	DTXSID6021583	431-03-8	C4H6O2	86.0368	Food Additive	InChI=1S/C4H6O2/c1-3(5)4(2)6/h1-2H3	CC(=O)C(C)=O	QSJXEFYPDANLFS-UHFFFAOYSA-N	650
Lithium 3-carboxy-5-sulfobenzoate	DTXSID5044819	46728-75-0	C8H5LiO7S	251.992	Plastic	InChI=1S/C8H6O7S.Li/c9-7(10)4-1-5(8(11)12)3-6(2-4)16(13,14)15;/h1-3H,(H,9,10)(H,11,12)(H,13,14,15);/q;+1/p-1	[Li+].OC(=O)C1=CC(=CC(=C1)S(O)(=O)=O)C([O-])=O	GGKPBCOOXDBLLG-UHFFFAOYSA-M	80714
Furfuryl isopropyl sulfide	DTXSID5047665	1883-78-9	C8H12OS	156.061	Food Additive	InChI=1S/C8H12OS/c1-7(2)10-6-8-4-3-5-9-8/h3-5,7H,6H2,1-2H3	CC(C)SCC1=CC=CO1	WCHRNAKORAINOJ-UHFFFAOYSA-N	61282
Benzothiazolone	DTXSID6061315	934-34-9	C7H5NOS	151.009	Chemical Industrial	InChI=1S/C7H5NOS/c9-7-8-5-3-1-2-4-6(5)10-7/h1-4H,(H,8,9)	OC1=NC2=CC=CC=C2S1	YEDUAINPPJYDJZ-UHFFFAOYSA-N	13625
3-Methylanisole	DTXSID2051500	100-84-5	C8H10O	122.073	Chemical Industrial	InChI=1S/C8H10O/c1-7-4-3-5-8(6-7)9-2/h3-6H,1-2H3	COC1=CC=CC(C)=C1	OSIGJGFTADMDOB-UHFFFAOYSA-N	7530
Ethyl 3-hydroxybenzoate	DTXSID10228435	7781-98-8	C9H10O3	166.063	Chemical Industrial	InChI=1S/C9H10O3/c1-2-12-9(11)7-4-3-5-8(10)6-7/h3-6,10H,2H2,1H3	CCOC(=O)C1=CC(O)=CC=C1	MWSMNBYIEBRXAL-UHFFFAOYSA-N	24522
Tetraethylenepentamine	DTXSID7026108	112-57-2	C8H23N5	189.195	Pharmaceutical	InChI=1S/C8H23N5/c9-1-3-11-5-7-13-8-6-12-4-2-10/h11-13H,1-10H2	NCCNCCNCCNCCN	FAGUFWYHJQFNRV-UHFFFAOYSA-N	8197
2,4-D-isobutyl	DTXSID6041347	1713-15-1	C12H14Cl2O3	276.032	Pesticide	InChI=1S/C12H14Cl2O3/c1-8(2)6-17-12(15)7-16-11-4-3-9(13)5-10(11)14/h3-5,8H,6-7H2,1-2H3	CC(C)COC(=O)COC1=C(Cl)C=C(Cl)C=C1	GPSGZZSRFJXXBA-UHFFFAOYSA-N	15580
2,2,4,4,6,6,8,8-Octamethylcyclotetrasilazane	DTXSID1051511	1020-84-4	C8H28N4Si4	292.139	Plastic	InChI=1S/C8H28N4Si4/c1-13(2)9-14(3,4)11-16(7,8)12-15(5,6)10-13/h9-12H,1-8H3	C[Si]1(C)N[Si](C)(C)N[Si](C)(C)N[Si](C)(C)N1	FIADVASZMLCQIF-UHFFFAOYSA-N	66100
2,6-Dimethylnaphthalene	DTXSID0029187	581-42-0	C12H12	156.094	Food Additive	InChI=1S/C12H12/c1-9-3-5-12-8-10(2)4-6-11(12)7-9/h3-8H,1-2H3	CC1=CC2=C(C=C1)C=C(C)C=C2	YGYNBBAUIYTWBF-UHFFFAOYSA-N	11387
Chloroethylmercury	DTXSID9042128	107-27-7	C2H5ClHg	265.979	Pesticide	InChI=1S/C2H5.ClH.Hg/c1-2;;/h1H2,2H3;1H;/q;;+1/p-1	CC[Hg]Cl	QWUGXIXRFGEYBD-UHFFFAOYSA-M	7862
Carisoprodol	DTXSID8024733	78-44-4	C12H24N2O4	260.174	Pharmaceutical	InChI=1S/C12H24N2O4/c1-5-6-12(4,7-17-10(13)15)8-18-11(16)14-9(2)3/h9H,5-8H2,1-4H3,(H2,13,15)(H,14,16)	CCCC(C)(COC(N)=O)COC(=O)NC(C)C	OFZCIYFFPZCNJE-UHFFFAOYSA-N	2576
Bentazone	DTXSID0023901	25057-89-0	C10H12N2O3S	240.057	Pesticide	InChI=1S/C10H12N2O3S/c1-7(2)12-10(13)8-5-3-4-6-9(8)11-16(12,14)15/h3-7,11H,1-2H3	CC(C)N1C(=O)C2=C(NS1(=O)=O)C=CC=C2	ZOMSMJKLGFBRBS-UHFFFAOYSA-N	2328
Fluopicolide	DTXSID7034624	239110-15-7	C14H8Cl3F3N2O	381.965	Pesticide	InChI=1S/C14H8Cl3F3N2O/c15-8-2-1-3-9(16)12(8)13(23)22-6-11-10(17)4-7(5-21-11)14(18,19)20/h1-5H,6H2,(H,22,23)	FC(F)(F)C1=CN=C(CNC(=O)C2=C(Cl)C=CC=C2Cl)C(Cl)=C1	GBOYJIHYACSLGN-UHFFFAOYSA-N	11159021
Gallic acid n-propyl ester	DTXSID5021201	121-79-9	C10H12O5	212.068	Food Additive	InChI=1S/C10H12O5/c1-2-3-15-10(14)6-4-7(11)9(13)8(12)5-6/h4-5,11-13H,2-3H2,1H3	CCCOC(=O)C1=CC(O)=C(O)C(O)=C1	ZTHYODDOHIVTJV-UHFFFAOYSA-N	4947
1,1-Dichloroethylene	DTXSID8021438	75-35-4	C2H2Cl2	95.9534	Pesticide	InChI=1S/C2H2Cl2/c1-2(3)4/h1H2	ClC(Cl)=C	LGXVIGDEPROXKC-UHFFFAOYSA-N	6366
D & C Yellow 11	DTXSID7024906	8003-22-3	C18H11NO2	273.079	Color Dyes
Carbetamide	DTXSID7041756	16118-49-3	C12H16N2O3	236.116	Pesticide	InChI=1S/C12H16N2O3/c1-3-13-11(15)9(2)17-12(16)14-10-7-5-4-6-8-10/h4-9H,3H2,1-2H3,(H,13,15)(H,14,16)/t9-/m1/s1	CCNC(=O)[C@@H](C)OC(=O)NC1=CC=CC=C1	AMRQXHFXNZFDCH-SECBINFHSA-N	152031
Butyl salicylate	DTXSID8062153	2052-14-4	C11H14O3	194.094	Food Additive	InChI=1S/C11H14O3/c1-2-3-8-14-11(13)9-6-4-5-7-10(9)12/h4-7,12H,2-3,8H2,1H3	CCCCOC(=O)C1=CC=CC=C1O	YFDUWSBGVPBWKF-UHFFFAOYSA-N	16330
Cyanoacetic acid	DTXSID0027149	372-09-8	C3H3NO2	85.0164	Chemical Industrial	InChI=1S/C3H3NO2/c4-2-1-3(5)6/h1H2,(H,5,6)	OC(=O)CC#N	MLIREBYILWEBDM-UHFFFAOYSA-N	9740
Sparfloxacin	DTXSID9023590	110871-86-8	C19H22F2N4O3	392.166	Pharmaceutical	InChI=1S/C19H22F2N4O3/c1-8-5-24(6-9(2)23-8)17-13(20)15(22)12-16(14(17)21)25(10-3-4-10)7-11(18(12)26)19(27)28/h7-10,23H,3-6,22H2,1-2H3,(H,27,28)/t8-,9+	C[C@H]1CN(C[C@@H](C)N1)C1=C(F)C2=C(C(N)=C1F)C(=O)C(=CN2C1CC1)C(O)=O	DZZWHBIBMUVIIW-DTORHVGOSA-N	60464
Thiophene-2-carbaldehyde	DTXSID7052656	98-03-3	C5H4OS	111.998	Food Additive	InChI=1S/C5H4OS/c6-4-5-2-1-3-7-5/h1-4H	O=CC1=CC=CS1	CNUDBTRUORMMPA-UHFFFAOYSA-N	7364
6-Chloro-2,3-dihydrobenzoxazol-2-one	DTXSID2041545	19932-84-4	C7H4ClNO2	168.993	Pesticide	InChI=1S/C7H4ClNO2/c8-4-1-2-5-6(3-4)11-7(10)9-5/h1-3H,(H,9,10)	ClC1=CC2=C(NC(=O)O2)C=C1	MATCZHXABVLZIE-UHFFFAOYSA-N	29858
3-(4-Methoxyphenyl)-2-methylpropanal	DTXSID6044567	5462-06-6	C11H14O2	178.099	Cosmetic ingredient	InChI=1S/C11H14O2/c1-9(8-12)7-10-3-5-11(13-2)6-4-10/h3-6,8-9H,7H2,1-2H3	COC1=CC=C(CC(C)C=O)C=C1	VLFBSPUPYFTTNF-UHFFFAOYSA-N	64813
Ethyl 3-ethoxy-3-iminopropionate hydrochloride	DTXSID9046994	2318-25-4	C7H14ClNO3	195.066	Chemical Industrial	InChI=1S/C7H13NO3.ClH/c1-3-10-6(8)5-7(9)11-4-2;/h8H,3-5H2,1-2H3;1H	Cl.CCOC(=N)CC(=O)OCC	HYMXUYQKXCHWDC-UHFFFAOYSA-N	75346
m,p-Cresol mixture	DTXSID4024858	NOCAS_24858	C7H8O	108.058	Polycyclic Aromatic Hydrocarbon (PAH)
Poly[oxy(methylsilylene)]	DTXSID8047501	9004-73-3	(CH4OSi)n	60.0031	Food Additive
2,3-Xylidine	DTXSID3026304	87-59-2	C8H11N	121.089	Chemical Industrial	InChI=1S/C8H11N/c1-6-4-3-5-8(9)7(6)2/h3-5H,9H2,1-2H3	CC1=CC=CC(N)=C1C	VVAKEQGKZNKUSU-UHFFFAOYSA-N	6893
2-Silylpropyl-urea, Si-(ethoxy and methoxy) derivs	DTXSID0044783	116912-64-2	C10H24N2O4Si	264.151	Chemical Industrial
Pentaethylenehexamine	DTXSID7025843	4067-16-7	C10H28N6	232.238	Plastic	InChI=1S/C10H28N6/c11-1-3-13-5-7-15-9-10-16-8-6-14-4-2-12/h13-16H,1-12H2	NCCNCCNCCNCCNCCN	LSHROXHEILXKHM-UHFFFAOYSA-N	19990
Ethyl [3-(triethoxysilyl)propyl]carbamate	DTXSID6044856	17945-05-0	C12H27NO5Si	293.166	Chemical Industrial	InChI=1S/C12H27NO5Si/c1-5-15-12(14)13-10-9-11-19(16-6-2,17-7-3)18-8-4/h5-11H2,1-4H3,(H,13,14)	CCOC(=O)NCCC[Si](OCC)(OCC)OCC	MVUXVDIFQSGECB-UHFFFAOYSA-N	87367
Thiacloprid	DTXSID7034961	111988-49-9	C10H9ClN4S	252.024	Pesticide	InChI=1S/C10H9ClN4S/c11-9-2-1-8(5-13-9)6-15-3-4-16-10(15)14-7-12/h1-2,5H,3-4,6H2/b14-10-	ClC1=CC=C(CN2CCS\C2=N/C#N)C=N1	HOKKPVIRMVDYPB-UVTDQMKNSA-N	115224
1-{Bis[3-(dimethylamino)propyl]amino}propan-2-ol	DTXSID2044975	67151-63-7	C13H31N3O	245.247	Chemical Industrial	InChI=1S/C13H31N3O/c1-13(17)12-16(10-6-8-14(2)3)11-7-9-15(4)5/h13,17H,6-12H2,1-5H3	CC(O)CN(CCCN(C)C)CCCN(C)C	NWDRKFORNVPWLY-UHFFFAOYSA-N	106705
Isobornyl acrylate	DTXSID5052250	5888-33-5	C13H20O2	208.146	Chemical Industrial	InChI=1S/C13H20O2/c1-5-11(14)15-10-8-9-6-7-13(10,4)12(9,2)3/h5,9-10H,1,6-8H2,2-4H3/t9-,10-,13+/m0/s1	CC1(C)[C@H]2CC[C@]1(C)[C@H](C2)OC(=O)C=C	PSGCQDPCAWOCSH-OUJBWJOFSA-N	904858
Pentaerythritol	DTXSID2026943	115-77-5	C5H12O4	136.074	Flame Retardant	InChI=1S/C5H12O4/c6-1-5(2-7,3-8)4-9/h6-9H,1-4H2	OCC(CO)(CO)CO	WXZMFSXDPGVJKK-UHFFFAOYSA-N	8285
p-Toluenesulfonyl chloride	DTXSID1052660	98-59-9	C7H7ClO2S	189.986	Chemical Industrial	InChI=1S/C7H7ClO2S/c1-6-2-4-7(5-3-6)11(8,9)10/h2-5H,1H3	CC1=CC=C(C=C1)S(Cl)(=O)=O	YYROPELSRYBVMQ-UHFFFAOYSA-N	7397
L-Ascorbic acid	DTXSID5020106	50-81-7	C6H8O6	176.032	Food Additive	InChI=1S/C6H8O6/c7-1-2(8)5-3(9)4(10)6(11)12-5/h2,5,7-10H,1H2/t2-,5+/m0/s1	[H][C@@]1(OC(=O)C(O)=C1O)[C@@H](O)CO	CIWBSHSKHKDKBQ-JLAZNSOCSA-N	54670067
2-Aminoethyl hydrogen sulfate	DTXSID3044469	926-39-6	C2H7NO4S	141.01	Cosmetic ingredient	InChI=1S/C2H7NO4S/c3-1-2-7-8(4,5)6/h1-3H2,(H,4,5,6)	NCCOS(O)(=O)=O	WSYUEVRAMDSJKL-UHFFFAOYSA-N	70223
2,2'-(Methanediyldisulfanediyl)diethanol	DTXSID0044945	44860-68-6	C5H12O2S2	168.028	Chemical Industrial	InChI=1S/C5H12O2S2/c6-1-3-8-5-9-4-2-7/h6-7H,1-5H2	OCCSCSCCO	GAECBAMNQFGJIM-UHFFFAOYSA-N	94785
Dodecylbenzene sulfonate triethanolamine(1:1)	DTXSID5027932	27323-41-7	C24H45NO6S	475.297	Chemical Industrial
3-((1-(Aminomethyl)cyclohexyl)methyl)-1,2,4-oxadiazol-5(2H)-one dihydrochloride	DTXSID0047292	227626-75-7	C10H18ClN3O2	247.109	Pharmaceutical	InChI=1S/C10H17N3O2.ClH/c11-7-10(4-2-1-3-5-10)6-8-12-9(14)15-13-8;/h1-7,11H2,(H,12,13,14);1H	Cl.NCC1(CC2=NOC(=O)N2)CCCCC1	IHLRLJMHYXJRST-UHFFFAOYSA-N	135529433
Paclobutrazol	DTXSID2024242	76738-62-0	C15H20ClN3O	293.129	Pesticide	InChI=1S/C15H20ClN3O/c1-15(2,3)14(20)13(19-10-17-9-18-19)8-11-4-6-12(16)7-5-11/h4-7,9-10,13-14,20H,8H2,1-3H3/t13-,14+/m0/s1	CC(C)(C)[C@H](O)[C@H](CC1=CC=C(Cl)C=C1)N1C=NC=N1	RMOGWMIKYWRTKW-UONOGXRCSA-N	73671
Acetaldehyde	DTXSID5039224	75-07-0	C2H4O	44.0262	Food Additive	InChI=1S/C2H4O/c1-2-3/h2H,1H3	CC=O	IKHGUXGNUITLKF-UHFFFAOYSA-N	177
Diphenyl oxide	DTXSID9021847	101-84-8	C12H10O	170.073	Flame Retardant	InChI=1S/C12H10O/c1-3-7-11(8-4-1)13-12-9-5-2-6-10-12/h1-10H	O(C1=CC=CC=C1)C1=CC=CC=C1	USIUVYZYUHIAEV-UHFFFAOYSA-N	7583
Mesotrione	DTXSID7032424	104206-82-8	C14H13NO7S	339.041	Pesticide	InChI=1S/C14H13NO7S/c1-23(21,22)8-5-6-9(10(7-8)15(19)20)14(18)13-11(16)3-2-4-12(13)17/h5-7,13H,2-4H2,1H3	CS(=O)(=O)C1=CC(=C(C=C1)C(=O)C1C(=O)CCCC1=O)[N+]([O-])=O	KPUREKXXPHOJQT-UHFFFAOYSA-N	175967
Sodium m-xylene-4-sulfonate	DTXSID1041639	827-21-4	C8H9NaO3S	208.017	Surfactant	InChI=1S/C8H10O3S.Na/c1-6-3-4-8(7(2)5-6)12(9,10)11;/h3-5H,1-2H3,(H,9,10,11);/q;+1/p-1	[Na+].CC1=CC=C(C(C)=C1)S([O-])(=O)=O	GJQXYSKWRDJNAJ-UHFFFAOYSA-M	6938
1,7-Dimethylxanthine	DTXSID2052281	611-59-6	C7H8N4O2	180.065	Pharmaceutical	InChI=1S/C7H8N4O2/c1-10-3-8-5-4(10)6(12)11(2)7(13)9-5/h3H,1-2H3,(H,9,13)	CN1C=NC2=C1C(=O)N(C)C(=O)N2	QUNWUDVFRNGTCO-UHFFFAOYSA-N	4687
Nitroethane	DTXSID8020969	79-24-3	C2H5NO2	75.032	Chemical Industrial	InChI=1S/C2H5NO2/c1-2-3(4)5/h2H2,1H3	CC[N+]([O-])=O	MCSAJNNLRCFZED-UHFFFAOYSA-N	6587
4,5-Dihydro-2-mercaptoimidazole	DTXSID5020601	96-45-7	C3H6N2S	102.025	Pesticide	InChI=1S/C3H6N2S/c6-3-4-1-2-5-3/h1-2H2,(H2,4,5,6)	S=C1NCCN1	PDQAZBWRQCGBEV-UHFFFAOYSA-N	2723650
Igepal CO-890	DTXSID9047708	NOCAS_47708	C95H184O41	1981.23	Chemical Industrial
2-(1-Methylbutyl)phenol	DTXSID8041452	87-26-3	C11H16O	164.12	Pesticide	InChI=1S/C11H16O/c1-3-6-9(2)10-7-4-5-8-11(10)12/h4-5,7-9,12H,3,6H2,1-2H3	CCCC(C)C1=C(O)C=CC=C1	ROMXEVFSCNLHAB-UHFFFAOYSA-N	99016
Phenyl salicylate	DTXSID6021957	118-55-8	C13H10O3	214.063	Pharmaceutical	InChI=1S/C13H10O3/c14-12-9-5-4-8-11(12)13(15)16-10-6-2-1-3-7-10/h1-9,14H	OC1=C(C=CC=C1)C(=O)OC1=CC=CC=C1	ZQBAKBUEJOMQEX-UHFFFAOYSA-N	8361
L-Glutamic acid hydrochloride	DTXSID6047155	138-15-8	C5H10ClNO4	183.03	Food Additive	InChI=1S/C5H9NO4.ClH/c6-3(5(9)10)1-2-4(7)8;/h3H,1-2,6H2,(H,7,8)(H,9,10);1H/t3-;/m0./s1	Cl.N[C@@H](CCC(O)=O)C(O)=O	RPAJSBKBKSSMLJ-DFWYDOINSA-N	33032
Diethylenetriamine	DTXSID2025050	111-40-0	C4H13N3	103.111	Food Additive	InChI=1S/C4H13N3/c5-1-3-7-4-2-6/h7H,1-6H2	NCCNCCN	RPNUMPOLZDHAAY-UHFFFAOYSA-N	8111
Carbazole	DTXSID4020248	86-74-8	C12H9N	167.073	Polycyclic Aromatic Hydrocarbon (PAH)	InChI=1S/C12H9N/c1-3-7-11-9(5-1)10-6-2-4-8-12(10)13-11/h1-8,13H	N1C2=CC=CC=C2C2=C1C=CC=C2	UJOBWOGCFQCDNV-UHFFFAOYSA-N	6854
Glycolic acid	DTXSID0025363	79-14-1	C2H4O3	76.016	Cosmetic ingredient	InChI=1S/C2H4O3/c3-1-2(4)5/h3H,1H2,(H,4,5)	OCC(O)=O	AEMRFAOFKBGASW-UHFFFAOYSA-N	757
Methyl 9-hydroxy-9H-fluorene-9-carboxylate	DTXSID5034729	1216-44-0	C15H12O3	240.079	Pesticide	InChI=1S/C15H12O3/c1-18-14(16)15(17)12-8-4-2-6-10(12)11-7-3-5-9-13(11)15/h2-9,17H,1H3	COC(=O)C1(O)C2=C(C=CC=C2)C2=C1C=CC=C2	AJKQZRAAQMBNKM-UHFFFAOYSA-N	267210
Butyraldehyde oxime	DTXSID2024664	110-69-0	C4H9NO	87.0684	Chemical Industrial	InChI=1S/C4H9NO/c1-2-3-4-5-6/h4,6H,2-3H2,1H3	CCCC=NO	KGGVGTQEGGOZRN-UHFFFAOYSA-N	8069
Quinalizarin	DTXSID4052558	81-61-8	C14H8O6	272.032	Color Dyes	InChI=1S/C14H8O6/c15-6-3-4-7(16)11-10(6)12(18)5-1-2-8(17)13(19)9(5)14(11)20/h1-4,15-17,19H	OC1=C(O)C2=C(C=C1)C(=O)C1=C(O)C=CC(O)=C1C2=O	VBHKTXLEJZIDJF-UHFFFAOYSA-N	5004
Cyclobutyl phenyl ketone	DTXSID1048201	5407-98-7	C11H12O	160.089	Chemical Industrial	InChI=1S/C11H12O/c12-11(10-7-4-8-10)9-5-2-1-3-6-9/h1-3,5-6,10H,4,7-8H2	O=C(C1CCC1)C1=CC=CC=C1	MVEBDOSCXOQNAR-UHFFFAOYSA-N	79414
6-Methylhept-5-en-2-ol	DTXSID8051754	1569-60-4	C8H16O	128.12	Food Additive	InChI=1S/C8H16O/c1-7(2)5-4-6-8(3)9/h5,8-9H,4,6H2,1-3H3	CC(O)CCC=C(C)C	OHEFFKYYKJVVOX-UHFFFAOYSA-N	20745
Citric acid, triethyl ester, acetate	DTXSID5044576	77-89-4	C14H22O8	318.131	Cosmetic ingredient	InChI=1S/C14H22O8/c1-5-19-11(16)8-14(22-10(4)15,13(18)21-7-3)9-12(17)20-6-2/h5-9H2,1-4H3	CCOC(=O)CC(CC(=O)OCC)(OC(C)=O)C(=O)OCC	WEAPVABOECTMGR-UHFFFAOYSA-N	6504
Carbimazole	DTXSID9022736	22232-54-8	C7H10N2O2S	186.046	Pharmaceutical	InChI=1S/C7H10N2O2S/c1-3-11-7(10)9-5-4-8(2)6(9)12/h4-5H,3H2,1-2H3	CCOC(=O)N1C=CN(C)C1=S	CFOYWRHIYXMDOT-UHFFFAOYSA-N	31072
2-Methylpentanedinitrile	DTXSID4025612	4553-62-2	C6H8N2	108.069	Chemical Industrial	InChI=1S/C6H8N2/c1-6(5-8)3-2-4-7/h6H,2-3H2,1H3	CC(CCC#N)C#N	FPPLREPCQJZDAQ-UHFFFAOYSA-N	20686
Clomipramine hydrochloride	DTXSID3042633	17321-77-6	C19H24Cl2N2	350.132	Pharmaceutical	InChI=1S/C19H23ClN2.ClH/c1-21(2)12-5-13-22-18-7-4-3-6-15(18)8-9-16-10-11-17(20)14-19(16)22;/h3-4,6-7,10-11,14H,5,8-9,12-13H2,1-2H3;1H	Cl.CN(C)CCCN1C2=C(CCC3=C1C=C(Cl)C=C3)C=CC=C2	WIMWMKZEIBHDTH-UHFFFAOYSA-N	2801
4-Methoxyphenol	DTXSID4020828	150-76-5	C7H8O2	124.052	Chemical Industrial	InChI=1S/C7H8O2/c1-9-7-4-2-6(8)3-5-7/h2-5,8H,1H3	COC1=CC=C(O)C=C1	NWVVVBRKAWDGAB-UHFFFAOYSA-N	9015
N,N'-Di-2-naphthyl-p-phenylenediamine	DTXSID3020918	93-46-9	C26H20N2	360.163	Chemical Industrial	InChI=1S/C26H20N2/c1-3-7-21-17-25(11-9-19(21)5-1)27-23-13-15-24(16-14-23)28-26-12-10-20-6-2-4-8-22(20)18-26/h1-18,27-28H	N(C1=CC=C(NC2=CC=C3C=CC=CC3=C2)C=C1)C1=CC=C2C=CC=CC2=C1	VETPHHXZEJAYOB-UHFFFAOYSA-N	7142
Thifensulfuron methyl	DTXSID1024124	79277-27-3	C12H13N5O6S2	387.031	Pesticide	InChI=1S/C12H13N5O6S2/c1-6-13-10(16-12(14-6)23-3)15-11(19)17-25(20,21)7-4-5-24-8(7)9(18)22-2/h4-5H,1-3H3,(H2,13,14,15,16,17,19)	COC(=O)C1=C(C=CS1)S(=O)(=O)NC(=O)NC1=NC(C)=NC(OC)=N1	AHTPATJNIAFOLR-UHFFFAOYSA-N	73674
C.I. Acid Yellow 11, sodium salt	DTXSID5047451	6359-82-6	C16H13N4NaO4S	380.056	Color Dyes	InChI=1S/C16H14N4O4S.Na/c1-11-15(18-17-12-5-3-2-4-6-12)16(21)20(19-11)13-7-9-14(10-8-13)25(22,23)24;/h2-10,15H,1H3,(H,22,23,24);/q;+1/p-1	[Na+].CC1=NN(C(=O)C1N=NC1=CC=CC=C1)C1=CC=C(C=C1)S([O-])(=O)=O	UDTJJVCMRRCRDB-UHFFFAOYSA-M	61391
Decanoic acid	DTXSID9021554	334-48-5	C10H20O2	172.146	Food Additive	InChI=1S/C10H20O2/c1-2-3-4-5-6-7-8-9-10(11)12/h2-9H2,1H3,(H,11,12)	CCCCCCCCCC(O)=O	GHVNFZFCNZKVNT-UHFFFAOYSA-N	2969
Trimethoxyphenylsilane	DTXSID5040700	2996-92-1	C9H14O3Si	198.071	Plastic	InChI=1S/C9H14O3Si/c1-10-13(11-2,12-3)9-7-5-4-6-8-9/h4-8H,1-3H3	CO[Si](OC)(OC)C1=CC=CC=C1	ZNOCGWVLWPVKAO-UHFFFAOYSA-N	18137
cis-Jasmone	DTXSID4047092	488-10-8	C11H16O	164.12	Food Additive	InChI=1S/C11H16O/c1-3-4-5-6-10-9(2)7-8-11(10)12/h4-5H,3,6-8H2,1-2H3/b5-4-	CC\C=C/CC1=C(C)CCC1=O	XMLSXPIVAXONDL-PLNGDYQASA-N	1549018
N-Phenyl-1-naphthylamine	DTXSID2025892	90-30-2	C16H13N	219.105	Chemical Industrial	InChI=1S/C16H13N/c1-2-9-14(10-3-1)17-16-12-6-8-13-7-4-5-11-15(13)16/h1-12,17H	N(C1=CC=CC=C1)C1=C2C=CC=CC2=CC=C1	XQVWYOYUZDUNRW-UHFFFAOYSA-N	7013
Ethylene glycol dimethacrylate	DTXSID1026615	97-90-5	C10H14O4	198.089	Chemical Industrial	InChI=1S/C10H14O4/c1-7(2)9(11)13-5-6-14-10(12)8(3)4/h1,3,5-6H2,2,4H3	CC(=C)C(=O)OCCOC(=O)C(C)=C	STVZJERGLQHEKB-UHFFFAOYSA-N	7355
1-Ethynylcyclohexanol	DTXSID0021757	78-27-3	C8H12O	124.089	Chemical Industrial	InChI=1S/C8H12O/c1-2-8(9)6-4-3-5-7-8/h1,9H,3-7H2	OC1(CCCCC1)C#C	QYLFHLNFIHBCPR-UHFFFAOYSA-N	6525
Penicillin VK	DTXSID7021102	132-98-9	C16H17KN2O5S	388.05	Chemical Industrial	InChI=1S/C16H18N2O5S.K/c1-16(2)12(15(21)22)18-13(20)11(14(18)24-16)17-10(19)8-23-9-6-4-3-5-7-9;/h3-7,11-12,14H,8H2,1-2H3,(H,17,19)(H,21,22);/q;+1/p-1/t11-,12+,14-;/m1./s1	[K+].CC1(C)S[C@@H]2[C@H](NC(=O)COC3=CC=CC=C3)C(=O)N2[C@H]1C([O-])=O	HCTVWSOKIJULET-LQDWTQKMSA-M	6869
Ethyl hexadecanoate	DTXSID2047511	628-97-7	C18H36O2	284.272	Food Additive	InChI=1S/C18H36O2/c1-3-5-6-7-8-9-10-11-12-13-14-15-16-17-18(19)20-4-2/h3-17H2,1-2H3	CCCCCCCCCCCCCCCC(=O)OCC	XIRNKXNNONJFQO-UHFFFAOYSA-N	12366
1,3-Propanediyl bis(p-aminobenzoate)	DTXSID3044960	57609-64-0	C17H18N2O4	314.127	Chemical Industrial	InChI=1S/C17H18N2O4/c18-14-6-2-12(3-7-14)16(20)22-10-1-11-23-17(21)13-4-8-15(19)9-5-13/h2-9H,1,10-11,18-19H2	NC1=CC=C(C=C1)C(=O)OCCCOC(=O)C1=CC=C(N)C=C1	YPACMOORZSDQDQ-UHFFFAOYSA-N	93312
Glycerol 1-allylether	DTXSID4044375	123-34-2	C6H12O3	132.079	Cosmetic ingredient	InChI=1S/C6H12O3/c1-2-3-9-5-6(8)4-7/h2,6-8H,1,3-5H2	OCC(O)COCC=C	PAKCOSURAUIXFG-UHFFFAOYSA-N	78950
Zinc acetate	DTXSID8038770	557-34-6	C4H6O4Zn	181.956	Food Additive	InChI=1S/2C2H4O2.Zn/c2*1-2(3)4;/h2*1H3,(H,3,4);/q;;+2/p-2	[Zn++].CC([O-])=O.CC([O-])=O	DJWUNCQRNNEAKC-UHFFFAOYSA-L	176
3-{[3-(Dimethylamino)propyl]amino}propanenitrile	DTXSID1044980	69852-45-5	C8H17N3	155.142	Chemical Industrial	InChI=1S/C8H17N3/c1-11(2)8-4-7-10-6-3-5-9/h10H,3-4,6-8H2,1-2H3	CN(C)CCCNCCC#N	YALMGFWDBZZMMB-UHFFFAOYSA-N	112322
2',4',5'-Trihydroxybutyrophenone	DTXSID2026232	1421-63-2	C10H12O4	196.074	Food Additive	InChI=1S/C10H12O4/c1-2-3-7(11)6-4-9(13)10(14)5-8(6)12/h4-5,12-14H,2-3H2,1H3	CCCC(=O)C1=CC(O)=C(O)C=C1O	SRUQARLMFOLRDN-UHFFFAOYSA-N	15008
Triallylamine	DTXSID5026174	102-70-5	C9H15N	137.12	Plastic	InChI=1S/C9H15N/c1-4-7-10(8-5-2)9-6-3/h4-6H,1-3,7-9H2	C=CCN(CC=C)CC=C	VPYJNCGUESNPMV-UHFFFAOYSA-N	7617
Cyclamic acid	DTXSID5041809	100-88-9	C6H13NO3S	179.062	Pesticide	InChI=1S/C6H13NO3S/c8-11(9,10)7-6-4-2-1-3-5-6/h6-7H,1-5H2,(H,8,9,10)	OS(=O)(=O)NC1CCCCC1	HCAJEUSONLESMK-UHFFFAOYSA-N	7533
Valencene	DTXSID8047052	4630-07-3	C15H24	204.188	Cosmetic ingredient	InChI=1S/C15H24/c1-11(2)13-8-9-14-7-5-6-12(3)15(14,4)10-13/h7,12-13H,1,5-6,8-10H2,2-4H3/t12-,13-,15+/m1/s1	C[C@@H]1CCC=C2CC[C@H](C[C@@]12C)C(C)=C	QEBNYNLSCGVZOH-NFAWXSAZSA-N	9855795
3-Methoxypropylamine	DTXSID7027596	5332-73-0	C4H11NO	89.0841	Chemical Industrial	InChI=1S/C4H11NO/c1-6-4-2-3-5/h2-5H2,1H3	COCCCN	FAXDZWQIWUSWJH-UHFFFAOYSA-N	1672
4-Anilinophenol	DTXSID5037739	122-37-2	C12H11NO	185.084	Pesticide	InChI=1S/C12H11NO/c14-12-8-6-11(7-9-12)13-10-4-2-1-3-5-10/h1-9,13-14H	OC1=CC=C(NC2=CC=CC=C2)C=C1	JTTMYKSFKOOQLP-UHFFFAOYSA-N	31208
Ouabain	DTXSID0043765	630-60-4	C29H44O12	584.283	Pharmaceutical	InChI=1S/C29H44O12/c1-13-22(34)23(35)24(36)25(40-13)41-15-8-19(32)28(12-30)21-17(3-5-27(28,37)9-15)29(38)6-4-16(14-7-20(33)39-11-14)26(29,2)10-18(21)31/h7,13,15-19,21-25,30-32,34-38H,3-6,8-12H2,1-2H3/t13-,15-,16+,17+,18+,19+,21+,22-,23+,24+,25-,26+,27-,28+,29-/m0/s1	[H][C@@]1(O[C@H]2C[C@@H](O)[C@]3(CO)[C@@]4([H])[C@H](O)C[C@]5(C)[C@H](CC[C@]5(O)[C@]4([H])CC[C@]3(O)C2)C2=CC(=O)OC2)O[C@@H](C)[C@H](O)[C@@H](O)[C@H]1O	LPMXVESGRSUGHW-HBYQJFLCSA-N	439501
N-Butylpyridinium chloride	DTXSID1031462	1124-64-7	C9H14ClN	171.081	Chemical Industrial	InChI=1S/C9H14N.ClH/c1-2-3-7-10-8-5-4-6-9-10;/h4-6,8-9H,2-3,7H2,1H3;1H/q+1;/p-1	[Cl-].CCCC[N+]1=CC=CC=C1	POKOASTYJWUQJG-UHFFFAOYSA-M	193832
Dipropyl hexanedioate	DTXSID6044511	106-19-4	C12H22O4	230.152	Food Additive	InChI=1S/C12H22O4/c1-3-9-15-11(13)7-5-6-8-12(14)16-10-4-2/h3-10H2,1-2H3	CCCOC(=O)CCCCC(=O)OCCC	NKOUWLLFHNBUDW-UHFFFAOYSA-N	7790
Nomifensine	DTXSID0023377	24526-64-5	C16H18N2	238.147	Pesticide	InChI=1S/C16H18N2/c1-18-10-14(12-6-3-2-4-7-12)13-8-5-9-16(17)15(13)11-18/h2-9,14H,10-11,17H2,1H3	CN1CC(C2=CC=CC=C2)C2=CC=CC(N)=C2C1	XXPANQJNYNUNES-UHFFFAOYSA-N	4528
FD&C Red 3	DTXSID7021233	16423-68-0	C20H6I4Na2O5	879.619	Color Dyes	InChI=1S/C20H8I4O5.2Na/c21-11-5-9-17(13(23)15(11)25)28-18-10(6-12(22)16(26)14(18)24)20(9)8-4-2-1-3-7(8)19(27)29-20;;/h1-6,25-26H;;/q;2*+1/p-2	[Na+].[Na+].[O-]C1=C(I)C2=C(C=C1I)C1(OC(=O)C3=CC=CC=C13)C1=C(O2)C(I)=C([O-])C(I)=C1	RAGZEDHHTPQLAI-UHFFFAOYSA-L	3259
Terpinyl propionate	DTXSID3044833	80-27-3	C13H22O2	210.162	Food Additive	InChI=1S/C13H22O2/c1-5-12(14)15-13(3,4)11-8-6-10(2)7-9-11/h6,11H,5,7-9H2,1-4H3	CCC(=O)OC(C)(C)C1CCC(C)=CC1	CMKQOKAXUWQAHG-UHFFFAOYSA-N	62328
Sodium fluoroacetate	DTXSID8024311	62-74-8	C2H2FNaO2	99.9937	Chemical Industrial	InChI=1S/C2H3FO2.Na/c3-1-2(4)5;/h1H2,(H,4,5);/q;+1/p-1	[Na+].[O-]C(=O)CF	JGFYQVQAXANWJU-UHFFFAOYSA-M	5237
Chloridazon	DTXSID3034872	1698-60-8	C10H8ClN3O	221.036	Pesticide	InChI=1S/C10H8ClN3O/c11-9-8(12)6-13-14(10(9)15)7-4-2-1-3-5-7/h1-6H,12H2	NC1=C(Cl)C(=O)N(N=C1)C1=CC=CC=C1	WYKYKTKDBLFHCY-UHFFFAOYSA-N	15546
Methyltrioctylammonium chloride	DTXSID1044487	5137-55-3	C25H54ClN	403.394	Chemical Industrial	InChI=1S/C25H54N.ClH/c1-5-8-11-14-17-20-23-26(4,24-21-18-15-12-9-6-2)25-22-19-16-13-10-7-3;/h5-25H2,1-4H3;1H/q+1;/p-1	[Cl-].CCCCCCCC[N+](C)(CCCCCCCC)CCCCCCCC	XKBGEWXEAPTVCK-UHFFFAOYSA-M	21219
4-Chlorophenyl phenyl sulfone	DTXSID9042259	80-00-2	C12H9ClO2S	252.001	Pesticide	InChI=1S/C12H9ClO2S/c13-10-6-8-12(9-7-10)16(14,15)11-4-2-1-3-5-11/h1-9H	ClC1=CC=C(C=C1)S(=O)(=O)C1=CC=CC=C1	OFCFYWOKHPOXKF-UHFFFAOYSA-N	6621
1,3-Dimethyl-4-nitrobenzene	DTXSID2025135	89-87-2	C8H9NO2	151.063	Chemical Industrial	InChI=1S/C8H9NO2/c1-6-3-4-8(9(10)11)7(2)5-6/h3-5H,1-2H3	CC1=CC(C)=C(C=C1)[N+]([O-])=O	BBUPBICWUURTNP-UHFFFAOYSA-N	6991
Roxithromycin	DTXSID8041117	80214-83-1	C41H76N2O15	836.525	Pharmaceutical	InChI=1S/C41H76N2O15/c1-15-29-41(10,49)34(45)24(4)31(42-53-21-52-17-16-50-13)22(2)19-39(8,48)36(58-38-32(44)28(43(11)12)18-23(3)54-38)25(5)33(26(6)37(47)56-29)57-30-20-40(9,51-14)35(46)27(7)55-30/h22-30,32-36,38,44-46,48-49H,15-21H2,1-14H3/t22-,23-,24+,25+,26-,27+,28+,29-,30+,32-,33+,34-,35+,36-,38+,39-,40-,41-/m1/s1	CC[C@H]1OC(=O)[C@H](C)[C@@H](O[C@H]2C[C@@](C)(OC)[C@@H](O)[C@H](C)O2)[C@H](C)[C@@H](O[C@@H]2O[C@H](C)C[C@@H]([C@H]2O)N(C)C)[C@](C)(O)C[C@@H](C)C(=NOCOCCOC)[C@H](C)[C@@H](O)[C@]1(C)O	RXZBMPWDPOLZGW-HITVVWEBSA-N	444037
Lufenuron	DTXSID5034357	103055-07-8	C17H8Cl2F8N2O3	509.978	Pesticide	InChI=1S/C17H8Cl2F8N2O3/c18-6-5-11(32-17(26,27)14(22)16(23,24)25)7(19)4-10(6)28-15(31)29-13(30)12-8(20)2-1-3-9(12)21/h1-5,14H,(H2,28,29,30,31)	FC(C(F)(F)F)C(F)(F)OC1=CC(Cl)=C(NC(=O)NC(=O)C2=C(F)C=CC=C2F)C=C1Cl	PWPJGUXAGUPAHP-UHFFFAOYSA-N	71777
Triethanolamine Laurate	DTXSID8047183	2224-49-9	C18H39NO5	349.283	Cosmetic ingredient	InChI=1S/C12H24O2.C6H15NO3/c1-2-3-4-5-6-7-8-9-10-11-12(13)14;8-4-1-7(2-5-9)3-6-10/h2-11H2,1H3,(H,13,14);8-10H,1-6H2	OCCN(CCO)CCO.CCCCCCCCCCCC(O)=O	WLMZUANPXHJWCH-UHFFFAOYSA-N	3893
1,8-Cineol	DTXSID4020616	470-82-6	C10H18O	154.136	Food Additive	InChI=1S/C10H18O/c1-9(2)8-4-6-10(3,11-9)7-5-8/h8H,4-7H2,1-3H3	CC12CCC(CC1)C(C)(C)O2	WEEGYLXZBRQIMU-UHFFFAOYSA-N	2758
5-Methyl-2-(1-methylethenyl)cyclohexanol	DTXSID3044461	7786-67-6	C10H18O	154.136	Cosmetic ingredient	InChI=1S/C10H18O/c1-7(2)9-5-4-8(3)6-10(9)11/h8-11H,1,4-6H2,2-3H3	CC1CCC(C(O)C1)C(C)=C	ZYTMANIQRDEHIO-UHFFFAOYSA-N	24585
Cyanoguanidine	DTXSID1020354	461-58-5	C2H4N4	84.0436	Pesticide	InChI=1S/C2H4N4/c3-1-6-2(4)5/h(H4,4,5,6)	NC(=N)NC#N	QGBSISYHAICWAH-UHFFFAOYSA-N	10005
tert-Butyl 3-oxobutanoate	DTXSID4044402	1694-31-1	C8H14O3	158.094	Chemical Industrial	InChI=1S/C8H14O3/c1-6(9)5-7(10)11-8(2,3)4/h5H2,1-4H3	CC(=O)CC(=O)OC(C)(C)C	JKUYRAMKJLMYLO-UHFFFAOYSA-N	15538
1-Methyltrimethylene dimethacrylate	DTXSID5044784	1189-08-8	C12H18O4	226.121	Chemical Industrial	InChI=1S/C12H18O4/c1-8(2)11(13)15-7-6-10(5)16-12(14)9(3)4/h10H,1,3,6-7H2,2,4-5H3	CC(CCOC(=O)C(C)=C)OC(=O)C(C)=C	VDYWHVQKENANGY-UHFFFAOYSA-N	70916
Diflufenzopyr	DTXSID8034538	109293-97-2	C15H12F2N4O3	334.088	Pesticide	InChI=1S/C15H12F2N4O3/c1-8(13-12(14(22)23)3-2-4-18-13)20-21-15(24)19-11-6-9(16)5-10(17)7-11/h2-7H,1H3,(H,22,23)(H2,19,21,24)	CC(=NNC(=O)NC1=CC(F)=CC(F)=C1)C1=NC=CC=C1C(O)=O	IRJQWZWMQCVOLA-UHFFFAOYSA-N	123626
Sodium 1-naphthalenesulfonate	DTXSID3042394	130-14-3	C10H7NaO3S	230.001	Chemical Industrial	InChI=1S/C10H8O3S.Na/c11-14(12,13)10-7-3-5-8-4-1-2-6-9(8)10;/h1-7H,(H,11,12,13);/q;+1/p-1	[Na+].[O-]S(=O)(=O)C1=CC=CC2=C1C=CC=C2	HIEHAIZHJZLEPQ-UHFFFAOYSA-M	6812
2-(2-Butyl)-4,5-dimethyl-3-thiazoline	DTXSID1047156	65894-82-8	C9H17NS	171.108	Food Additive	InChI=1S/C9H17NS/c1-5-6(2)9-10-7(3)8(4)11-9/h6,8-9H,5H2,1-4H3	CCC(C)C1SC(C)C(C)=N1	FLBOQJFNAYJWIA-UHFFFAOYSA-N	5362564
Thiocarbazide	DTXSID7027461	2231-57-4	CH6N4S	106.031	Chemical Industrial	InChI=1S/CH6N4S/c2-4-1(6)5-3/h2-3H2,(H2,4,5,6)	NNC(=S)NN	LJTFFORYSFGNCT-UHFFFAOYSA-N	2724189
Diphenylsulfone	DTXSID6041892	127-63-9	C12H10O2S	218.04	Pesticide	InChI=1S/C12H10O2S/c13-15(14,11-7-3-1-4-8-11)12-9-5-2-6-10-12/h1-10H	O=S(=O)(C1=CC=CC=C1)C1=CC=CC=C1	KZTYYGOKRVBIMI-UHFFFAOYSA-N	31386
Denatonium benzoate	DTXSID8034376	3734-33-6	C28H34N2O3	446.257	Pesticide	InChI=1S/C21H28N2O.C7H6O2/c1-5-23(6-2,15-19-13-8-7-9-14-19)16-20(24)22-21-17(3)11-10-12-18(21)4;8-7(9)6-4-2-1-3-5-6/h7-14H,5-6,15-16H2,1-4H3;1-5H,(H,8,9)	[O-]C(=O)C1=CC=CC=C1.CC[N+](CC)(CC(=O)NC1=C(C)C=CC=C1C)CC1=CC=CC=C1	VWTINHYPRWEBQY-UHFFFAOYSA-N	15488
2-Methyl-1-propanol	DTXSID0021759	78-83-1	C4H10O	74.0732	Food Additive	InChI=1S/C4H10O/c1-4(2)3-5/h4-5H,3H2,1-2H3	CC(C)CO	ZXEKIIBDNHEJCQ-UHFFFAOYSA-N	6560
CP-465394	DTXSID9047255	1437319-48-6	C20H27N2NaO5S	430.154	Pharmaceutical	InChI=1S/C20H28N2O5S.Na/c1-12(2)15-8-7-9-16(13(3)4)18(15)21-19(23)22-28(25,26)17-10-14(11-27-17)20(5,6)24;/h7-13,24H,1-6H3,(H2,21,22,23);/q;+1/p-1	[Na+].CC(C)C1=CC=CC(C(C)C)=C1NC(=O)[N-]S(=O)(=O)C1=CC(=CO1)C(C)(C)O	PTMPFOHRBHYITC-UHFFFAOYSA-M	9801578
4-Isopropylcyclohexanol	DTXSID2047149	4621-04-9	C9H18O	142.136	Cosmetic ingredient	InChI=1S/C9H18O/c1-7(2)8-3-5-9(10)6-4-8/h7-10H,3-6H2,1-2H3	CC(C)C1CCC(O)CC1	DKKRDMLKVSKFMJ-UHFFFAOYSA-N	20739
Vincamine	DTXSID9040134	1617-90-9	C21H26N2O3	354.194	Pharmaceutical	InChI=1S/C21H26N2O3/c1-3-20-10-6-11-22-12-9-15-14-7-4-5-8-16(14)23(17(15)18(20)22)21(25,13-20)19(24)26-2/h4-5,7-8,18,25H,3,6,9-13H2,1-2H3/t18-,20+,21+/m1/s1	CC[C@@]12CCCN3CCC4=C([C@H]13)N(C1=C4C=CC=C1)[C@](O)(C2)C(=O)OC	RXPRRQLKFXBCSJ-GIVPXCGWSA-N	15376
Citronellal	DTXSID3041790	106-23-0	C10H18O	154.136	Food Additive	InChI=1S/C10H18O/c1-9(2)5-4-6-10(3)7-8-11/h5,8,10H,4,6-7H2,1-3H3	CC(CCC=C(C)C)CC=O	NEHNMFOYXAPHSD-UHFFFAOYSA-N	7794
Methyl 2-methylbenzoate	DTXSID6048208	89-71-4	C9H10O2	150.068	Chemical Industrial	InChI=1S/C9H10O2/c1-7-5-3-4-6-8(7)9(10)11-2/h3-6H,1-2H3	COC(=O)C1=C(C)C=CC=C1	WVWZECQNFWFVFW-UHFFFAOYSA-N	33094
Thiophanate	DTXSID3034531	23564-06-9	C14H18N4O4S2	370.077	Pesticide	InChI=1S/C14H18N4O4S2/c1-3-21-13(19)17-11(23)15-9-7-5-6-8-10(9)16-12(24)18-14(20)22-4-2/h5-8H,3-4H2,1-2H3,(H2,15,17,19,23)(H2,16,18,20,24)	CCOC(=O)NC(=S)NC1=C(NC(=S)NC(=O)OCC)C=CC=C1	YFNCATAIYKQPOO-UHFFFAOYSA-N	3032792
Methyl 3-methoxypropionate	DTXSID3052060	3852-09-3	C5H10O3	118.063	Chemical Industrial	InChI=1S/C5H10O3/c1-7-4-3-5(6)8-2/h3-4H2,1-2H3	COCCC(=O)OC	BDJSOPWXYLFTNW-UHFFFAOYSA-N	19710
2-Cyanoethyl prop-2-enoate	DTXSID1044776	106-71-8	C6H7NO2	125.048	Chemical Industrial	InChI=1S/C6H7NO2/c1-2-6(8)9-5-3-4-7/h2H,1,3,5H2	C=CC(=O)OCCC#N	AEPWOCLBLLCOGZ-UHFFFAOYSA-N	7825
Furfural	DTXSID1020647	98-01-1	C5H4O2	96.0211	Food Additive	InChI=1S/C5H4O2/c6-4-5-2-1-3-7-5/h1-4H	O=CC1=CC=CO1	HYBBIBNJHNGZAN-UHFFFAOYSA-N	7362
4,4'-Dichlorobenzophenone	DTXSID3037626	90-98-2	C13H8Cl2O	249.995	Pesticide	InChI=1S/C13H8Cl2O/c14-11-5-1-9(2-6-11)13(16)10-3-7-12(15)8-4-10/h1-8H	ClC1=CC=C(C=C1)C(=O)C1=CC=C(Cl)C=C1	OKISUZLXOYGIFP-UHFFFAOYSA-N	7034
1-Chloro-2-bromoethane	DTXSID4024775	107-04-0	C2H4BrCl	141.918	Pesticide	InChI=1S/C2H4BrCl/c3-1-2-4/h1-2H2	ClCCBr	IBYHHJPAARCAIE-UHFFFAOYSA-N	7849
Tetrachlorothiophene	DTXSID5042451	6012-97-1	C4Cl4S	219.847	Pesticide	InChI=1S/C4Cl4S/c5-1-2(6)4(8)9-3(1)7	ClC1=C(Cl)C(Cl)=C(Cl)S1	WZXXZHONLFRKGG-UHFFFAOYSA-N	22344
2-Phenylethyl hexanoate	DTXSID5047584	6290-37-5	C14H20O2	220.146	Food Additive	InChI=1S/C14H20O2/c1-2-3-5-10-14(15)16-12-11-13-8-6-4-7-9-13/h4,6-9H,2-3,5,10-12H2,1H3	CCCCCC(=O)OCCC1=CC=CC=C1	BUYNWUMUDHPPDS-UHFFFAOYSA-N	61384
Piperazine dihydrochloride	DTXSID4047096	142-64-3	C4H12Cl2N2	158.038	Food Additive	InChI=1S/C4H10N2.2ClH/c1-2-6-4-3-5-1;;/h5-6H,1-4H2;2*1H	Cl.Cl.C1CNCCN1	CVVIJWRCGSYCMB-UHFFFAOYSA-N	4837
Cortisone	DTXSID5022857	53-06-5	C21H28O5	360.194	Pharmaceutical	InChI=1S/C21H28O5/c1-19-7-5-13(23)9-12(19)3-4-14-15-6-8-21(26,17(25)11-22)20(15,2)10-16(24)18(14)19/h9,14-15,18,22,26H,3-8,10-11H2,1-2H3/t14-,15-,18+,19-,20-,21-/m0/s1	[H][C@@]12CC[C@](O)(C(=O)CO)[C@@]1(C)CC(=O)[C@@]1([H])[C@@]2([H])CCC2=CC(=O)CC[C@]12C	MFYSYFVPBJMHGN-ZPOLXVRWSA-N	222786
2-Ethylhexyl 2-methyl-2-propenoate	DTXSID3027293	688-84-6	C12H22O2	198.162	Chemical Industrial	InChI=1S/C12H22O2/c1-5-7-8-11(6-2)9-14-12(13)10(3)4/h11H,3,5-9H2,1-2,4H3	CCCCC(CC)COC(=O)C(C)=C	WDQMWEYDKDCEHT-UHFFFAOYSA-N	12713
2-Aminobenzonitrile	DTXSID9051824	1885-29-6	C7H6N2	118.053	Chemical Industrial	InChI=1S/C7H6N2/c8-5-6-3-1-2-4-7(6)9/h1-4H,9H2	NC1=C(C=CC=C1)C#N	HLCPWBZNUKCSBN-UHFFFAOYSA-N	72913
2,5-Dihydrothiophene 1,1-dioxide	DTXSID6021294	77-79-2	C4H6O2S	118.009	Chemical Industrial	InChI=1S/C4H6O2S/c5-7(6)3-1-2-4-7/h1-2H,3-4H2	O=S1(=O)CC=CC1	MBDNRNMVTZADMQ-UHFFFAOYSA-N	6498
Indan-5-ol	DTXSID0051732	1470-94-6	C9H10O	134.073	Chemical Industrial	InChI=1S/C9H10O/c10-9-5-4-7-2-1-3-8(7)6-9/h4-6,10H,1-3H2	OC1=CC2=C(CCC2)C=C1	PEHSSTUGJUBZBI-UHFFFAOYSA-N	15118
1-Ethyl-2-pyrrolidinone	DTXSID3044413	2687-91-4	C6H11NO	113.084	Plastic	InChI=1S/C6H11NO/c1-2-7-5-3-4-6(7)8/h2-5H2,1H3	CCN1CCCC1=O	ZFPGARUNNKGOBB-UHFFFAOYSA-N	17595
4-Tolyl acetate	DTXSID0046567	140-39-6	C9H10O2	150.068	Food Additive	InChI=1S/C9H10O2/c1-7-3-5-9(6-4-7)11-8(2)10/h3-6H,1-2H3	CC(=O)OC1=CC=C(C)C=C1	CDJJKTLOZJAGIZ-UHFFFAOYSA-N	8797
(4-Methoxyphenyl)methanol	DTXSID6044357	105-13-5	C8H10O2	138.068	Food Additive	InChI=1S/C8H10O2/c1-10-8-4-2-7(6-9)3-5-8/h2-5,9H,6H2,1H3	COC1=CC=C(CO)C=C1	MSHFRERJPWKJFX-UHFFFAOYSA-N	7738
Pyromellitic acid	DTXSID8044466	89-05-4	C10H6O8	254.006	Pharmaceutical	InChI=1S/C10H6O8/c11-7(12)3-1-4(8(13)14)6(10(17)18)2-5(3)9(15)16/h1-2H,(H,11,12)(H,13,14)(H,15,16)(H,17,18)	OC(=O)C1=CC(C(O)=O)=C(C=C1C(O)=O)C(O)=O	CYIDZMCFTVVTJO-UHFFFAOYSA-N	6961
Azobisisobutyronitrile	DTXSID1026457	78-67-1	C8H12N4	164.106	Chemical Industrial	InChI=1S/C8H12N4/c1-7(2,5-9)11-12-8(3,4)6-10/h1-4H3	CC(C)(N=NC(C)(C)C#N)C#N	OZAIFHULBGXAKX-UHFFFAOYSA-N	6547
Tribenzylamine	DTXSID5047031	620-40-6	C21H21N	287.167	Chemical Industrial	InChI=1S/C21H21N/c1-4-10-19(11-5-1)16-22(17-20-12-6-2-7-13-20)18-21-14-8-3-9-15-21/h1-15H,16-18H2	C(N(CC1=CC=CC=C1)CC1=CC=CC=C1)C1=CC=CC=C1	MXHTZQSKTCCMFG-UHFFFAOYSA-N	24321
Tributylphosphine	DTXSID9046998	998-40-3	C12H27P	202.185	Chemical Industrial	InChI=1S/C12H27P/c1-4-7-10-13(11-8-5-2)12-9-6-3/h4-12H2,1-3H3	CCCCP(CCCC)CCCC	TUQOTMZNTHZOKS-UHFFFAOYSA-N	13831
tert-Butylamine	DTXSID5024681	75-64-9	C4H11N	73.0891	Chemical Industrial	InChI=1S/C4H11N/c1-4(2,3)5/h5H2,1-3H3	CC(C)(C)N	YBRBMKDOPFTVDT-UHFFFAOYSA-N	6385
Deisopropylatrazine	DTXSID0037495	1007-28-9	C5H8ClN5	173.047	Pesticide	InChI=1S/C5H8ClN5/c1-2-8-5-10-3(6)9-4(7)11-5/h2H2,1H3,(H3,7,8,9,10,11)	CCNC1=NC(N)=NC(Cl)=N1	IVENSCMCQBJAKW-UHFFFAOYSA-N	13878
Glyceryl stearate	DTXSID9029304	11099-07-3	C21H44O5	376.319	Chemical Industrial
Malathion	DTXSID4020791	121-75-5	C10H19O6PS2	330.036	Pesticide	InChI=1S/C10H19O6PS2/c1-5-15-9(11)7-8(10(12)16-6-2)19-17(18,13-3)14-4/h8H,5-7H2,1-4H3	CCOC(=O)CC(SP(=S)(OC)OC)C(=O)OCC	JXSJBGJIGXNWCI-UHFFFAOYSA-N	4004
3,5-Dimethyl-1-hexyn-3-ol	DTXSID6041472	107-54-0	C8H14O	126.104	Chemical Industrial	InChI=1S/C8H14O/c1-5-8(4,9)6-7(2)3/h1,7,9H,6H2,2-4H3	CC(C)CC(C)(O)C#C	NECRQCBKTGZNMH-UHFFFAOYSA-N	61018
Hexyl acetate	DTXSID6022006	142-92-7	C8H16O2	144.115	Chemical Industrial	InChI=1S/C8H16O2/c1-3-4-5-6-7-10-8(2)9/h3-7H2,1-2H3	CCCCCCOC(C)=O	AOGQPLXWSUTHQB-UHFFFAOYSA-N	8908
Tetralin	DTXSID1026118	119-64-2	C10H12	132.094	Pesticide	InChI=1S/C10H12/c1-2-6-10-8-4-3-7-9(10)5-1/h1-2,5-6H,3-4,7-8H2	C1CCC2=C(C1)C=CC=C2	CXWXQJXEFPUFDZ-UHFFFAOYSA-N	8404
Indium trichloride	DTXSID8033566	10025-82-8	Cl3In	219.81	Chemical Industrial	InChI=1S/3ClH.In/h3*1H;/q;;;+3/p-3	Cl[In](Cl)Cl	PSCMQHVBLHHWTO-UHFFFAOYSA-K
Phoxim	DTXSID8034324	14816-18-3	C12H15N2O3PS	298.054	Pesticide	InChI=1S/C12H15N2O3PS/c1-3-15-18(19,16-4-2)17-14-12(10-13)11-8-6-5-7-9-11/h5-9H,3-4H2,1-2H3	CCOP(=S)(OCC)ON=C(C#N)C1=CC=CC=C1	ATROHALUCMTWTB-UHFFFAOYSA-N	26927
8-Hydroxyquinoline citrate	DTXSID1040326	134-30-5	C15H15NO8	337.08	Pesticide	InChI=1S/C9H7NO.C6H8O7/c11-8-5-1-3-7-4-2-6-10-9(7)8;7-3(8)1-6(13,5(11)12)2-4(9)10/h1-6,11H;13H,1-2H2,(H,7,8)(H,9,10)(H,11,12)	OC1=CC=CC2=C1N=CC=C2.OC(=O)CC(O)(CC(O)=O)C(O)=O	GTOQWWQKBBZILU-UHFFFAOYSA-N	1923
1,10-Phenanthroline hydrochloride hydrate	DTXSID6044309	18851-33-7	C12H11ClN2O	234.056	Polycyclic Aromatic Hydrocarbon (PAH)	InChI=1S/C12H8N2.ClH.H2O/c1-3-9-5-6-10-4-2-8-14-12(10)11(9)13-7-1;;/h1-8H;1H;1H2	O.Cl.C1=CC2=C(N=C1)C1=C(C=CC=N1)C=C2	NDLHUHRGAIHALB-UHFFFAOYSA-N	1318
1-Aminocyclohexanecarbonitrile	DTXSID6044488	5496-10-6	C7H12N2	124.1	Chemical Industrial	InChI=1S/C7H12N2/c8-6-7(9)4-2-1-3-5-7/h1-5,9H2	NC1(CCCCC1)C#N	HUMMCZRNZCKXHL-UHFFFAOYSA-N	79635
Diphenyl phosphite	DTXSID7041889	4712-55-4	C12H11O3P	234.045	Chemical Industrial	InChI=1S/C12H11O3P/c13-16(14-11-7-3-1-4-8-11)15-12-9-5-2-6-10-12/h1-10,16H	O=P(OC1=CC=CC=C1)OC1=CC=CC=C1	OGBPILLJZSJJRC-UHFFFAOYSA-N	6327546
Diethyl maleate	DTXSID8020464	141-05-9	C8H12O4	172.074	Plastic	InChI=1S/C8H12O4/c1-3-11-7(9)5-6-8(10)12-4-2/h5-6H,3-4H2,1-2H3/b6-5-	CCOC(=O)\C=C/C(=O)OCC	IEPRKVQEAMIZSS-WAYWQWQTSA-N	5271566
Decamethylcyclopentasiloxane	DTXSID1027184	541-02-6	C10H30O5Si5	370.094	Cosmetic ingredient	InChI=1S/C10H30O5Si5/c1-16(2)11-17(3,4)13-19(7,8)15-20(9,10)14-18(5,6)12-16/h1-10H3	C[Si]1(C)O[Si](C)(C)O[Si](C)(C)O[Si](C)(C)O[Si](C)(C)O1	XMSXQFUHVRWGNA-UHFFFAOYSA-N	10913
Isocyclemone E	DTXSID7031290	54464-57-2	C16H26O	234.198	Cosmetic ingredient	InChI=1S/C16H26O/c1-11-9-13-7-6-8-15(3,4)14(13)10-16(11,5)12(2)17/h11H,6-10H2,1-5H3	CC1CC2=C(CC1(C)C(C)=O)C(C)(C)CCC2	FVUGZKDGWGKCFE-UHFFFAOYSA-N	108242
7-Ethyl-2-methyl-4-undecanolsulfate, sodium salt	DTXSID3041530	139-88-8	C14H29NaO4S	316.168	Pharmaceutical	InChI=1S/C14H30O4S.Na/c1-5-7-8-13(6-2)9-10-14(11-12(3)4)18-19(15,16)17;/h12-14H,5-11H2,1-4H3,(H,15,16,17);/q;+1/p-1	[Na+].CCCCC(CC)CCC(CC(C)C)OS([O-])(=O)=O	FVEFRICMTUKAML-UHFFFAOYSA-M	8771
4-Isopropylbenzyl alcohol	DTXSID0021626	536-60-7	C10H14O	150.104	Cosmetic ingredient	InChI=1S/C10H14O/c1-8(2)10-5-3-9(7-11)4-6-10/h3-6,8,11H,7H2,1-2H3	CC(C)C1=CC=C(CO)C=C1	OIGWAXDAPKFNCQ-UHFFFAOYSA-N	325
Sodium 4-methylbenzenesulfonate	DTXSID9042415	657-84-1	C7H7NaO3S	194.001	Chemical Industrial	InChI=1S/C7H8O3S.Na/c1-6-2-4-7(5-3-6)11(8,9)10;/h2-5H,1H3,(H,8,9,10);/q;+1/p-1	[Na+].CC1=CC=C(C=C1)S([O-])(=O)=O	KVCGISUBCHHTDD-UHFFFAOYSA-M	6101
5-(5-Nitro-2-furyl)-1,3,4-oxadiazole-2-ol	DTXSID5020948	2122-86-3	C6H3N3O5	197.007	Chemical Industrial	InChI=1S/C6H3N3O5/c10-6-8-7-5(14-6)3-1-2-4(13-3)9(11)12/h1-2H,(H,8,10)	OC1=NN=C(O1)C1=CC=C(O1)[N+]([O-])=O	OWDANLZJJOCPBK-UHFFFAOYSA-N	16463
Methyl dihydrojasmonate	DTXSID2029325	24851-98-7	C13H22O3	226.157	Food Additive	InChI=1S/C13H22O3/c1-3-4-5-6-11-10(7-8-12(11)14)9-13(15)16-2/h10-11H,3-9H2,1-2H3	CCCCCC1C(CC(=O)OC)CCC1=O	KVWWIYGFBYDJQC-UHFFFAOYSA-N	102861
N,N'-1,3-Phenylenedimaleimide	DTXSID3044415	3006-93-7	C14H8N2O4	268.048	Chemical Industrial	InChI=1S/C14H8N2O4/c17-11-4-5-12(18)15(11)9-2-1-3-10(8-9)16-13(19)6-7-14(16)20/h1-8H	O=C1C=CC(=O)N1C1=CC(=CC=C1)N1C(=O)C=CC1=O	IPJGAEWUPXWFPL-UHFFFAOYSA-N	18156
Benzenethiol	DTXSID7026811	108-98-5	C6H6S	110.019	Food Additive	InChI=1S/C6H6S/c7-6-4-2-1-3-5-6/h1-5,7H	SC1=CC=CC=C1	RMVRSNDYEFQCLF-UHFFFAOYSA-N	7969
Isoquinoline	DTXSID2047644	119-65-3	C9H7N	129.058	Polycyclic Aromatic Hydrocarbon (PAH)	InChI=1S/C9H7N/c1-2-4-9-7-10-6-5-8(9)3-1/h1-7H	C1=CC2=C(C=C1)C=NC=C2	AWJUIBRHMBBTKR-UHFFFAOYSA-N	8405
Butylated hydroxytoluene	DTXSID2020216	128-37-0	C15H24O	220.183	Food Additive	InChI=1S/C15H24O/c1-10-8-11(14(2,3)4)13(16)12(9-10)15(5,6)7/h8-9,16H,1-7H3	CC1=CC(=C(O)C(=C1)C(C)(C)C)C(C)(C)C	NLZUEZXRPGMBCV-UHFFFAOYSA-N	31404
4-Toluenesulfonamide	DTXSID8029105	70-55-3	C7H9NO2S	171.035	Chemical Industrial	InChI=1S/C7H9NO2S/c1-6-2-4-7(5-3-6)11(8,9)10/h2-5H,1H3,(H2,8,9,10)	CC1=CC=C(C=C1)S(N)(=O)=O	LMYRWZFENFIFIT-UHFFFAOYSA-N	6269
Butralin	DTXSID3032337	33629-47-9	C14H21N3O4	295.153	Pesticide	InChI=1S/C14H21N3O4/c1-6-9(2)15-13-11(16(18)19)7-10(14(3,4)5)8-12(13)17(20)21/h7-9,15H,6H2,1-5H3	CCC(C)NC1=C(C=C(C=C1[N+]([O-])=O)C(C)(C)C)[N+]([O-])=O	SPNQRCTZKIBOAX-UHFFFAOYSA-N	36565
Barium bis(2-ethylhexanoate)	DTXSID8044888	2457-01-4	C16H30BaO4	424.12	Chemical Industrial	InChI=1S/2C8H16O2.Ba/c2*1-3-5-6-7(4-2)8(9)10;/h2*7H,3-6H2,1-2H3,(H,9,10);/q;;+2/p-2	[Ba++].CCCCC(CC)C([O-])=O.CCCCC(CC)C([O-])=O	VJFFDDQGMMQGTQ-UHFFFAOYSA-L	8697
1,4-Dichloro-2-nitrobenzene	DTXSID7052602	89-61-2	C6H3Cl2NO2	190.954	Chemical Industrial	InChI=1S/C6H3Cl2NO2/c7-4-1-2-5(8)6(3-4)9(10)11/h1-3H	[O-][N+](=O)C1=C(Cl)C=CC(Cl)=C1	RZKKOBGFCAHLCZ-UHFFFAOYSA-N	6977
2,6-Dimethyl-2,4,6-octatriene	DTXSID4027288	673-84-7	C10H16	136.125	Chemical Industrial	InChI=1S/C10H16/c1-5-10(4)8-6-7-9(2)3/h5-8H,1-4H3	CC=C(C)C=CC=C(C)C	GQVMHMFBVWSSPF-UHFFFAOYSA-N	12658
1,1,1-Trimethylolpropane trimethacrylate	DTXSID3027530	3290-92-4	C18H26O6	338.173	Chemical Industrial	InChI=1S/C18H26O6/c1-8-18(9-22-15(19)12(2)3,10-23-16(20)13(4)5)11-24-17(21)14(6)7/h2,4,6,8-11H2,1,3,5,7H3	CCC(COC(=O)C(C)=C)(COC(=O)C(C)=C)COC(=O)C(C)=C	OKKRPWIIYQTPQF-UHFFFAOYSA-N	18689
beta-(3,4-Epoxycyclohexyl)ethyltrimethoxysilane	DTXSID1043910	3388-04-3	C11H22O4Si	246.129	Chemical Industrial	InChI=1S/C11H22O4Si/c1-12-16(13-2,14-3)7-6-9-4-5-10-11(8-9)15-10/h9-11H,4-8H2,1-3H3	CO[Si](CCC1CCC2OC2C1)(OC)OC	DQZNLOXENNXVAD-UHFFFAOYSA-N	18819
Butylamine	DTXSID1021904	109-73-9	C4H11N	73.0891	Food Additive	InChI=1S/C4H11N/c1-2-3-4-5/h2-5H2,1H3	CCCCN	HQABUPZFAYXKJW-UHFFFAOYSA-N	8007
Physostigmine	DTXSID3023471	57-47-6	C15H21N3O2	275.163	Pharmaceutical	InChI=1S/C15H21N3O2/c1-15-7-8-17(3)13(15)18(4)12-6-5-10(9-11(12)15)20-14(19)16-2/h5-6,9,13H,7-8H2,1-4H3,(H,16,19)/t13-,15+/m1/s1	CNC(=O)OC1=CC2=C(C=C1)N(C)[C@H]1N(C)CC[C@@]21C	PIJVFDBKTWXHHD-HIFRSBDPSA-N	5983
Rhodinol	DTXSID2047193	141-25-3	C10H20O	156.151	Food Additive	InChI=1S/C10H20O/c1-9(2)5-4-6-10(3)7-8-11/h10-11H,1,4-8H2,2-3H3	CC(CCO)CCCC(C)=C	JGQFVRIQXUFPAH-UHFFFAOYSA-N	543323
4'-tert-Butyl-2',6'-dimethylacetophenone	DTXSID9047120	2040-10-0	C14H20O	204.151	Cosmetic ingredient	InChI=1S/C14H20O/c1-9-7-12(14(4,5)6)8-10(2)13(9)11(3)15/h7-8H,1-6H3	CC(=O)C1=C(C)C=C(C=C1C)C(C)(C)C	JNHLHPMTMTYLCP-UHFFFAOYSA-N	74879
3-Methyl-2-buten-1-ol	DTXSID2027206	556-82-1	C5H10O	86.0732	Cosmetic ingredient	InChI=1S/C5H10O/c1-5(2)3-4-6/h3,6H,4H2,1-2H3	CC(C)=CCO	ASUAYTHWZCLXAN-UHFFFAOYSA-N	11173
Methiocarb	DTXSID3032626	2032-65-7	C11H15NO2S	225.082	Pesticide	InChI=1S/C11H15NO2S/c1-7-5-9(14-11(13)12-3)6-8(2)10(7)15-4/h5-6H,1-4H3,(H,12,13)	CNC(=O)OC1=CC(C)=C(SC)C(C)=C1	YFBPRJGDJKVWAH-UHFFFAOYSA-N	16248
Methoxyacetic acid	DTXSID1031591	625-45-6	C3H6O3	90.0317	Chemical Industrial	InChI=1S/C3H6O3/c1-6-2-3(4)5/h2H2,1H3,(H,4,5)	COCC(O)=O	RMIODHQZRUFFFF-UHFFFAOYSA-N	12251
Limonene dimercaptan	DTXSID2025501	4802-20-4	C10H20S2	204.101	Chemical Industrial	InChI=1S/C10H20S2/c1-7-3-4-9(5-10(7)12)8(2)6-11/h7-12H,3-6H2,1-2H3	CC(CS)C1CCC(C)C(S)C1	SUNXFMPZAFGPFW-UHFFFAOYSA-N	20936
3-Cyclohexylpropan-1-ol	DTXSID0047244	1124-63-6	C9H18O	142.136	Chemical Industrial	InChI=1S/C9H18O/c10-8-4-7-9-5-2-1-3-6-9/h9-10H,1-8H2	OCCCC1CCCCC1	CLYAQFSQLQTVNO-UHFFFAOYSA-N	70763
Tetraethylammonium chloride	DTXSID6041137	56-34-8	C8H20ClN	165.128	Pharmaceutical	InChI=1S/C8H20N.ClH/c1-5-9(6-2,7-3)8-4;/h5-8H2,1-4H3;1H/q+1;/p-1	[Cl-].CC[N+](CC)(CC)CC	YMBCJWGVCUEGHA-UHFFFAOYSA-M	5413
Neopentyl glycol dibenzoate	DTXSID1038822	4196-89-8	C19H20O4	312.136	Plastic	InChI=1S/C19H20O4/c1-19(2,13-22-17(20)15-9-5-3-6-10-15)14-23-18(21)16-11-7-4-8-12-16/h3-12H,13-14H2,1-2H3	CC(C)(COC(=O)C1=CC=CC=C1)COC(=O)C1=CC=CC=C1	DYJIIMFHSZKBDY-UHFFFAOYSA-N	20169
1,2-Dimethoxybenzene	DTXSID7047065	91-16-7	C8H10O2	138.068	Food Additive	InChI=1S/C8H10O2/c1-9-7-5-3-4-6-8(7)10-2/h3-6H,1-2H3	COC1=CC=CC=C1OC	ABDKAPXRBAPSQN-UHFFFAOYSA-N	7043
1,2-Dihydro-1-methyl-5H-tetrazole-5-thione	DTXSID9051662	13183-79-4	C2H4N4S	116.016	Pharmaceutical	InChI=1S/C2H4N4S/c1-6-2(7)3-4-5-6/h1H3,(H,3,5,7)	CN1NN=NC1=S	XOHZHMUQBFJTNH-UHFFFAOYSA-N	2723772
C.I. Direct Black 38	DTXSID7020184	1937-37-7	C34H25N9Na2O7S2	781.111	Color Dyes	InChI=1S/C34H27N9O7S2.2Na/c35-22-10-15-27(26(36)18-22)41-38-24-11-6-19(7-12-24)20-8-13-25(14-9-20)40-42-32-28(51(45,46)47)16-21-17-29(52(48,49)50)33(34(44)30(21)31(32)37)43-39-23-4-2-1-3-5-23;;/h1-18,44H,35-37H2,(H,45,46,47)(H,48,49,50);;/q;2*+1/p-2	[Na+].[Na+].NC1=CC(N)=C(C=C1)N=NC1=CC=C(C=C1)C1=CC=C(C=C1)N=NC1=C(C=C2C=C(C(N=NC3=CC=CC=C3)=C(O)C2=C1N)S([O-])(=O)=O)S([O-])(=O)=O	XRPLBRIHZGVJIC-UHFFFAOYSA-L	5284350
2-Fluoroacetamide	DTXSID2034255	640-19-7	C2H4FNO	77.0277	Pesticide	InChI=1S/C2H4FNO/c3-1-2(4)5/h1H2,(H2,4,5)	NC(=O)CF	FVTWJXMFYOXOKK-UHFFFAOYSA-N	12542
C.I. Fluorescent Brightener 220	DTXSID4027781	16470-24-9	C40H40N12Na4O16S4	1164.12	Color Dyes	InChI=1S/C40H44N12O16S4.4Na/c53-19-15-51(16-20-54)39-47-35(41-27-7-11-31(12-8-27)69(57,58)59)45-37(49-39)43-29-5-3-25(33(23-29)71(63,64)65)1-2-26-4-6-30(24-34(26)72(66,67)68)44-38-46-36(48-40(50-38)52(17-21-55)18-22-56)42-28-9-13-32(14-10-28)70(60,61)62;;;;/h1-14,23-24,53-56H,15-22H2,(H,57,58,59)(H,60,61,62)(H,63,64,65)(H,66,67,68)(H2,41,43,45,47,49)(H2,42,44,46,48,50);;;;/q;4*+1/p-4	[Na+].[Na+].[Na+].[Na+].OCCN(CCO)C1=NC(NC2=CC=C(C=CC3=CC=C(NC4=NC(NC5=CC=C(C=C5)S([O-])(=O)=O)=NC(=N4)N(CCO)CCO)C=C3S([O-])(=O)=O)C(=C2)S([O-])(=O)=O)=NC(NC2=CC=C(C=C2)S([O-])(=O)=O)=N1	CPZFDTYTCMAAQX-UHFFFAOYSA-J	109668
Dimethylamine	DTXSID5024057	124-40-3	C2H7N	45.0578	Food Additive	InChI=1S/C2H7N/c1-3-2/h3H,1-2H3	CNC	ROSDSFDQCJNGOL-UHFFFAOYSA-N	674
Methidathion	DTXSID5020819	950-37-8	C6H11N2O4PS3	301.962	Pesticide	InChI=1S/C6H11N2O4PS3/c1-10-5-7-8(6(9)16-5)4-15-13(14,11-2)12-3/h4H2,1-3H3	COC1=NN(CSP(=S)(OC)OC)C(=O)S1	MEBQXILRKZHVCX-UHFFFAOYSA-N	13709
Saccharin	DTXSID5021251	81-07-2	C7H5NO3S	182.999	Food Additive	InChI=1S/C7H5NO3S/c9-7-5-3-1-2-4-6(5)12(10,11)8-7/h1-4H,(H,8,9)	O=C1NS(=O)(=O)C2=C1C=CC=C2	CVHZOJJKTDOEJC-UHFFFAOYSA-N	5143
Europium(III) chloride hexahydrate	DTXSID6051695	13759-92-7	Cl3EuH12O6	365.891	Chemical Industrial	InChI=1S/3ClH.Eu.6H2O/h3*1H;;6*1H2/q;;;+3;;;;;;/p-3	O.O.O.O.O.O.Cl[Eu](Cl)Cl	AWDWVTKHJOZOBQ-UHFFFAOYSA-K
4-Hexyloxyaniline	DTXSID4022288	39905-57-2	C12H19NO	193.147	Chemical Industrial	InChI=1S/C12H19NO/c1-2-3-4-5-10-14-12-8-6-11(13)7-9-12/h6-9H,2-5,10,13H2,1H3	CCCCCCOC1=CC=C(N)C=C1	DJRKHTCUXRGYEU-UHFFFAOYSA-N	38360
2,4-Dichloro-1,3-dinitro-5-(trifluoromethyl)benzene	DTXSID7044639	29091-09-6	C7HCl2F3N2O4	303.927	Chemical Industrial	InChI=1S/C7HCl2F3N2O4/c8-4-2(7(10,11)12)1-3(13(15)16)5(9)6(4)14(17)18/h1H	[O-][N+](=O)C1=CC(=C(Cl)C(=C1Cl)[N+]([O-])=O)C(F)(F)F	DPQYRXNRGNLPFC-UHFFFAOYSA-N	94398
3-Phenyl-2-propen-1-ol	DTXSID9041491	104-54-1	C9H10O	134.073	Food Additive	InChI=1S/C9H10O/c10-8-4-7-9-5-2-1-3-6-9/h1-7,10H,8H2	OCC=CC1=CC=CC=C1	OOCCDEMITAIZTP-UHFFFAOYSA-N	308
Pentasodium nitrilotris(methylenephosphonate)	DTXSID8029232	2235-43-0	C3H7NNa5O9P3	408.882	Chemical Industrial	InChI=1S/C3H12NO9P3.5Na/c5-14(6,7)1-4(2-15(8,9)10)3-16(11,12)13;;;;;/h1-3H2,(H2,5,6,7)(H2,8,9,10)(H2,11,12,13);;;;;/q;5*+1/p-5	[Na+].[Na+].[Na+].[Na+].[Na+].OP([O-])(=O)CN(CP([O-])([O-])=O)CP([O-])([O-])=O	OSBMVGFXROCQIZ-UHFFFAOYSA-I	16698
Lactic acid	DTXSID7023192	50-21-5	C3H6O3	90.0317	Surfactant	InChI=1S/C3H6O3/c1-2(4)3(5)6/h2,4H,1H3,(H,5,6)	CC(O)C(O)=O	JVTAAEKCZFNVCJ-UHFFFAOYSA-N	612
4-(Diethylamino)salicylaldehyde	DTXSID5022271	17754-90-4	C11H15NO2	193.11	Chemical Industrial	InChI=1S/C11H15NO2/c1-3-12(4-2)10-6-5-9(8-13)11(14)7-10/h5-8,14H,3-4H2,1-2H3	CCN(CC)C1=CC=C(C=O)C(O)=C1	XFVZSRRZZNLWBW-UHFFFAOYSA-N	87293
2-Bromo-4-hydroxyacetophenone	DTXSID4034576	2491-38-5	C8H7BrO2	213.963	Pesticide	InChI=1S/C8H7BrO2/c9-5-8(11)6-1-3-7(10)4-2-6/h1-4,10H,5H2	OC1=CC=C(C=C1)C(=O)CBr	LJYOFQHKEWTQRH-UHFFFAOYSA-N	4964
Octanenitrile	DTXSID1047655	124-12-9	C8H15N	125.12	Chemical Industrial	InChI=1S/C8H15N/c1-2-3-4-5-6-7-8-9/h2-7H2,1H3	CCCCCCCC#N	YSIMAPNUZAVQER-UHFFFAOYSA-N	31286
4-(2,6,6-Trimethyl-cyclohex-1-enyl)-but-3-en-2-one	DTXSID9025451	14901-07-6	C13H20O	192.151	Chemical Industrial	InChI=1S/C13H20O/c1-10-6-5-9-13(3,4)12(10)8-7-11(2)14/h7-8H,5-6,9H2,1-4H3	CC(=O)C=CC1=C(C)CCCC1(C)C	PSQYTAPXSHCGMF-UHFFFAOYSA-N	26955
Phenoxybenzamine hydrochloride	DTXSID0021127	63-92-3	C18H23Cl2NO	339.116	Pharmaceutical	InChI=1S/C18H22ClNO.ClH/c1-16(15-21-18-10-6-3-7-11-18)20(13-12-19)14-17-8-4-2-5-9-17;/h2-11,16H,12-15H2,1H3;1H	Cl.CC(COC1=CC=CC=C1)N(CCCl)CC1=CC=CC=C1	VBCPVIWPDJVHAN-UHFFFAOYSA-N	4768
4-Nitrobenzenamine	DTXSID8020961	100-01-6	C6H6N2O2	138.043	Color Dyes	InChI=1S/C6H6N2O2/c7-5-1-3-6(4-2-5)8(9)10/h1-4H,7H2	NC1=CC=C(C=C1)[N+]([O-])=O	TYMLOMAKGOJONV-UHFFFAOYSA-N	7475
1,2,4-Butanetriol	DTXSID8044416	3068-00-6	C4H10O3	106.063	Chemical Industrial	InChI=1S/C4H10O3/c5-2-1-4(7)3-6/h4-7H,1-3H2	OCCC(O)CO	ARXKVVRQIIOZGF-UHFFFAOYSA-N	18302
1,3-Dimethylolurea	DTXSID6025141	140-95-4	C3H8N2O3	120.053	Chemical Industrial	InChI=1S/C3H8N2O3/c6-1-4-3(8)5-2-7/h6-7H,1-2H2,(H2,4,5,8)	OCNC(=O)NCO	QUBQYFYWUJJAAK-UHFFFAOYSA-N	8827
(L)-(-)-Ethyl lactate	DTXSID9042336	687-47-8	C5H10O3	118.063	Chemical Industrial	InChI=1S/C5H10O3/c1-3-8-5(7)4(2)6/h4,6H,3H2,1-2H3/t4-/m0/s1	CCOC(=O)[C@H](C)O	LZCLXQDLBQLTDK-BYPYZUCNSA-N	92831
Morpholine	DTXSID2025688	110-91-8	C4H9NO	87.0684	Food Additive	InChI=1S/C4H9NO/c1-3-6-4-2-5-1/h5H,1-4H2	C1COCCN1	YNAVUWVOSKDBBP-UHFFFAOYSA-N	8083
3-Methylbut-3-en-1-ol	DTXSID4052506	763-32-6	C5H10O	86.0732	Cosmetic ingredient	InChI=1S/C5H10O/c1-5(2)3-4-6/h6H,1,3-4H2,2H3	CC(=C)CCO	CPJRRXSHAYUTGL-UHFFFAOYSA-N	12988
1-Phenoxy-2-propanol	DTXSID9027312	770-35-4	C9H12O2	152.084	Surfactant	InChI=1S/C9H12O2/c1-8(10)7-11-9-5-3-2-4-6-9/h2-6,8,10H,7H2,1H3	CC(O)COC1=CC=CC=C1	IBLKWZIFZMJLFL-UHFFFAOYSA-N	92839
1,6-Hexanediol diacrylate	DTXSID9025401	13048-33-4	C12H18O4	226.121	Chemical Industrial	InChI=1S/C12H18O4/c1-3-11(13)15-9-7-5-6-8-10-16-12(14)4-2/h3-4H,1-2,5-10H2	C=CC(=O)OCCCCCCOC(=O)C=C	FIHBHSQYSYVZQE-UHFFFAOYSA-N	25644
Propham	DTXSID7020766	122-42-9	C10H13NO2	179.095	Pesticide	InChI=1S/C10H13NO2/c1-8(2)13-10(12)11-9-6-4-3-5-7-9/h3-8H,1-2H3,(H,11,12)	CC(C)OC(=O)NC1=CC=CC=C1	VXPLXMJHHKHSOA-UHFFFAOYSA-N	24685
Ethyl cyanoacrylate	DTXSID1025279	7085-85-0	C6H7NO2	125.048	Cosmetic ingredient	InChI=1S/C6H7NO2/c1-3-9-6(8)5(2)4-7/h2-3H2,1H3	CCOC(=O)C(=C)C#N	FGBJXOREULPLGL-UHFFFAOYSA-N	81530
Diethyl phosphite	DTXSID9041861	762-04-9	C4H11O3P	138.045	Chemical Industrial	InChI=1S/C4H11O3P/c1-3-6-8(5)7-4-2/h5H,3-4H2,1-2H3	CCOP(O)OCC	SULWMEGSVQCTSK-UHFFFAOYSA-N	12977
Spiromesifen	DTXSID1034929	283594-90-1	C23H30O4	370.214	Pesticide	InChI=1S/C23H30O4/c1-14-11-15(2)18(16(3)12-14)19-20(26-17(24)13-22(4,5)6)23(27-21(19)25)9-7-8-10-23/h11-12H,7-10,13H2,1-6H3	CC1=CC(C)=C(C2=C(OC(=O)CC(C)(C)C)C3(CCCC3)OC2=O)C(C)=C1	GOLXNESZZPUPJE-UHFFFAOYSA-N	9907412
2-(2H-Benzotriazol-2-yl)-4-methylphenol	DTXSID1027479	2440-22-4	C13H11N3O	225.09	Chemical Industrial	InChI=1S/C13H11N3O/c1-9-6-7-13(17)12(8-9)16-14-10-4-2-3-5-11(10)15-16/h2-8,17H,1H3	CC1=CC(N2N=C3C=CC=CC3=N2)=C(O)C=C1	MCPKSFINULVDNX-UHFFFAOYSA-N	17113
Niacinamide	DTXSID2020929	98-92-0	C6H6N2O	122.048	Food Additive	InChI=1S/C6H6N2O/c7-6(9)5-2-1-3-8-4-5/h1-4H,(H2,7,9)	NC(=O)C1=CC=CN=C1	DFPAKSUCGFBDDF-UHFFFAOYSA-N	936
Chlorambucil	DTXSID7020263	305-03-3	C14H19Cl2NO2	303.079	Pharmaceutical	InChI=1S/C14H19Cl2NO2/c15-8-10-17(11-9-16)13-6-4-12(5-7-13)2-1-3-14(18)19/h4-7H,1-3,8-11H2,(H,18,19)	OC(=O)CCCC1=CC=C(C=C1)N(CCCl)CCCl	JCKYGMPEJWAADB-UHFFFAOYSA-N	2708
Methylcyclohexane	DTXSID0047749	108-87-2	C7H14	98.1096	Chemical Industrial	InChI=1S/C7H14/c1-7-5-3-2-4-6-7/h7H,2-6H2,1H3	CC1CCCCC1	UAEPNZWRGJTJPN-UHFFFAOYSA-N	7962
Naptalam	DTXSID6032437	132-66-1	C18H13NO3	291.09	Pesticide	InChI=1S/C18H13NO3/c20-17(14-9-3-4-10-15(14)18(21)22)19-16-11-5-7-12-6-1-2-8-13(12)16/h1-11H,(H,19,20)(H,21,22)	OC(=O)C1=C(C=CC=C1)C(=O)NC1=CC=CC2=C1C=CC=C2	JXTHEWSKYLZVJC-UHFFFAOYSA-N	8594
2-(2-Aminoethoxy)ethanol	DTXSID6027341	929-06-6	C4H11NO2	105.079	Chemical Industrial	InChI=1S/C4H11NO2/c5-1-3-7-4-2-6/h6H,1-5H2	NCCOCCO	GIAFURWZWWWBQT-UHFFFAOYSA-N	13578
2-Methylbutanoic acid	DTXSID5021621	116-53-0	C5H10O2	102.068	Cosmetic ingredient	InChI=1S/C5H10O2/c1-3-4(2)5(6)7/h4H,3H2,1-2H3,(H,6,7)	CCC(C)C(O)=O	WLAMNBDJUVNPJU-UHFFFAOYSA-N	8314
Fluorosalan	DTXSID0041985	4776-06-1	C14H8Br2F3NO2	436.887	Cosmetic ingredient	InChI=1S/C14H8Br2F3NO2/c15-8-5-10(12(21)11(16)6-8)13(22)20-9-3-1-2-7(4-9)14(17,18)19/h1-6,21H,(H,20,22)	OC1=C(C=C(Br)C=C1Br)C(=O)NC1=CC(=CC=C1)C(F)(F)F	VYKKDKFTDMVOBU-UHFFFAOYSA-N	20906
Phenylphosphonic acid	DTXSID2044399	1571-33-1	C6H7O3P	158.013	Chemical Industrial	InChI=1S/C6H7O3P/c7-10(8,9)6-4-2-1-3-5-6/h1-5H,(H2,7,8,9)	OP(O)(=O)C1=CC=CC=C1	QLZHNIAADXEJJP-UHFFFAOYSA-N	15295
Tetrahydro-2H-pyran-2-one	DTXSID6044438	542-28-9	C5H8O2	100.052	Chemical Industrial	InChI=1S/C5H8O2/c6-5-3-1-2-4-7-5/h1-4H2	O=C1CCCCO1	OZJPLYNZGCXSJM-UHFFFAOYSA-N	10953
1,3-Dihydro-2H-inden-2-one	DTXSID7052288	615-13-4	C9H8O	132.058	Chemical Industrial	InChI=1S/C9H8O/c10-9-5-7-3-1-2-4-8(7)6-9/h1-4H,5-6H2	O=C1CC2=CC=CC=C2C1	UMJJFEIKYGFCAT-UHFFFAOYSA-N	11983
Methoxybenzyl acetate	DTXSID8047470	1331-83-5	C10H12O3	180.079	Chemical Industrial
2-Isobutyl-3-methoxypyrazine	DTXSID9051907	24683-00-9	C9H14N2O	166.111	Food Additive	InChI=1S/C9H14N2O/c1-7(2)6-8-9(12-3)11-5-4-10-8/h4-5,7H,6H2,1-3H3	COC1=NC=CN=C1CC(C)C	UXFSPRAGHGMRSQ-UHFFFAOYSA-N	32594
3-{[3-(Aziridin-1-yl)propanoyl]oxy}-2-({[3-(aziridin-1-yl)propanoyl]oxy}methyl)-2-(hydroxymethyl)propyl 3-(aziridin-1-yl)propanoate	DTXSID6044696	57116-45-7	C20H33N3O7	427.232	Chemical Industrial	InChI=1S/C20H33N3O7/c24-13-20(14-28-17(25)1-4-21-7-8-21,15-29-18(26)2-5-22-9-10-22)16-30-19(27)3-6-23-11-12-23/h24H,1-16H2	OCC(COC(=O)CCN1CC1)(COC(=O)CCN1CC1)COC(=O)CCN1CC1	KAPCRJOPWXUMSQ-UHFFFAOYSA-N	92667
O,O′-Diethyl hydrogen dithiophosphate	DTXSID6027133	298-06-6	C4H11O2PS2	185.994	Chemical Industrial	InChI=1S/C4H11O2PS2/c1-3-5-7(8,9)6-4-2/h3-4H2,1-2H3,(H,8,9)	CCOP(S)(=S)OCC	IRDLUHRVLVEUHA-UHFFFAOYSA-N	9274
6-aminopyridine-3-carboxamide	DTXSID5051446	329-89-5	C6H7N3O	137.059	Pesticide	InChI=1S/C6H7N3O/c7-5-2-1-4(3-9-5)6(8)10/h1-3H,(H2,7,9)(H2,8,10)	NC(=O)C1=CN=C(N)C=C1	ZLWYEPMDOUQDBW-UHFFFAOYSA-N	9500
Ethylphenylacetylurea	DTXSID4020612	90-49-3	C11H14N2O2	206.106	Pharmaceutical	InChI=1S/C11H14N2O2/c1-2-9(10(14)13-11(12)15)8-6-4-3-5-7-8/h3-7,9H,2H2,1H3,(H3,12,13,14,15)	CCC(C(=O)NC(N)=O)C1=CC=CC=C1	AJOQSQHYDOFIOX-UHFFFAOYSA-N	72060
2-Amino-5-nitrobenzonitrile	DTXSID0038839	17420-30-3	C7H5N3O2	163.038	Color Dyes	InChI=1S/C7H5N3O2/c8-4-5-3-6(10(11)12)1-2-7(5)9/h1-3H,9H2	NC1=C(C=C(C=C1)[N+]([O-])=O)C#N	MGCGMYPNXAFGFA-UHFFFAOYSA-N	28532
N-(3,4-Dichlorophenyl)-N'-methylurea	DTXSID3042180	3567-62-2	C8H8Cl2N2O	218.001	Chemical Industrial	InChI=1S/C8H8Cl2N2O/c1-11-8(13)12-5-2-3-6(9)7(10)4-5/h2-4H,1H3,(H2,11,12,13)	CNC(=O)NC1=CC=C(Cl)C(Cl)=C1	IDQHRQQSSQDLTR-UHFFFAOYSA-N	19113
3,5-Diaminobenzoic acid	DTXSID1044437	535-87-5	C7H8N2O2	152.059	Chemical Industrial	InChI=1S/C7H8N2O2/c8-5-1-4(7(10)11)2-6(9)3-5/h1-3H,8-9H2,(H,10,11)	NC1=CC(=CC(N)=C1)C(O)=O	UENRXLSRMCSUSN-UHFFFAOYSA-N	12062
1,4-Butanediol diacrylate	DTXSID6044779	1070-70-8	C10H14O4	198.089	Chemical Industrial	InChI=1S/C10H14O4/c1-3-9(11)13-7-5-6-8-14-10(12)4-2/h3-4H,1-2,5-8H2	C=CC(=O)OCCCCOC(=O)C=C	JHWGFJBTMHEZME-UHFFFAOYSA-N	70613
[(E)-3-phenylprop-2-enyl] 2-methylpropanoate	DTXSID6047608	110682-09-2	C13H16O2	204.115	Food Additive	InChI=1S/C13H16O2/c1-11(2)13(14)15-10-6-9-12-7-4-3-5-8-12/h3-9,11H,10H2,1-2H3	CC(C)C(=O)OCC=CC1=CC=CC=C1	KLKQSZIWHVEARN-UHFFFAOYSA-N	7663
Oxytetracycline	DTXSID1034260	79-57-2	C22H24N2O9	460.148	Pesticide	InChI=1S/C22H24N2O9/c1-21(32)7-5-4-6-8(25)9(7)15(26)10-12(21)17(28)13-14(24(2)3)16(27)11(20(23)31)19(30)22(13,33)18(10)29/h4-6,12-14,17,25,27-29,32-33H,1-3H3,(H2,23,31)/t12-,13-,14+,17+,21-,22+/m1/s1	[H][C@@]12[C@@H](O)[C@@]3([H])C(C(=O)C4=C(C=CC=C4O)[C@@]3(C)O)=C(O)[C@]1(O)C(=O)C(C(N)=O)=C(O)[C@H]2N(C)C	IWVCMVBTMGNXQD-PXOLEDIWSA-N	54675779
Methyl isothiocyanate	DTXSID2027204	556-61-6	C2H3NS	72.9986	Pesticide	InChI=1S/C2H3NS/c1-3-2-4/h1H3	CN=C=S	LGDSHSYDSCRFAB-UHFFFAOYSA-N	11167
Bis(2-ethylhexyl) phosphate	DTXSID1027134	298-07-7	C16H35O4P	322.227	Chemical Industrial	InChI=1S/C16H35O4P/c1-5-9-11-15(7-3)13-19-21(17,18)20-14-16(8-4)12-10-6-2/h15-16H,5-14H2,1-4H3,(H,17,18)	CCCCC(CC)COP(O)(=O)OCC(CC)CCCC	SEGLCEQVOFDUPX-UHFFFAOYSA-N	9275
Norflurazon	DTXSID8024234	27314-13-2	C12H9ClF3N3O	303.039	Pesticide	InChI=1S/C12H9ClF3N3O/c1-17-9-6-18-19(11(20)10(9)13)8-4-2-3-7(5-8)12(14,15)16/h2-6,17H,1H3	CNC1=C(Cl)C(=O)N(N=C1)C1=CC=CC(=C1)C(F)(F)F	NVGOPFQZYCNLDU-UHFFFAOYSA-N	33775
4-Chloroaniline	DTXSID9020295	106-47-8	C6H6ClN	127.019	Pesticide	InChI=1S/C6H6ClN/c7-5-1-3-6(8)4-2-5/h1-4H,8H2	NC1=CC=C(Cl)C=C1	QSNSCYSYFYORTR-UHFFFAOYSA-N	7812
Trimethylsilyl silicate	DTXSID9044958	56275-01-5	C3H9O4Si2	165.004	Chemical Industrial
4-Propylphenol	DTXSID9022100	645-56-7	C9H12O	136.089	Food Additive	InChI=1S/C9H12O/c1-2-3-8-4-6-9(10)7-5-8/h4-7,10H,2-3H2,1H3	CCCC1=CC=C(O)C=C1	KLSLBUSXWBJMEC-UHFFFAOYSA-N	12580
Etidronic acid monohydrate	DTXSID8040800	25211-86-3	C2H10O8P2	223.985	Food Additive	InChI=1S/C2H8O7P2.H2O/c1-2(3,10(4,5)6)11(7,8)9;/h3H,1H3,(H2,4,5,6)(H2,7,8,9);1H2	O.CC(O)(P(O)(O)=O)P(O)(O)=O	KKNZXUHBWLPUFN-UHFFFAOYSA-N	3305
1,3-Cyclopentadiene	DTXSID0027191	542-92-7	C5H6	66.047	Chemical Industrial	InChI=1S/C5H6/c1-2-4-5-3-1/h1-4H,5H2	C1C=CC=C1	ZSWFCLXCOIISFI-UHFFFAOYSA-N	7612
Dichlorprop-P	DTXSID0034851	15165-67-0	C9H8Cl2O3	233.985	Pesticide	InChI=1S/C9H8Cl2O3/c1-5(9(12)13)14-8-3-2-6(10)4-7(8)11/h2-5H,1H3,(H,12,13)/t5-/m1/s1	C[C@@H](OC1=C(Cl)C=C(Cl)C=C1)C(O)=O	MZHCENGPTKEIGP-RXMQYKEDSA-N	119435
1,4-Butanediol	DTXSID2024666	110-63-4	C4H10O2	90.0681	Food Additive	InChI=1S/C4H10O2/c5-3-1-2-4-6/h5-6H,1-4H2	OCCCCO	WERYXYBDKMZEQL-UHFFFAOYSA-N	8064
Diheptyl phthalate	DTXSID8040779	3648-21-3	C22H34O4	362.246	Chemical Industrial	InChI=1S/C22H34O4/c1-3-5-7-9-13-17-25-21(23)19-15-11-12-16-20(19)22(24)26-18-14-10-8-6-4-2/h11-12,15-16H,3-10,13-14,17-18H2,1-2H3	CCCCCCCOC(=O)C1=C(C=CC=C1)C(=O)OCCCCCCC	JQCXWCOOWVGKMT-UHFFFAOYSA-N	19284
Triisopropanolamine	DTXSID5021415	122-20-3	C9H21NO3	191.152	Cosmetic ingredient	InChI=1S/C9H21NO3/c1-7(11)4-10(5-8(2)12)6-9(3)13/h7-9,11-13H,4-6H2,1-3H3	CC(O)CN(CC(C)O)CC(C)O	SLINHMUFWFWBMU-UHFFFAOYSA-N	24730
Geranyl tiglate	DTXSID9047413	7785-33-3	C15H24O2	236.178	Food Additive	InChI=1S/C15H24O2/c1-6-14(5)15(16)17-11-10-13(4)9-7-8-12(2)3/h6,8,10H,7,9,11H2,1-5H3/b13-10+,14-6+	C\C=C(/C)C(=O)OC\C=C(/C)CCC=C(C)C	OGHBUHJLMHQMHS-KRDNBFTESA-N	5367785
Methacrylonitrile	DTXSID1024176	126-98-7	C4H5N	67.0422	Plastic	InChI=1S/C4H5N/c1-4(2)3-5/h1H2,2H3	CC(=C)C#N	GYCMBHHDWRMZGG-UHFFFAOYSA-N	31368
Hydroxycitronellal dimethyl acetal	DTXSID4047547	141-92-4	C12H26O3	218.188	Food Additive	InChI=1S/C12H26O3/c1-10(9-11(14-4)15-5)7-6-8-12(2,3)13/h10-11,13H,6-9H2,1-5H3	COC(CC(C)CCCC(C)(C)O)OC	QCJVKUULZGKQDG-UHFFFAOYSA-N	8863
Triethoxymethylsilane	DTXSID6042490	2031-67-6	C7H18O3Si	178.103	Chemical Industrial	InChI=1S/C7H18O3Si/c1-5-8-11(4,9-6-2)10-7-3/h5-7H2,1-4H3	CCO[Si](C)(OCC)OCC	CPUDPFPXCZDNGI-UHFFFAOYSA-N	16241
(E,E)-2,4-Decadienal	DTXSID6024911	25152-84-5	C10H16O	152.12	Cosmetic ingredient	InChI=1S/C10H16O/c1-2-3-4-5-6-7-8-9-10-11/h6-10H,2-5H2,1H3/b7-6+,9-8+	CCCCC\C=C\C=C\C=O	JZQKTMZYLHNFPL-BLHCBFLLSA-N	5283349
4-Ethylphenol	DTXSID4021977	123-07-9	C8H10O	122.073	Pesticide	InChI=1S/C8H10O/c1-2-7-3-5-8(9)6-4-7/h3-6,9H,2H2,1H3	CCC1=CC=C(O)C=C1	HXDOZKJGKXYMEW-UHFFFAOYSA-N	31242
1-Bromo-2-methylpropane	DTXSID1052539	78-77-3	C4H9Br	135.989	Chemical Industrial	InChI=1S/C4H9Br/c1-4(2)3-5/h4H,3H2,1-2H3	CC(C)CBr	HLVFKOKELQSXIQ-UHFFFAOYSA-N	6555
Potassium chlorate	DTXSID6047448	3811-04-9	ClKO3	121.917	Cosmetic ingredient	InChI=1S/ClHO3.K/c2-1(3)4;/h(H,2,3,4);/q;+1/p-1	[K+].[O-][Cl](=O)=O	VKJKEPKFPUWCAS-UHFFFAOYSA-M
Sclareol	DTXSID0047111	515-03-7	C20H36O2	308.272	Food Additive	InChI=1S/C20H36O2/c1-7-18(4,21)13-9-16-19(5)12-8-11-17(2,3)15(19)10-14-20(16,6)22/h7,15-16,21-22H,1,8-14H2,2-6H3/t15-,16+,18-,19-,20+/m0/s1	C[C@@](O)(CC[C@H]1[C@](C)(O)CC[C@H]2C(C)(C)CCC[C@]12C)C=C	XVULBTBTFGYVRC-HHUCQEJWSA-N	163263
Riboflavin	DTXSID8021777	83-88-5	C17H20N4O6	376.138	Color Dyes	InChI=1S/C17H20N4O6/c1-7-3-9-10(4-8(7)2)21(5-11(23)14(25)12(24)6-22)15-13(18-9)16(26)20-17(27)19-15/h3-4,11-12,14,22-25H,5-6H2,1-2H3,(H,20,26,27)/t11-,12+,14-/m0/s1	CC1=CC2=C(C=C1C)N(C[C@H](O)[C@H](O)[C@H](O)CO)C1=NC(=O)NC(=O)C1=N2	AUNGANRZJHBGPY-SCRDCRAPSA-N	493570
2,4,5-Trimethyl-3-oxazoline	DTXSID8047133	22694-96-8	C6H11NO	113.084	Food Additive	InChI=1S/C6H11NO/c1-4-5(2)8-6(3)7-4/h5-6H,1-3H3	CC1OC(C)C(C)=N1	YFSGRMONVCFYTC-UHFFFAOYSA-N	31492
2,4,6-Trimethylbenzoic acid	DTXSID6048200	480-63-7	C10H12O2	164.084	Chemical Industrial	InChI=1S/C10H12O2/c1-6-4-7(2)9(10(11)12)8(3)5-6/h4-5H,1-3H3,(H,11,12)	CC1=CC(C)=C(C(O)=O)C(C)=C1	FFFIRKXTFQCCKJ-UHFFFAOYSA-N	10194
C.I. Acid Yellow 17, disodium salt	DTXSID6041719	6359-98-4	C16H10Cl2N4Na2O7S2	549.916	Color Dyes	InChI=1S/C16H12Cl2N4O7S2.2Na/c1-8-15(20-19-9-2-4-10(5-3-9)30(24,25)26)16(23)22(21-8)13-6-12(18)14(7-11(13)17)31(27,28)29;;/h2-7,15H,1H3,(H,24,25,26)(H,27,28,29);;/q;2*+1/p-2	[Na+].[Na+].CC1=NN(C(=O)C1N=NC1=CC=C(C=C1)S([O-])(=O)=O)C1=CC(Cl)=C(C=C1Cl)S([O-])(=O)=O	FTZLWXQKVFFWLY-UHFFFAOYSA-L	22843
2-Octyl-1-dodecanol	DTXSID3036288	5333-42-6	C20H42O	298.324	Cosmetic ingredient	InChI=1S/C20H42O/c1-3-5-7-9-11-12-14-16-18-20(19-21)17-15-13-10-8-6-4-2/h20-21H,3-19H2,1-2H3	CCCCCCCCCCC(CO)CCCCCCCC	LEACJMVNYZDSKR-UHFFFAOYSA-N	21414
2,4,6-Tris(dimethylaminomethyl)phenol	DTXSID5026548	90-72-2	C15H27N3O	265.215	Chemical Industrial	InChI=1S/C15H27N3O/c1-16(2)9-12-7-13(10-17(3)4)15(19)14(8-12)11-18(5)6/h7-8,19H,9-11H2,1-6H3	CN(C)CC1=CC(CN(C)C)=C(O)C(CN(C)C)=C1	AHDSRXYHVZECER-UHFFFAOYSA-N	7026
5-Isopropyl-2-methylanisole	DTXSID0047400	6379-73-3	C11H16O	164.12	Chemical Industrial	InChI=1S/C11H16O/c1-8(2)10-6-5-9(3)11(7-10)12-4/h5-8H,1-4H3	COC1=CC(=CC=C1C)C(C)C	YVLHTQPPMZOCOW-UHFFFAOYSA-N	80790
N-Cyclohexyl-N-methylcyclohexanamine	DTXSID6044727	7560-83-0	C13H25N	195.199	Chemical Industrial	InChI=1S/C13H25N/c1-14(12-8-4-2-5-9-12)13-10-6-3-7-11-13/h12-13H,2-11H2,1H3	CN(C1CCCCC1)C1CCCCC1	GSCCALZHGUWNJW-UHFFFAOYSA-N	24210
4-Morpholinepropanesulfonic acid	DTXSID4044371	1132-61-2	C7H15NO4S	209.072	Pharmaceutical	InChI=1S/C7H15NO4S/c9-13(10,11)7-1-2-8-3-5-12-6-4-8/h1-7H2,(H,9,10,11)	OS(=O)(=O)CCCN1CCOCC1	DVLFYONBTKHTER-UHFFFAOYSA-N	70807
Butane-1-sulfonyl chloride	DTXSID3044883	2386-60-9	C4H9ClO2S	156.001	Chemical Industrial	InChI=1S/C4H9ClO2S/c1-2-3-4-8(5,6)7/h2-4H2,1H3	CCCCS(Cl)(=O)=O	WEDIIKBPDQQQJU-UHFFFAOYSA-N	75430
2,5-Bis(2-methylbutan-2-yl)benzene-1,4-diol	DTXSID5044992	79-74-3	C16H26O2	250.193	Cosmetic ingredient	InChI=1S/C16H26O2/c1-7-15(3,4)11-9-14(18)12(10-13(11)17)16(5,6)8-2/h9-10,17-18H,7-8H2,1-6H3	CCC(C)(C)C1=CC(O)=C(C=C1O)C(C)(C)CC	CZNRFEXEPBITDS-UHFFFAOYSA-N	6610
Butyl vinyl ether	DTXSID5051575	111-34-2	C6H12O	100.089	Chemical Industrial	InChI=1S/C6H12O/c1-3-5-6-7-4-2/h4H,2-3,5-6H2,1H3	CCCCOC=C	UZKWTJUDCOPSNM-UHFFFAOYSA-N	8108
(L)-alpha-Terpineol	DTXSID5052672	10482-56-1	C10H18O	154.136	Cosmetic ingredient	InChI=1S/C10H18O/c1-8-4-6-9(7-5-8)10(2,3)11/h4,9,11H,5-7H2,1-3H3/t9-/m1/s1	CC1=CC[C@H](CC1)C(C)(C)O	WUOACPNHFRMFPN-SECBINFHSA-N	443162
Sulfometuron-methyl	DTXSID0034936	74222-97-2	C15H16N4O5S	364.084	Pesticide	InChI=1S/C15H16N4O5S/c1-9-8-10(2)17-14(16-9)18-15(21)19-25(22,23)12-7-5-4-6-11(12)13(20)24-3/h4-8H,1-3H3,(H2,16,17,18,19,21)	COC(=O)C1=CC=CC=C1S(=O)(=O)NC(=O)NC1=NC(C)=CC(C)=N1	ZDXMLEQEMNLCQG-UHFFFAOYSA-N	52997
1-(Chloromethyl)-2-methylbenzene	DTXSID5044441	552-45-4	C8H9Cl	140.039	Chemical Industrial	InChI=1S/C8H9Cl/c1-7-4-2-3-5-8(7)6-9/h2-5H,6H2,1H3	CC1=CC=CC=C1CCl	VQRBXYBBGHOGFT-UHFFFAOYSA-N	11093
9-Nitroanthracene	DTXSID5025730	602-60-8	C14H9NO2	223.063	Chemical Industrial	InChI=1S/C14H9NO2/c16-15(17)14-12-7-3-1-5-10(12)9-11-6-2-4-8-13(11)14/h1-9H	[O-][N+](=O)C1=C2C=CC=CC2=CC2=CC=CC=C12	LSIKFJXEYJIZNB-UHFFFAOYSA-N	11767
Dibenzo-p-dioxin	DTXSID8020410	262-12-4	C12H8O2	184.052	Flame Retardant	InChI=1S/C12H8O2/c1-2-6-10-9(5-1)13-11-7-3-4-8-12(11)14-10/h1-8H	O1C2=CC=CC=C2OC2=C1C=CC=C2	NFBOHOGPQUYFRF-UHFFFAOYSA-N	9216
Binapacryl	DTXSID9040269	485-31-4	C15H18N2O6	322.116	Pesticide	InChI=1S/C15H18N2O6/c1-5-10(4)12-7-11(16(19)20)8-13(17(21)22)15(12)23-14(18)6-9(2)3/h6-8,10H,5H2,1-4H3	CCC(C)C1=CC(=CC(=C1OC(=O)C=C(C)C)[N+]([O-])=O)[N+]([O-])=O	ZRDUSMYWDRPZRM-UHFFFAOYSA-N	10234
3-(Dodecenyl)dihydro-2,5-furandione	DTXSID8027870	25377-73-5	C16H26O3	266.188	Chemical Industrial
5-Methylhexanoic acid	DTXSID8044252	628-46-6	C7H14O2	130.099	Food Additive	InChI=1S/C7H14O2/c1-6(2)4-3-5-7(8)9/h6H,3-5H2,1-2H3,(H,8,9)	CC(C)CCCC(O)=O	MHPUGCYGQWGLJL-UHFFFAOYSA-N	12344
Allyl 3-chloro-2-hydroxypropyl ether	DTXSID1041261	4638-03-3	C6H11ClO2	150.045	Chemical Industrial	InChI=1S/C6H11ClO2/c1-2-3-9-5-6(8)4-7/h2,6,8H,1,3-5H2	OC(CCl)COCC=C	DLVRPVNJFWEIFV-UHFFFAOYSA-N	95402
3,3'-Diaminobenzidine	DTXSID2036827	91-95-2	C12H14N4	214.122	Chemical Industrial	InChI=1S/C12H14N4/c13-9-3-1-7(5-11(9)15)8-2-4-10(14)12(16)6-8/h1-6H,13-16H2	NC1=CC=C(C=C1N)C1=CC(N)=C(N)C=C1	HSTOKWSFWGCZMH-UHFFFAOYSA-N	7071
Betaine	DTXSID8022666	107-43-7	C5H11NO2	117.079	Food Additive	InChI=1S/C5H11NO2/c1-6(2,3)4-5(7)8/h4H2,1-3H3	C[N+](C)(C)CC([O-])=O	KWIUHFFTVRNATP-UHFFFAOYSA-N	248
p-Toluoyl chloride	DTXSID5052595	874-60-2	C8H7ClO	154.019	Chemical Industrial	InChI=1S/C8H7ClO/c1-6-2-4-7(5-3-6)8(9)10/h2-5H,1H3	CC1=CC=C(C=C1)C(Cl)=O	NQUVCRCCRXRJCK-UHFFFAOYSA-N	13405
Arbutin	DTXSID7040152	497-76-7	C12H16O7	272.09	Pharmaceutical	InChI=1S/C12H16O7/c13-5-8-9(15)10(16)11(17)12(19-8)18-7-3-1-6(14)2-4-7/h1-4,8-17H,5H2/t8-,9-,10+,11-,12-/m1/s1	OC[C@H]1O[C@@H](OC2=CC=C(O)C=C2)[C@H](O)[C@@H](O)[C@@H]1O	BJRNKVDFDLYUGJ-RMPHRYRLSA-N	440936
Methyl 4-methoxybenzoate	DTXSID7047645	121-98-2	C9H10O3	166.063	Food Additive	InChI=1S/C9H10O3/c1-11-8-5-3-7(4-6-8)9(10)12-2/h3-6H,1-2H3	COC(=O)C1=CC=C(OC)C=C1	DDIZAANNODHTRB-UHFFFAOYSA-N	8499
Paraoxon	DTXSID6024046	311-45-5	C10H14NO6P	275.056	Pesticide	InChI=1S/C10H14NO6P/c1-3-15-18(14,16-4-2)17-10-7-5-9(6-8-10)11(12)13/h5-8H,3-4H2,1-2H3	CCOP(=O)(OCC)OC1=CC=C(C=C1)[N+]([O-])=O	WYMSBXTXOHUIGT-UHFFFAOYSA-N	9395
Fenoxaprop-ethyl	DTXSID2032392	66441-23-4	C18H16ClNO5	361.072	Pesticide	InChI=1S/C18H16ClNO5/c1-3-22-17(21)11(2)23-13-5-7-14(8-6-13)24-18-20-15-9-4-12(19)10-16(15)25-18/h4-11H,3H2,1-2H3	CCOC(=O)C(C)OC1=CC=C(OC2=NC3=C(O2)C=C(Cl)C=C3)C=C1	PQKBPHSEKWERTG-UHFFFAOYSA-N	47938
Metam-sodium	DTXSID2029167	137-42-8	C2H4NNaS2	128.968	Pesticide	InChI=1S/C2H5NS2.Na/c1-3-2(4)5;/h1H3,(H2,3,4,5);/q;+1/p-1	[Na+].CNC([S-])=S	AFCCDDWKHLHPDF-UHFFFAOYSA-M	3001858
S-Ethyl dipropylthiocarbamate	DTXSID1024091	759-94-4	C9H19NOS	189.119	Pesticide	InChI=1S/C9H19NOS/c1-4-7-10(8-5-2)9(11)12-6-3/h4-8H2,1-3H3	CCCN(CCC)C(=O)SCC	GUVLYNGULCJVDO-UHFFFAOYSA-N	12968
2-((Dimethylamino)methyl)phenol	DTXSID3041293	120-65-0	C9H13NO	151.1	Chemical Industrial	InChI=1S/C9H13NO/c1-10(2)7-8-5-3-4-6-9(8)11/h3-6,11H,7H2,1-2H3	CN(C)CC1=CC=CC=C1O	FUIQBJHUESBZNU-UHFFFAOYSA-N	32897
Ethylcyclohexane	DTXSID1051779	1678-91-7	C8H16	112.125	Chemical Industrial	InChI=1S/C8H16/c1-2-8-6-4-3-5-7-8/h8H,2-7H2,1H3	CCC1CCCCC1	IIEWJVIFRVWJOD-UHFFFAOYSA-N	15504
3,5,5-Trimethylhexyl acetate	DTXSID0041270	58430-94-7	C11H22O2	186.162	Chemical Industrial	InChI=1S/C11H22O2/c1-9(8-11(3,4)5)6-7-13-10(2)12/h9H,6-8H2,1-5H3	CC(CCOC(C)=O)CC(C)(C)C	DGKXDLCVQSQVBC-UHFFFAOYSA-N	42745
N-Isopropyl-N'-phenyl-p-phenylenediamine	DTXSID1025485	101-72-4	C15H18N2	226.147	Chemical Industrial	InChI=1S/C15H18N2/c1-12(2)16-14-8-10-15(11-9-14)17-13-6-4-3-5-7-13/h3-12,16-17H,1-2H3	CC(C)NC1=CC=C(NC2=CC=CC=C2)C=C1	OUBMGJOQLXMSNT-UHFFFAOYSA-N	7573
2,2'-Methylenebis(ethyl-6-tert-butylphenol)	DTXSID7038864	88-24-4	C25H36O2	368.272	Chemical Industrial	InChI=1S/C25H36O2/c1-9-16-11-18(22(26)20(13-16)24(3,4)5)15-19-12-17(10-2)14-21(23(19)27)25(6,7)8/h11-14,26-27H,9-10,15H2,1-8H3	CCC1=CC(CC2=C(O)C(=CC(CC)=C2)C(C)(C)C)=C(O)C(=C1)C(C)(C)C	GPNYZBKIGXGYNU-UHFFFAOYSA-N	6928
Nitrothal-isopropyl	DTXSID5037579	10552-74-6	C14H17NO6	295.106	Pesticide	InChI=1S/C14H17NO6/c1-8(2)20-13(16)10-5-11(14(17)21-9(3)4)7-12(6-10)15(18)19/h5-9H,1-4H3	CC(C)OC(=O)C1=CC(=CC(=C1)C(=O)OC(C)C)[N+]([O-])=O	VJAWBEFMCIINFU-UHFFFAOYSA-N	43704
1-Hexanol	DTXSID8021931	111-27-3	C6H14O	102.104	Food Additive	InChI=1S/C6H14O/c1-2-3-4-5-6-7/h7H,2-6H2,1H3	CCCCCCO	ZSIAUFGUXNUGDI-UHFFFAOYSA-N	8103
Timolol maleate salt	DTXSID3047504	26921-17-5	C17H28N4O7S	432.168	Pharmaceutical	InChI=1S/C13H24N4O3S.C4H4O4/c1-13(2,3)14-8-10(18)9-20-12-11(15-21-16-12)17-4-6-19-7-5-17;5-3(6)1-2-4(7)8/h10,14,18H,4-9H2,1-3H3;1-2H,(H,5,6)(H,7,8)/b;2-1-/t10-;/m0./s1	OC(=O)\C=C/C(O)=O.CC(C)(C)NC[C@H](O)COC1=NSN=C1N1CCOCC1	WLRMANUAADYWEA-NWASOUNVSA-N	33624
Sodium 2-formylbenzenesulfonate	DTXSID5041643	1008-72-6	C7H5NaO4S	207.981	Chemical Industrial	InChI=1S/C7H6O4S.Na/c8-5-6-3-1-2-4-7(6)12(9,10)11;/h1-5H,(H,9,10,11);/q;+1/p-1	[Na+].[O-]S(=O)(=O)C1=CC=CC=C1C=O	ADPUQRRLAAPXGT-UHFFFAOYSA-M	7049
3,6,9,12-Tetraoxatetradeca-1,13-diene	DTXSID1044986	765-12-8	C10H18O4	202.121	Chemical Industrial	InChI=1S/C10H18O4/c1-3-11-5-7-13-9-10-14-8-6-12-4-2/h3-4H,1-2,5-10H2	C=COCCOCCOCCOC=C	CYIGRWUIQAVBFG-UHFFFAOYSA-N	3033992
alpha,alpha-Dimethylphenethyl butyrate	DTXSID5038830	10094-34-5	C14H20O2	220.146	Food Additive	InChI=1S/C14H20O2/c1-4-8-13(15)16-14(2,3)11-12-9-6-5-7-10-12/h5-7,9-10H,4,8,11H2,1-3H3	CCCC(=O)OC(C)(C)CC1=CC=CC=C1	SHSGYHAHMQLYRB-UHFFFAOYSA-N	24915
Dihexyl nonanedioate	DTXSID9047623	109-31-9	C21H40O4	356.293	Chemical Industrial	InChI=1S/C21H40O4/c1-3-5-7-14-18-24-20(22)16-12-10-9-11-13-17-21(23)25-19-15-8-6-4-2/h3-19H2,1-2H3	CCCCCCOC(=O)CCCCCCCC(=O)OCCCCCC	MJOKHGMXPJXFTG-UHFFFAOYSA-N	7985
Sulfamic acid	DTXSID6034005	5329-14-6	H3NO3S	96.9834	Surfactant	InChI=1S/H3NO3S/c1-5(2,3)4/h(H3,1,2,3,4)	NS(O)(=O)=O	IIACRCGMVDHOTQ-UHFFFAOYSA-N	5987
Nicotinyl alcohol	DTXSID6023367	100-55-0	C6H7NO	109.053	Pharmaceutical	InChI=1S/C6H7NO/c8-5-6-2-1-3-7-4-6/h1-4,8H,5H2	OCC1=CC=CN=C1	MVQVNTPHUGQQHK-UHFFFAOYSA-N	7510
Sodium 2,5-dimethylbenzenesulfonate	DTXSID5044578	827-19-0	C8H9NaO3S	208.017	Chemical Industrial	InChI=1S/C8H10O3S.Na/c1-6-3-4-7(2)8(5-6)12(9,10)11;/h3-5H,1-2H3,(H,9,10,11);/q;+1/p-1	[Na+].CC1=CC=C(C)C(=C1)S([O-])(=O)=O	SDCULNUHRZODAC-UHFFFAOYSA-M	11868
1,3-Bis(2-isocyanato-2-propyl)benzene	DTXSID4027498	2778-42-9	C14H16N2O2	244.121	Chemical Industrial	InChI=1S/C14H16N2O2/c1-13(2,15-9-17)11-6-5-7-12(8-11)14(3,4)16-10-18/h5-8H,1-4H3	CC(C)(N=C=O)C1=CC(=CC=C1)C(C)(C)N=C=O	AZYRZNIYJDKRHO-UHFFFAOYSA-N	17719
N-Methylphthalimide	DTXSID5027198	550-44-7	C9H7NO2	161.048	Plastic	InChI=1S/C9H7NO2/c1-10-8(11)6-4-2-3-5-7(6)9(10)12/h2-5H,1H3	CN1C(=O)C2=C(C=CC=C2)C1=O	ZXLYYQUMYFHCLQ-UHFFFAOYSA-N	11074
2-Methyl-1,3-benzenediol	DTXSID0025571	608-25-3	C7H8O2	124.052	Cosmetic ingredient	InChI=1S/C7H8O2/c1-5-6(8)3-2-4-7(5)9/h2-4,8-9H,1H3	CC1=C(O)C=CC=C1O	ZTMADXFOCUXMJE-UHFFFAOYSA-N	11843
2-Hydroxy-2-methylpropanenitrile	DTXSID7025427	75-86-5	C4H7NO	85.0528	Pharmaceutical	InChI=1S/C4H7NO/c1-4(2,6)3-5/h6H,1-2H3	CC(C)(O)C#N	MWFMGBPGAXYFAR-UHFFFAOYSA-N	6406
3-(Chloromethyl)pyridine hydrochloride	DTXSID6020309	6959-48-4	C6H7Cl2N	162.996	Chemical Industrial	InChI=1S/C6H6ClN.ClH/c7-4-6-2-1-3-8-5-6;/h1-3,5H,4H2;1H	Cl.ClCC1=CC=CN=C1	UZGLOGCJCWBBIV-UHFFFAOYSA-N	18358
2-Methoxy-4-nitroaniline	DTXSID0038700	97-52-9	C7H8N2O3	168.053	Color Dyes	InChI=1S/C7H8N2O3/c1-12-7-4-5(9(10)11)2-3-6(7)8/h2-4H,8H2,1H3	COC1=CC(=CC=C1N)[N+]([O-])=O	GVBHRNIWBGTNQA-UHFFFAOYSA-N	7337
2-(2-Ethylhexyloxy)ethanol	DTXSID1041920	1559-35-9	C10H22O2	174.162	Chemical Industrial	InChI=1S/C10H22O2/c1-3-5-6-10(4-2)9-12-8-7-11/h10-11H,3-9H2,1-2H3	CCCCC(CC)COCCO	OHJYHAOODFPJOD-UHFFFAOYSA-N	15260
Peppermint oil	DTXSID6021113	8006-90-4	C10H20O	156.151	Cosmetic ingredient
Benzalkonium chloride	DTXSID9034317	8001-54-5	C17H30ClN	283.207	Cosmetic ingredient
4-Anisonitrile	DTXSID0052596	874-90-8	C8H7NO	133.053	Cosmetic ingredient	InChI=1S/C8H7NO/c1-10-8-4-2-7(6-9)3-5-8/h2-5H,1H3	COC1=CC=C(C=C1)C#N	XDJAAZYHCCRJOK-UHFFFAOYSA-N	70129
Ampicillin	DTXSID4022602	69-53-4	C16H19N3O4S	349.11	Pharmaceutical	InChI=1S/C16H19N3O4S/c1-16(2)11(15(22)23)19-13(21)10(14(19)24-16)18-12(20)9(17)8-6-4-3-5-7-8/h3-7,9-11,14H,17H2,1-2H3,(H,18,20)(H,22,23)/t9-,10-,11+,14-/m1/s1	[H][C@]12SC(C)(C)[C@@H](N1C(=O)[C@H]2NC(=O)[C@H](N)C1=CC=CC=C1)C(O)=O	AVKUERGKIZMTKX-NJBDSQKTSA-N	6249
6-Methyluracil	DTXSID8052308	626-48-2	C5H6N2O2	126.043	Pharmaceutical	InChI=1S/C5H6N2O2/c1-3-2-4(8)7-5(9)6-3/h2H,1H3,(H2,6,7,8,9)	CC1=CC(=O)NC(=O)N1	SHVCSCWHWMSGTE-UHFFFAOYSA-N	12283
2,6-Di-tert-butyl-4-[(dimethylamino)methyl]phenol	DTXSID0044997	88-27-7	C17H29NO	263.225	Chemical Industrial	InChI=1S/C17H29NO/c1-16(2,3)13-9-12(11-18(7)8)10-14(15(13)19)17(4,5)6/h9-10,19H,11H2,1-8H3	CN(C)CC1=CC(=C(O)C(=C1)C(C)(C)C)C(C)(C)C	VMZVBRIIHDRYGK-UHFFFAOYSA-N	66609
Benzyltrimethylammonium hydroxide	DTXSID3044332	100-85-6	C10H17NO	167.131	Chemical Industrial	InChI=1S/C10H16N.H2O/c1-11(2,3)9-10-7-5-4-6-8-10;/h4-8H,9H2,1-3H3;1H2/q+1;/p-1	[OH-].C[N+](C)(C)CC1=CC=CC=C1	NDKBVBUGCNGSJJ-UHFFFAOYSA-M	5964
4-(Diethylamino)benzaldehyde	DTXSID0021963	120-21-8	C11H15NO	177.115	Chemical Industrial	InChI=1S/C11H15NO/c1-3-12(4-2)11-7-5-10(9-13)6-8-11/h5-9H,3-4H2,1-2H3	CCN(CC)C1=CC=C(C=O)C=C1	MNFZZNNFORDXSV-UHFFFAOYSA-N	67114
n-Decylbenzene	DTXSID5051529	104-72-3	C16H26	218.203	Chemical Industrial	InChI=1S/C16H26/c1-2-3-4-5-6-7-8-10-13-16-14-11-9-12-15-16/h9,11-12,14-15H,2-8,10,13H2,1H3	CCCCCCCCCCC1=CC=CC=C1	UZILCZKGXMQEQR-UHFFFAOYSA-N	7716
2-Bromobiphenyl	DTXSID0024638	2052-07-5	C12H9Br	231.989	Chemical Industrial	InChI=1S/C12H9Br/c13-12-9-5-4-8-11(12)10-6-2-1-3-7-10/h1-9H	BrC1=C(C=CC=C1)C1=CC=CC=C1	KTADSLDAUJLZGL-UHFFFAOYSA-N	16329
2-Isopropylaniline	DTXSID6052328	643-28-7	C9H13N	135.105	Chemical Industrial	InChI=1S/C9H13N/c1-7(2)8-5-3-4-6-9(8)10/h3-7H,10H2,1-2H3	CC(C)C1=C(N)C=CC=C1	YKOLZVXSPGIIBJ-UHFFFAOYSA-N	12561
1,3-Dichloro-5-ethyl-5-methylhydantoin	DTXSID4035839	89415-87-2	C6H8Cl2N2O2	209.996	Pesticide	InChI=1S/C6H8Cl2N2O2/c1-3-6(2)4(11)9(7)5(12)10(6)8/h3H2,1-2H3	CCC1(C)N(Cl)C(=O)N(Cl)C1=O	OFTZZDZZNXTWFO-UHFFFAOYSA-N	62299
Diketometribuzin	DTXSID9037616	56507-37-0	C7H12N4O2	184.096	Pesticide	InChI=1S/C7H12N4O2/c1-7(2,3)4-5(12)11(8)6(13)10-9-4/h8H2,1-3H3,(H,10,13)	CC(C)(C)C1=NNC(=O)N(N)C1=O	AHBXXEZLRFCZSF-UHFFFAOYSA-N	41909
2-Nonanone	DTXSID2022125	821-55-6	C9H18O	142.136	Cosmetic ingredient	InChI=1S/C9H18O/c1-3-4-5-6-7-8-9(2)10/h3-8H2,1-2H3	CCCCCCCC(C)=O	VKCYHJWLYTUGCC-UHFFFAOYSA-N	13187
Lithium perfluorooctanesulfonate	DTXSID2032421	29457-72-5	C8F17LiO3S	505.946	Pesticide	InChI=1S/C8HF17O3S.Li/c9-1(10,3(13,14)5(17,18)7(21,22)23)2(11,12)4(15,16)6(19,20)8(24,25)29(26,27)28;/h(H,26,27,28);/q;+1/p-1	[Li+].[O-]S(=O)(=O)C(F)(F)C(F)(F)C(F)(F)C(F)(F)C(F)(F)C(F)(F)C(F)(F)C(F)(F)F	XVCUGNWRDDNCRD-UHFFFAOYSA-M	74483
4-Methoxybenzenamine	DTXSID7024532	104-94-9	C7H9NO	123.068	Chemical Industrial	InChI=1S/C7H9NO/c1-9-7-4-2-6(8)3-5-7/h2-5H,8H2,1H3	COC1=CC=C(N)C=C1	BHAAPTBBJKJZER-UHFFFAOYSA-N	7732
3-Chloropyridine	DTXSID3052309	626-60-8	C5H4ClN	113.003	Chemical Industrial	InChI=1S/C5H4ClN/c6-5-2-1-3-7-4-5/h1-4H	ClC1=CC=CN=C1	PWRBCZZQRRPXAB-UHFFFAOYSA-N	12287
1,2-Cyclohexanediamine	DTXSID0027301	694-83-7	C6H14N2	114.116	Chemical Industrial	InChI=1S/C6H14N2/c7-5-3-1-2-4-6(5)8/h5-6H,1-4,7-8H2	NC1CCCCC1N	SSJXIUAHEKJCMH-UHFFFAOYSA-N	4610
2-Ethylhexyl nitrate	DTXSID1027928	27247-96-7	C8H17NO3	175.121	Chemical Industrial	InChI=1S/C8H17NO3/c1-3-5-6-8(4-2)7-12-9(10)11/h8H,3-7H2,1-2H3	CCCCC(CC)CO[N+]([O-])=O	NKRVGWFEFKCZAP-UHFFFAOYSA-N	62823
4-Hydroxyoctanoic acid lactone	DTXSID1047609	104-50-7	C8H14O2	142.099	Cosmetic ingredient	InChI=1S/C8H14O2/c1-2-3-4-7-5-6-8(9)10-7/h7H,2-6H2,1H3	CCCCC1CCC(=O)O1	IPBFYZQJXZJBFQ-UHFFFAOYSA-N	7704
1,2-Epoxydodecane	DTXSID9025243	2855-19-8	C12H24O	184.183	Chemical Industrial	InChI=1S/C12H24O/c1-2-3-4-5-6-7-8-9-10-12-11-13-12/h12H,2-11H2,1H3	CCCCCCCCCCC1CO1	MPGABYXKKCLIRW-UHFFFAOYSA-N	17858
1,1′-(Nitrosoimino)bis[2-propanone]	DTXSID2021022	60599-38-4	C6H10N2O3	158.069	Chemical Industrial	InChI=1S/C6H10N2O3/c1-5(9)3-8(7-11)4-6(2)10/h3-4H2,1-2H3	CC(=O)CN(CC(C)=O)N=O	AKRYBBWYDSDZHG-UHFFFAOYSA-N	43371
4,5-Dichloro-2-octyl-3(2H)-isothiazolone	DTXSID5032315	64359-81-5	C11H17Cl2NOS	281.041	Pesticide	InChI=1S/C11H17Cl2NOS/c1-2-3-4-5-6-7-8-14-11(15)9(12)10(13)16-14/h2-8H2,1H3	CCCCCCCCN1SC(Cl)=C(Cl)C1=O	PORQOHRXAJJKGK-UHFFFAOYSA-N	91688
Pyraflufen-ethyl	DTXSID8034871	129630-19-9	C15H13Cl2F3N2O4	412.02	Pesticide	InChI=1S/C15H13Cl2F3N2O4/c1-3-24-11(23)6-25-10-4-7(9(18)5-8(10)16)13-12(17)14(22(2)21-13)26-15(19)20/h4-5,15H,3,6H2,1-2H3	CCOC(=O)COC1=C(Cl)C=C(F)C(=C1)C1=NN(C)C(OC(F)F)=C1Cl	APTZNLHMIGJTEW-UHFFFAOYSA-N	182951
C.I. Acid Orange 10	DTXSID6021082	1936-15-8	C16H10N2Na2O7S2	451.972	Color Dyes	InChI=1S/C16H12N2O7S2.2Na/c19-13-7-6-10-8-12(26(20,21)22)9-14(27(23,24)25)15(10)16(13)18-17-11-4-2-1-3-5-11;;/h1-9,19H,(H,20,21,22)(H,23,24,25);;/q;2*+1/p-2	[Na+].[Na+].OC1=C(N=NC2=CC=CC=C2)C2=C(C=C(C=C2C=C1)S([O-])(=O)=O)S([O-])(=O)=O	HSXUHWZMNJHFRV-UHFFFAOYSA-L	16016
Loratadine	DTXSID2023224	79794-75-5	C22H23ClN2O2	382.145	Pharmaceutical	InChI=1S/C22H23ClN2O2/c1-2-27-22(26)25-12-9-15(10-13-25)20-19-8-7-18(23)14-17(19)6-5-16-4-3-11-24-21(16)20/h3-4,7-8,11,14H,2,5-6,9-10,12-13H2,1H3	CCOC(=O)N1CCC(CC1)=C1C2=C(CCC3=C1N=CC=C3)C=C(Cl)C=C2	JCCNYMKQOSZNPW-UHFFFAOYSA-N	3957
Pebulate	DTXSID8021199	1114-71-2	C10H21NOS	203.134	Pesticide	InChI=1S/C10H21NOS/c1-4-7-8-11(6-3)10(12)13-9-5-2/h4-9H2,1-3H3	CCCCN(CC)C(=O)SCCC	SGEJQUSYQTVSIU-UHFFFAOYSA-N	14215
n-Hexyl methacrylate	DTXSID4025406	142-09-6	C10H18O2	170.131	Plastic	InChI=1S/C10H18O2/c1-4-5-6-7-8-12-10(11)9(2)3/h2,4-8H2,1,3H3	CCCCCCOC(=O)C(C)=C	LNCPIMCVTKXXOY-UHFFFAOYSA-N	8872
Fumaric acid	DTXSID3021518	110-17-8	C4H4O4	116.011	Food Additive	InChI=1S/C4H4O4/c5-3(6)1-2-4(7)8/h1-2H,(H,5,6)(H,7,8)/b2-1+	OC(=O)\C=C\C(O)=O	VZCYOOQTPOCHFL-OWOJBTEDSA-N	444972
Vatalanib dihydrochloride	DTXSID5049073	212141-51-0	C20H17Cl3N4	418.052	Pharmaceutical	InChI=1S/C20H15ClN4.2ClH/c21-15-5-7-16(8-6-15)23-20-18-4-2-1-3-17(18)19(24-25-20)13-14-9-11-22-12-10-14;;/h1-12H,13H2,(H,23,25);2*1H	Cl.Cl.ClC1=CC=C(NC2=C3C=CC=CC3=C(CC3=CC=NC=C3)N=N2)C=C1	AZUQEHCMDUSRLH-UHFFFAOYSA-N	151194
N,N'-Dimethylthiourea	DTXSID2042191	534-13-4	C3H8N2S	104.041	Chemical Industrial	InChI=1S/C3H8N2S/c1-4-3(6)5-2/h1-2H3,(H2,4,5,6)	CNC(=S)NC	VLCDUOXHFNUCKK-UHFFFAOYSA-N	2723631
Ethyl 3-phenylpropionate	DTXSID9047095	2021-28-5	C11H14O2	178.099	Food Additive	InChI=1S/C11H14O2/c1-2-13-11(12)9-8-10-6-4-3-5-7-10/h3-7H,2,8-9H2,1H3	CCOC(=O)CCC1=CC=CC=C1	JAGZUIGGHGTFHO-UHFFFAOYSA-N	16237
1-Naphthaleneacetic acid	DTXSID8020915	86-87-3	C12H10O2	186.068	Pesticide	InChI=1S/C12H10O2/c13-12(14)8-10-6-3-5-9-4-1-2-7-11(9)10/h1-7H,8H2,(H,13,14)	OC(=O)CC1=C2C=CC=CC2=CC=C1	PRPINYUDVPFIRX-UHFFFAOYSA-N	6862
2-Chlorobenzothiazole	DTXSID2052289	615-20-3	C7H4ClNS	168.975	Disinfection By-Product	InChI=1S/C7H4ClNS/c8-7-9-5-3-1-2-4-6(5)10-7/h1-4H	ClC1=NC2=CC=CC=C2S1	BSQLQMLFTHJVKS-UHFFFAOYSA-N	11987
4-Nitrosodiphenylamine	DTXSID1021031	156-10-5	C12H10N2O	198.079	Chemical Industrial	InChI=1S/C12H10N2O/c15-14-12-8-6-11(7-9-12)13-10-4-2-1-3-5-10/h1-9,13H	O=NC1=CC=C(NC2=CC=CC=C2)C=C1	OIJHFHYPXWSVPF-UHFFFAOYSA-N	9074
2-Hydroxyethylhydrazine	DTXSID1020728	109-84-2	C2H8N2O	76.0637	Pesticide	InChI=1S/C2H8N2O/c3-4-1-2-5/h4-5H,1-3H2	NNCCO	GBHCABUWWQUMAJ-UHFFFAOYSA-N	8017
Formalin	DTXSID5047796	NOCAS_47796	CH2O	30.0106	Chemical Industrial
Famphur	DTXSID7041966	52-85-7	C10H16NO5PS2	325.021	Pesticide	InChI=1S/C10H16NO5PS2/c1-11(2)19(12,13)10-7-5-9(6-8-10)16-17(18,14-3)15-4/h5-8H,1-4H3	COP(=S)(OC)OC1=CC=C(C=C1)S(=O)(=O)N(C)C	JISACBWYRJHSMG-UHFFFAOYSA-N	5859
4,4'-(1H-1,2,4-Triazol-1-ylmethylene)dibenzonitrile	DTXSID4023202	112809-51-5	C17H11N5	285.101	Pharmaceutical	InChI=1S/C17H11N5/c18-9-13-1-5-15(6-2-13)17(22-12-20-11-21-22)16-7-3-14(10-19)4-8-16/h1-8,11-12,17H	N#CC1=CC=C(C=C1)C(N1C=NC=N1)C1=CC=C(C=C1)C#N	HPJKCIUCZWXJDR-UHFFFAOYSA-N	3902
Ethyl glycinate hydrochloride	DTXSID8052300	623-33-6	C4H10ClNO2	139.04	Chemical Industrial	InChI=1S/C4H9NO2.ClH/c1-2-7-4(6)3-5;/h2-3,5H2,1H3;1H	Cl.CCOC(=O)CN	TXTWXQXDMWILOF-UHFFFAOYSA-N	12176
Hexamethyleneimine	DTXSID1026879	111-49-9	C6H13N	99.1048	Color Dyes	InChI=1S/C6H13N/c1-2-4-6-7-5-3-1/h7H,1-6H2	C1CCCNCC1	ZSIQJIWKELUFRJ-UHFFFAOYSA-N	8119
Chinomethionate	DTXSID2032342	2439-01-2	C10H6N2OS2	233.992	Pesticide	InChI=1S/C10H6N2OS2/c1-5-2-3-6-7(4-5)12-9-8(11-6)14-10(13)15-9/h2-4H,1H3	CC1=CC2=NC3=C(SC(=O)S3)N=C2C=C1	FBQQHUGEACOBDN-UHFFFAOYSA-N	17109
Divinylbenzene	DTXSID2025216	1321-74-0	C10H10	130.078	Chemical Industrial
4-Amino-2-nitrophenol	DTXSID6020064	119-34-6	C6H6N2O3	154.038	Color Dyes	InChI=1S/C6H6N2O3/c7-4-1-2-6(9)5(3-4)8(10)11/h1-3,9H,7H2	NC1=CC(=C(O)C=C1)[N+]([O-])=O	WHODQVWERNSQEO-UHFFFAOYSA-N	3417419
DDT	DTXSID4020375	50-29-3	C14H9Cl5	351.915	Pesticide	InChI=1S/C14H9Cl5/c15-11-5-1-9(2-6-11)13(14(17,18)19)10-3-7-12(16)8-4-10/h1-8,13H	ClC1=CC=C(C=C1)C(C1=CC=C(Cl)C=C1)C(Cl)(Cl)Cl	YVGGHNCTFXOJCH-UHFFFAOYSA-N	3036
6-Chloro-2-picolinic acid	DTXSID7040289	4684-94-0	C6H4ClNO2	156.993	Pesticide	InChI=1S/C6H4ClNO2/c7-5-3-1-2-4(8-5)6(9)10/h1-3H,(H,9,10)	OC(=O)C1=NC(Cl)=CC=C1	ZLKMOIHCHCMSFW-UHFFFAOYSA-N	20812
2-Isopropylphenol	DTXSID2044391	88-69-7	C9H12O	136.089	Food Additive	InChI=1S/C9H12O/c1-7(2)8-5-3-4-6-9(8)10/h3-7,10H,1-2H3	CC(C)C1=C(O)C=CC=C1	CRBJBYGJVIBWIY-UHFFFAOYSA-N	6943
Bromophenol blue	DTXSID6041682	115-39-9	C19H10Br4O5S	665.698	Chemical Industrial	InChI=1S/C19H10Br4O5S/c20-12-5-9(6-13(21)17(12)24)19(10-7-14(22)18(25)15(23)8-10)11-3-1-2-4-16(11)29(26,27)28-19/h1-8,24-25H	OC1=C(Br)C=C(C=C1Br)C1(OS(=O)(=O)C2=C1C=CC=C2)C1=CC(Br)=C(O)C(Br)=C1	UDSAIICHUKSCKT-UHFFFAOYSA-N	8272
Fensulfothion	DTXSID6021953	115-90-2	C11H17O4PS2	308.031	Pesticide	InChI=1S/C11H17O4PS2/c1-4-13-16(17,14-5-2)15-10-6-8-11(9-7-10)18(3)12/h6-9H,4-5H2,1-3H3	CCOP(=S)(OCC)OC1=CC=C(C=C1)S(C)=O	XDNBJTQLKCIJBV-UHFFFAOYSA-N	8292
N-Methyl-4-nitro-N-nitrosobenzenamine	DTXSID4021002	943-41-9	C7H7N3O3	181.049	Chemical Industrial	InChI=1S/C7H7N3O3/c1-9(8-11)6-2-4-7(5-3-6)10(12)13/h2-5H,1H3	CN(N=O)C1=CC=C(C=C1)[N+]([O-])=O	AMTRFSFECFPSHF-UHFFFAOYSA-N	13671
Buspirone	DTXSID2022707	36505-84-7	C21H31N5O2	385.248	Pharmaceutical	InChI=1S/C21H31N5O2/c27-18-16-21(6-1-2-7-21)17-19(28)26(18)11-4-3-10-24-12-14-25(15-13-24)20-22-8-5-9-23-20/h5,8-9H,1-4,6-7,10-17H2	O=C1CC2(CCCC2)CC(=O)N1CCCCN1CCN(CC1)C1=NC=CC=N1	QWCRAEMEVRGPNT-UHFFFAOYSA-N	2477
Phenoxathiin	DTXSID4024937	262-20-4	C12H8OS	200.03	Pesticide	InChI=1S/C12H8OS/c1-3-7-11-9(5-1)13-10-6-2-4-8-12(10)14-11/h1-8H	O1C2=CC=CC=C2SC2=CC=CC=C12	GJSGGHOYGKMUPT-UHFFFAOYSA-N	9217
Calcium propionate	DTXSID1027556	4075-81-4	C6H10CaO4	186.02	Food Additive	InChI=1S/2C3H6O2.Ca/c2*1-2-3(4)5;/h2*2H2,1H3,(H,4,5);/q;;+2/p-2	[Ca++].CCC([O-])=O.CCC([O-])=O	BCZXFFBUYPCTSJ-UHFFFAOYSA-L	1032
2,6-Dimethyl morpholine	DTXSID6022002	141-91-3	C6H13NO	115.1	Chemical Industrial	InChI=1S/C6H13NO/c1-5-3-7-4-6(2)8-5/h5-7H,3-4H2,1-2H3	CC1CNCC(C)O1	HNVIQLPOGUDBSU-UHFFFAOYSA-N	110862
Digitoxin	DTXSID0022933	71-63-6	C41H64O13	764.435	Pesticide	InChI=1S/C41H64O13/c1-20-36(46)29(42)16-34(49-20)53-38-22(3)51-35(18-31(38)44)54-37-21(2)50-33(17-30(37)43)52-25-8-11-39(4)24(15-25)6-7-28-27(39)9-12-40(5)26(10-13-41(28,40)47)23-14-32(45)48-19-23/h14,20-22,24-31,33-38,42-44,46-47H,6-13,15-19H2,1-5H3/t20-,21-,22-,24-,25+,26-,27+,28-,29+,30+,31+,33+,34+,35+,36-,37-,38-,39+,40-,41+/m1/s1	[H][C@@]1(C[C@H](O)[C@H](O[C@@]2([H])C[C@H](O)[C@H](O[C@@]3([H])C[C@H](O)[C@H](O)[C@@H](C)O3)[C@@H](C)O2)[C@@H](C)O1)O[C@H]1CC[C@@]2(C)[C@]([H])(CC[C@]3([H])[C@]2([H])CC[C@]2(C)[C@H](CC[C@]32O)C2=CC(=O)OC2)C1	WDJUZGPOPHTGOT-XUDUSOBPSA-N	441207
3-(2-Methyl-3-furylthio)-4-heptanone	DTXSID6047157	61295-41-8	C12H18O2S	226.103	Food Additive	InChI=1S/C12H18O2S/c1-4-6-10(13)11(5-2)15-12-7-8-14-9(12)3/h7-8,11H,4-6H2,1-3H3	CCCC(=O)C(CC)SC1=C(C)OC=C1	GFRRQSASJZMMJC-UHFFFAOYSA-N	43598
Cloransulam-methyl	DTXSID8034372	147150-35-4	C15H13ClFN5O5S	429.031	Pesticide	InChI=1S/C15H13ClFN5O5S/c1-3-27-15-18-10(17)7-11-19-14(20-22(11)15)28(24,25)21-12-8(13(23)26-2)5-4-6-9(12)16/h4-7,21H,3H2,1-2H3	CCOC1=NC(F)=CC2=NC(=NN12)S(=O)(=O)NC1=C(C=CC=C1Cl)C(=O)OC	BIKACRYIQSLICJ-UHFFFAOYSA-N	86453
2-Ethyl-3-methylpyrazine	DTXSID4047464	15707-23-0	C7H10N2	122.084	Cosmetic ingredient	InChI=1S/C7H10N2/c1-3-7-6(2)8-4-5-9-7/h4-5H,3H2,1-2H3	CCC1=NC=CN=C1C	LNIMMWYNSBZESE-UHFFFAOYSA-N	27457
3,5-Dimethylpyridine	DTXSID5052254	591-22-0	C7H9N	107.073	Chemical Industrial	InChI=1S/C7H9N/c1-6-3-7(2)5-8-4-6/h3-5H,1-2H3	CC1=CC(C)=CN=C1	HWWYDZCSSYKIAD-UHFFFAOYSA-N	11565
Bromadiolone	DTXSID9032589	28772-56-7	C30H23BrO4	526.078	Pesticide	InChI=1S/C30H23BrO4/c31-23-16-14-20(15-17-23)19-10-12-22(13-11-19)26(32)18-25(21-6-2-1-3-7-21)28-29(33)24-8-4-5-9-27(24)35-30(28)34/h1-17,25-26,32-33H,18H2	OC(CC(C1=CC=CC=C1)C1=C(O)C2=C(OC1=O)C=CC=C2)C1=CC=C(C=C1)C1=CC=C(Br)C=C1	OWNRRUFOJXFKCU-UHFFFAOYSA-N	54680085
Iodoform	DTXSID4020743	75-47-8	CHI3	393.721	Pharmaceutical	InChI=1S/CHI3/c2-1(3)4/h1H	IC(I)I	OKJPEAGHQZHRQV-UHFFFAOYSA-N	6374
2-Acetylthiazole	DTXSID0030162	24295-03-2	C5H5NOS	127.009	Cosmetic ingredient	InChI=1S/C5H5NOS/c1-4(7)5-6-2-3-8-5/h2-3H,1H3	CC(=O)C1=NC=CS1	MOMFXATYAINJML-UHFFFAOYSA-N	520108
Dihexylamine	DTXSID1022009	143-16-8	C12H27N	185.214	Chemical Industrial	InChI=1S/C12H27N/c1-3-5-7-9-11-13-12-10-8-6-4-2/h13H,3-12H2,1-2H3	CCCCCCNCCCCCC	PXSXRABJBXYMFT-UHFFFAOYSA-N	8920
Indium(III) chloride hydrate	DTXSID7047512	143983-91-9	Cl3H4InO2	255.832	Chemical Industrial	InChI=1S/3ClH.In.2H2O/h3*1H;;2*1H2/q;;;+3;;/p-3	O.O.Cl[In](Cl)Cl	CDMSGDWIWMVTBA-UHFFFAOYSA-K
(-)-(E)-Caryophyllene	DTXSID8024739	87-44-5	C15H24	204.188	Food Additive	InChI=1S/C15H24/c1-11-6-5-7-12(2)13-10-15(3,4)14(13)9-8-11/h6,13-14H,2,5,7-10H2,1,3-4H3/b11-6+/t13-,14-/m1/s1	[H][C@]12CC(C)(C)[C@]1([H])CC\C(C)=C\CCC2=C	NPNUFJAVOOONJE-GFUGXAQUSA-N	5281515
Acetoacetanilide	DTXSID0024397	102-01-2	C10H11NO2	177.079	Chemical Industrial	InChI=1S/C10H11NO2/c1-8(12)7-10(13)11-9-5-3-2-4-6-9/h2-6H,7H2,1H3,(H,11,13)	CC(=O)CC(=O)NC1=CC=CC=C1	DYRDKSSFIWVSNM-UHFFFAOYSA-N	7592
Tetraethyleneglycol dimethacrylate	DTXSID6044515	109-17-1	C16H26O7	330.168	Chemical Industrial	InChI=1S/C16H26O7/c1-13(2)15(17)22-11-9-20-7-5-19-6-8-21-10-12-23-16(18)14(3)4/h1,3,5-12H2,2,4H3	CC(=C)C(=O)OCCOCCOCCOCCOC(=O)C(C)=C	LTHJXDSHSVNJKG-UHFFFAOYSA-N	7980
Biurea	DTXSID6024628	110-21-4	C2H6N4O2	118.049	Chemical Industrial	InChI=1S/C2H6N4O2/c3-1(7)5-6-2(4)8/h(H3,3,5,7)(H3,4,6,8)	NC(=O)NNC(N)=O	ULUZGMIUTMRARO-UHFFFAOYSA-N	8039
Thymine	DTXSID4052342	65-71-4	C5H6N2O2	126.043	Pharmaceutical	InChI=1S/C5H6N2O2/c1-3-2-6-5(9)7-4(3)8/h2H,1H3,(H2,6,7,8,9)	CC1=CNC(=O)NC1=O	RWQNBRDOKXIBIV-UHFFFAOYSA-N	1135
Nitrosoheptamethyleneimine	DTXSID1021039	20917-49-1	C7H14N2O	142.111	Chemical Industrial	InChI=1S/C7H14N2O/c10-8-9-6-4-2-1-3-5-7-9/h1-7H2	O=NN1CCCCCCC1	RCFKQVLHWYOSFF-UHFFFAOYSA-N	30360
4-Hexylresorcinol	DTXSID1020699	136-77-6	C12H18O2	194.131	Cosmetic ingredient	InChI=1S/C12H18O2/c1-2-3-4-5-6-10-7-8-11(13)9-12(10)14/h7-9,13-14H,2-6H2,1H3	CCCCCCC1=C(O)C=C(O)C=C1	WFJIVOKAWHGMBH-UHFFFAOYSA-N	3610
Glycidyl trimethylammonium chloride	DTXSID1044643	3033-77-0	C6H14ClNO	151.076	Chemical Industrial	InChI=1S/C6H14NO.ClH/c1-7(2,3)4-6-5-8-6;/h6H,4-5H2,1-3H3;1H/q+1;/p-1	[Cl-].C[N+](C)(C)CC1CO1	PUVAFTRIIUSGLK-UHFFFAOYSA-M	18206
Glycoluril	DTXSID6031380	496-46-8	C4H6N4O2	142.049	Chemical Industrial	InChI=1S/C4H6N4O2/c9-3-5-1-2(7-3)8-4(10)6-1/h1-2H,(H2,5,7,9)(H2,6,8,10)	O=C1NC2NC(=O)NC2N1	VPVSTMAPERLKKM-UHFFFAOYSA-N	62347
Isoxaflutole	DTXSID5034723	141112-29-0	C15H12F3NO4S	359.044	Pesticide	InChI=1S/C15H12F3NO4S/c1-24(21,22)12-6-9(15(16,17)18)4-5-10(12)13(20)11-7-19-23-14(11)8-2-3-8/h4-8H,2-3H2,1H3	CS(=O)(=O)C1=C(C=CC(=C1)C(F)(F)F)C(=O)C1=C(ON=C1)C1CC1	OYIKARCXOQLFHF-UHFFFAOYSA-N	84098
Sodium dichloroisocyanurate	DTXSID3024994	2893-78-9	C3Cl2N3NaO3	218.921	Pesticide	InChI=1S/C3HCl2N3O3.Na/c4-7-1(9)6-2(10)8(5)3(7)11;/h(H,6,9,10);/q;+1/p-1	[Na+].ClN1C(=O)[N-]C(=O)N(Cl)C1=O	MSFGZHUJTJBYFA-UHFFFAOYSA-M	16726
3-Methyl-1-phenyl-1H-pyrazol-5-amine	DTXSID6044517	1131-18-6	C10H11N3	173.095	Color Dyes	InChI=1S/C10H11N3/c1-8-7-10(11)13(12-8)9-5-3-2-4-6-9/h2-7H,11H2,1H3	CC1=NN(C(N)=C1)C1=CC=CC=C1	FMKMKBLHMONXJM-UHFFFAOYSA-N	70801
Ethyl methylphenylglycidate	DTXSID8020591	77-83-8	C12H14O3	206.094	Cosmetic ingredient	InChI=1S/C12H14O3/c1-3-14-11(13)10-12(2,15-10)9-7-5-4-6-8-9/h4-8,10H,3H2,1-2H3	CCOC(=O)C1OC1(C)C1=CC=CC=C1	LQKRYVGRPXFFAV-UHFFFAOYSA-N	6501
2-Methoxybenzaldehyde	DTXSID1051690	135-02-4	C8H8O2	136.052	Food Additive	InChI=1S/C8H8O2/c1-10-8-5-3-2-4-7(8)6-9/h2-6H,1H3	COC1=C(C=O)C=CC=C1	PKZJLOCLABXVMC-UHFFFAOYSA-N	8658
(Z)-11-Hexadecenal	DTXSID1032303	53939-28-9	C16H30O	238.23	Pesticide	InChI=1S/C16H30O/c1-2-3-4-5-6-7-8-9-10-11-12-13-14-15-16-17/h5-6,16H,2-4,7-15H2,1H3/b6-5-	CCCC\C=C/CCCCCCCCCC=O	AMTITFMUKRZZEE-WAYWQWQTSA-N	5364495
6-Amyl-alpha-pyrone	DTXSID0047589	27593-23-3	C10H14O2	166.099	Food Additive	InChI=1S/C10H14O2/c1-2-3-4-6-9-7-5-8-10(11)12-9/h5,7-8H,2-4,6H2,1H3	CCCCCC1=CC=CC(=O)O1	MAUFTTLGOUBZNA-UHFFFAOYSA-N	33960
Oxalic acid	DTXSID0025816	144-62-7	C2H2O4	89.9953	Surfactant	InChI=1S/C2H2O4/c3-1(4)2(5)6/h(H,3,4)(H,5,6)	OC(=O)C(O)=O	MUBZPKHOEPUJKR-UHFFFAOYSA-N	971
N-(Butoxymethyl)acrylamide	DTXSID9027443	1852-16-0	C8H15NO2	157.11	Plastic	InChI=1S/C8H15NO2/c1-3-5-6-11-7-9-8(10)4-2/h4H,2-3,5-7H2,1H3,(H,9,10)	CCCCOCNC(=O)C=C	UTSYWKJYFPPRAP-UHFFFAOYSA-N	15817
MK-812	DTXSID4047335	851916-42-2	C28H40F3N3O7	587.282	Pharmaceutical	InChI=1S/C24H34F3N3O3.C4H6O4/c1-15(2)23(7-4-18(11-23)29-20-6-9-33-14-21(20)32-3)22(31)30-8-5-19-16(13-30)10-17(12-28-19)24(25,26)27;5-3(6)1-2-4(7)8/h10,12,15,18,20-21,29H,4-9,11,13-14H2,1-3H3;1-2H2,(H,5,6)(H,7,8)/t18-,20+,21-,23+;/m1./s1	OC(=O)CCC([O-])=O.CO[C@@H]1COCC[C@@H]1[NH2+][C@@H]1CC[C@](C1)(C(C)C)C(=O)N1CCC2=C(C1)C=C(C=N2)C(F)(F)F	WPPJJJUIDYHHSM-PXUYIWLPSA-N	11180808
Clofencet-potassium	DTXSID7034460	82697-71-0	C13H10ClKN2O3	316.002	Pesticide	InChI=1S/C13H11ClN2O3.K/c1-2-10-12(13(18)19)11(17)7-15-16(10)9-5-3-8(14)4-6-9;/h3-7H,2H2,1H3,(H,18,19);/q;+1/p-1	[K+].CCC1=C(C([O-])=O)C(=O)C=NN1C1=CC=C(Cl)C=C1	NUUZKOFSZIWYSC-UHFFFAOYSA-M	123627
Phenolsulfonic acid	DTXSID1027390	1333-39-7	C6H6O4S	173.999	Pesticide
Dihydro-alpha-terpineol	DTXSID4041812	498-81-7	C10H20O	156.151	Chemical Industrial	InChI=1S/C10H20O/c1-8-4-6-9(7-5-8)10(2,3)11/h8-9,11H,4-7H2,1-3H3	CC1CCC(CC1)C(C)(C)O	UODXCYZDMHPIJE-UHFFFAOYSA-N	10353
Glyceryl monooctanoate	DTXSID8042006	26402-26-6	C11H22O4	218.152	Pesticide
(Ethylenedinitrilo)tetraacetonitrile	DTXSID9027603	5766-67-6	C10H12N6	216.112	Chemical Industrial	InChI=1S/C10H12N6/c11-1-5-15(6-2-12)9-10-16(7-3-13)8-4-14/h5-10H2	N#CCN(CCN(CC#N)CC#N)CC#N	FDWRKVKXYZRYOD-UHFFFAOYSA-N	21984
Benzyl 4-hydroxybenzoate	DTXSID9022526	94-18-8	C14H12O3	228.079	Pharmaceutical	InChI=1S/C14H12O3/c15-13-8-6-12(7-9-13)14(16)17-10-11-4-2-1-3-5-11/h1-9,15H,10H2	OC1=CC=C(C=C1)C(=O)OCC1=CC=CC=C1	MOZDKDIOPSPTBH-UHFFFAOYSA-N	7180
5,5'-Oxybis(2-benzofuran-1,3-dione)	DTXSID1044859	1823-59-2	C16H6O7	310.011	Chemical Industrial	InChI=1S/C16H6O7/c17-13-9-3-1-7(5-11(9)15(19)22-13)21-8-2-4-10-12(6-8)16(20)23-14(10)18/h1-6H	O=C1OC(=O)C2=C1C=CC(OC1=CC3=C(C=C1)C(=O)OC3=O)=C2	QQGYZOYWNCKGEK-UHFFFAOYSA-N	74574
4-Morpholinepropanamine	DTXSID4041521	123-00-2	C7H16N2O	144.126	Chemical Industrial	InChI=1S/C7H16N2O/c8-2-1-3-9-4-6-10-7-5-9/h1-8H2	NCCCN1CCOCC1	UIKUBYKUYUSRSM-UHFFFAOYSA-N	61055
2-Methylpropyl but-2-enoate	DTXSID7047691	589-66-2	C8H14O2	142.099	Food Additive	InChI=1S/C8H14O2/c1-4-5-8(9)10-6-7(2)3/h4-5,7H,6H2,1-3H3	CC=CC(=O)OCC(C)C	XDOWKOALJBOBBL-UHFFFAOYSA-N	61135
2-(Ethylamino)ethanol	DTXSID9021922	110-73-6	C4H11NO	89.0841	Cosmetic ingredient	InChI=1S/C4H11NO/c1-2-5-3-4-6/h5-6H,2-4H2,1H3	CCNCCO	MIJDSYMOBYNHOT-UHFFFAOYSA-N	8072
2-Chloro-5-trichloromethylpyridine	DTXSID4028967	69045-78-9	C6H3Cl4N	228.902	Chemical Industrial	InChI=1S/C6H3Cl4N/c7-5-2-1-4(3-11-5)6(8,9)10/h1-3H	ClC1=CC=C(C=N1)C(Cl)(Cl)Cl	VLJIVLGVKMTBOD-UHFFFAOYSA-N	50293
Diisodecylphenyl phosphite	DTXSID3027877	25550-98-5	C26H47O3P	438.326	Chemical Industrial
1-Octyl-2-pyrrolidone	DTXSID4036435	2687-94-7	C12H23NO	197.178	Chemical Industrial	InChI=1S/C12H23NO/c1-2-3-4-5-6-7-10-13-11-8-9-12(13)14/h2-11H2,1H3	CCCCCCCCN1CCCC1=O	WPPOGHDFAVQKLN-UHFFFAOYSA-N	3033871
3-Methylpyridine	DTXSID9021897	108-99-6	C6H7N	93.0578	Pharmaceutical	InChI=1S/C6H7N/c1-6-3-2-4-7-5-6/h2-5H,1H3	CC1=CC=CN=C1	ITQTTZVARXURQS-UHFFFAOYSA-N	7970
Tris(2-methoxyethoxy)vinylsilane	DTXSID5027356	1067-53-4	C11H24O6Si	280.134	Chemical Industrial	InChI=1S/C11H24O6Si/c1-5-18(15-9-6-12-2,16-10-7-13-3)17-11-8-14-4/h5H,1,6-11H2,2-4H3	COCCO[Si](OCCOC)(OCCOC)C=C	WOXXJEVNDJOOLV-UHFFFAOYSA-N	14025
Dimethyl phosphate	DTXSID5025150	813-78-5	C2H7O4P	126.008	Flame Retardant	InChI=1S/C2H7O4P/c1-5-7(3,4)6-2/h1-2H3,(H,3,4)	COP(O)(=O)OC	KKUKTXOBAWVSHC-UHFFFAOYSA-N	13134
Fenazaquin	DTXSID4040476	120928-09-8	C20H22N2O	306.173	Pesticide	InChI=1S/C20H22N2O/c1-20(2,3)16-10-8-15(9-11-16)12-13-23-19-17-6-4-5-7-18(17)21-14-22-19/h4-11,14H,12-13H2,1-3H3	CC(C)(C)C1=CC=C(CCOC2=NC=NC3=C2C=CC=C3)C=C1	DMYHGDXADUDKCQ-UHFFFAOYSA-N	86356
1-(2,6-Dichlorophenyl)-2-indolinone	DTXSID6046979	15362-40-0	C14H9Cl2NO	277.006	Pharmaceutical	InChI=1S/C14H9Cl2NO/c15-10-5-3-6-11(16)14(10)17-12-7-2-1-4-9(12)8-13(17)18/h1-7H,8H2	ClC1=CC=CC(Cl)=C1N1C(=O)CC2=C1C=CC=C2	JCICIFOYVSPMHG-UHFFFAOYSA-N	27211
1,4-Dioxacycloheptadecane-5,17-dione	DTXSID1044774	105-95-3	C15H26O4	270.183	Food Additive	InChI=1S/C15H26O4/c16-14-10-8-6-4-2-1-3-5-7-9-11-15(17)19-13-12-18-14/h1-13H2	O=C1CCCCCCCCCCCC(=O)OCCO1	XRHCAGNSDHCHFJ-UHFFFAOYSA-N	61014
1-Phenyl-3-methyl-5-pyrazolone	DTXSID9021130	89-25-8	C10H10N2O	174.079	Color Dyes	InChI=1S/C10H10N2O/c1-8-7-10(13)12(11-8)9-5-3-2-4-6-9/h2-6H,7H2,1H3	CC1=NN(C(=O)C1)C1=CC=CC=C1	QELUYTUMUWHWMC-UHFFFAOYSA-N	4021
Nizatidine	DTXSID5023376	76963-41-2	C12H21N5O2S2	331.114	Pharmaceutical	InChI=1S/C12H21N5O2S2/c1-13-11(6-17(18)19)14-4-5-20-8-10-9-21-12(15-10)7-16(2)3/h6,9,13-14H,4-5,7-8H2,1-3H3	CNC(NCCSCC1=CSC(CN(C)C)=N1)=C[N+]([O-])=O	SGXXNSQHWDMGGP-UHFFFAOYSA-N	4513
4,4'-(Isopropylidenebis(4,1-phenyleneoxy))dianiline	DTXSID5051650	13080-86-9	C27H26N2O2	410.199	Chemical Industrial	InChI=1S/C27H26N2O2/c1-27(2,19-3-11-23(12-4-19)30-25-15-7-21(28)8-16-25)20-5-13-24(14-6-20)31-26-17-9-22(29)10-18-26/h3-18H,28-29H2,1-2H3	CC(C)(C1=CC=C(OC2=CC=C(N)C=C2)C=C1)C1=CC=C(OC2=CC=C(N)C=C2)C=C1	KMKWGXGSGPYISJ-UHFFFAOYSA-N	83119
trans-Hex-3-en-1-ol	DTXSID1022138	928-97-2	C6H12O	100.089	Cosmetic ingredient	InChI=1S/C6H12O/c1-2-3-4-5-6-7/h3-4,7H,2,5-6H2,1H3/b4-3+	CC\C=C\CCO	UFLHIIWVXFIJGU-ONEGZZNKSA-N	5284503
alpha,beta-Thujone	DTXSID3040774	76231-76-0	C10H16O	152.12	Chemical Industrial	InChI=1S/C10H16O/c1-6(2)10-4-8(10)7(3)9(11)5-10/h6-8H,4-5H2,1-3H3/t7?,8-,10+/m1/s1	[H][C@]12C[C@]1(CC(=O)C2C)C(C)C	USMNOWBWPHYOEA-VWHDNNRLSA-N	10931629
1-Butanol	DTXSID1021740	71-36-3	C4H10O	74.0732	Food Additive	InChI=1S/C4H10O/c1-2-3-4-5/h5H,2-4H2,1H3	CCCCO	LRHPLDYGYMQRHN-UHFFFAOYSA-N	263
Dipentylamine	DTXSID4024931	2050-92-2	C10H23N	157.183	Chemical Industrial	InChI=1S/C10H23N/c1-3-5-7-9-11-10-8-6-4-2/h11H,3-10H2,1-2H3	CCCCCNCCCCC	JACMPVXHEARCBO-UHFFFAOYSA-N	16316
(Z)-Dichloropropene	DTXSID1032305	10061-01-5	C3H4Cl2	109.969	Pesticide	InChI=1S/C3H4Cl2/c4-2-1-3-5/h1-2H,3H2/b2-1-	ClC\C=C/Cl	UOORRWUZONOOLO-UPHRSURJSA-N	5280970
Triethyl phosphite	DTXSID2026991	122-52-1	C6H15O3P	166.076	Chemical Industrial	InChI=1S/C6H15O3P/c1-4-7-10(8-5-2)9-6-3/h4-6H2,1-3H3	CCOP(OCC)OCC	BDZBKCUKTQZUTL-UHFFFAOYSA-N	31215
Profluralin	DTXSID2044559	26399-36-0	C14H16F3N3O4	347.109	Pesticide	InChI=1S/C14H16F3N3O4/c1-2-5-18(8-9-3-4-9)13-11(19(21)22)6-10(14(15,16)17)7-12(13)20(23)24/h6-7,9H,2-5,8H2,1H3	CCCN(CC1CC1)C1=C(C=C(C=C1[N+]([O-])=O)C(F)(F)F)[N+]([O-])=O	ITVQAKZNYJEWKS-UHFFFAOYSA-N	33500
2,6,8-Trimethyl-4-nonanone	DTXSID7026998	123-18-2	C12H24O	184.183	Cosmetic ingredient	InChI=1S/C12H24O/c1-9(2)6-11(5)8-12(13)7-10(3)4/h9-11H,6-8H2,1-5H3	CC(C)CC(C)CC(=O)CC(C)C	GFWVDQCGGDBTBS-UHFFFAOYSA-N	61057
Deflazacort	DTXSID9020378	14484-47-0	C25H31NO6	441.215	Pharmaceutical	InChI=1S/C25H31NO6/c1-13-26-25(20(30)12-31-14(2)27)21(32-13)10-18-17-6-5-15-9-16(28)7-8-23(15,3)22(17)19(29)11-24(18,25)4/h7-9,17-19,21-22,29H,5-6,10-12H2,1-4H3/t17-,18-,19-,21+,22+,23-,24-,25+/m0/s1	[H][C@@]12C[C@@]3([H])[C@]4([H])CCC5=CC(=O)C=C[C@]5(C)[C@@]4([H])[C@@H](O)C[C@]3(C)[C@@]1(N=C(C)O2)C(=O)COC(C)=O	FBHSPRKOSMHSIF-GRMWVWQJSA-N	189821
2-Chlorobenzonitrile	DTXSID5052593	873-32-5	C7H4ClN	137.003	Chemical Industrial	InChI=1S/C7H4ClN/c8-7-4-2-1-3-6(7)5-9/h1-4H	ClC1=CC=CC=C1C#N	NHWQMJMIYICNBP-UHFFFAOYSA-N	13391
Flurochloridone	DTXSID0041987	61213-25-0	C12H10Cl2F3NO	311.009	Pesticide	InChI=1S/C12H10Cl2F3NO/c13-5-7-6-18(11(19)10(7)14)9-3-1-2-8(4-9)12(15,16)17/h1-4,7,10H,5-6H2	FC(F)(F)C1=CC=CC(=C1)N1CC(CCl)C(Cl)C1=O	OQZCSNDVOWYALR-UHFFFAOYSA-N	91677
2,2'-Bipyridine	DTXSID9040635	366-18-7	C10H8N2	156.069	Chemical Industrial	InChI=1S/C10H8N2/c1-3-7-11-9(5-1)10-6-2-4-8-12-10/h1-8H	C1=CC=C(N=C1)C1=CC=CC=N1	ROFVEXUMMXZLPA-UHFFFAOYSA-N	1474
N-(1-Naphthyl)ethylenediamine dihydrochloride	DTXSID8020917	1465-25-4	C12H16Cl2N2	258.069	Chemical Industrial	InChI=1S/C12H14N2.2ClH/c13-8-9-14-12-7-3-5-10-4-1-2-6-11(10)12;;/h1-7,14H,8-9,13H2;2*1H	Cl.Cl.NCCNC1=C2C=CC=CC2=CC=C1	MZNYWPRCVDMOJG-UHFFFAOYSA-N	15107
Phenol red	DTXSID8022408	143-74-8	C19H14O5S	354.056	Cosmetic ingredient	InChI=1S/C19H14O5S/c20-15-9-5-13(6-10-15)19(14-7-11-16(21)12-8-14)17-3-1-2-4-18(17)25(22,23)24-19/h1-12,20-21H	OC1=CC=C(C=C1)C1(OS(=O)(=O)C2=C1C=CC=C2)C1=CC=C(O)C=C1	BELBBZDIHDAJOR-UHFFFAOYSA-N	4766
1,6-Hexanediamine	DTXSID5024922	124-09-4	C6H16N2	116.131	Chemical Industrial	InChI=1S/C6H16N2/c7-5-3-1-2-4-6-8/h1-8H2	NCCCCCCN	NAQMVNRVTILPCV-UHFFFAOYSA-N	16402
Celestolide	DTXSID9044536	13171-00-1	C17H24O	244.183	Food Additive	InChI=1S/C17H24O/c1-11(18)14-9-12(16(2,3)4)10-15-13(14)7-8-17(15,5)6/h9-10H,7-8H2,1-6H3	CC(=O)C1=CC(=CC2=C1CCC2(C)C)C(C)(C)C	IKTHMQYJOWTSJO-UHFFFAOYSA-N	61585
Dehydroacetic acid	DTXSID6020014	520-45-6	C8H8O4	168.042	Cosmetic ingredient	InChI=1S/C8H8O4/c1-4-3-6(10)7(5(2)9)8(11)12-4/h3,7H,1-2H3	CC(=O)C1C(=O)OC(C)=CC1=O	PGRHXDWITVMQBC-UHFFFAOYSA-N	122903
C.I. Disperse Orange 25	DTXSID5051999	31482-56-1	C17H17N5O2	323.138	Color Dyes	InChI=1S/C17H17N5O2/c1-2-21(13-3-12-18)16-8-4-14(5-9-16)19-20-15-6-10-17(11-7-15)22(23)24/h4-11H,2-3,13H2,1H3	CCN(CCC#N)C1=CC=C(C=C1)N=NC1=CC=C(C=C1)[N+]([O-])=O	ZSPPPAFDNHYXNW-UHFFFAOYSA-N	92278
2,4-Diaminobenzenesulfonic acid	DTXSID3044465	88-63-1	C6H8N2O3S	188.026	Color Dyes	InChI=1S/C6H8N2O3S/c7-4-1-2-6(5(8)3-4)12(9,10)11/h1-3H,7-8H2,(H,9,10,11)	NC1=CC=C(C(N)=C1)S(O)(=O)=O	JVMSQRAXNZPDHF-UHFFFAOYSA-N	66623
N,N,N-Trimethyloctadecan-1-aminium chloride	DTXSID1026902	112-03-8	C21H46ClN	347.332	Cosmetic ingredient	InChI=1S/C21H46N.ClH/c1-5-6-7-8-9-10-11-12-13-14-15-16-17-18-19-20-21-22(2,3)4;/h5-21H2,1-4H3;1H/q+1;/p-1	[Cl-].CCCCCCCCCCCCCCCCCC[N+](C)(C)C	VBIIFPGSPJYLRR-UHFFFAOYSA-M	8156
Dichlofenthion	DTXSID8040274	97-17-6	C10H13Cl2O3PS	313.97	Pesticide	InChI=1S/C10H13Cl2O3PS/c1-3-13-16(17,14-4-2)15-10-6-5-8(11)7-9(10)12/h5-7H,3-4H2,1-2H3	CCOP(=S)(OCC)OC1=CC=C(Cl)C=C1Cl	WGOWCPGHOCIHBW-UHFFFAOYSA-N	7328
3,7-Dimethyloctanal	DTXSID4044826	5988-91-0	C10H20O	156.151	Food Additive	InChI=1S/C10H20O/c1-9(2)5-4-6-10(3)7-8-11/h8-10H,4-7H2,1-3H3	CC(C)CCCC(C)CC=O	UCSIFMPORANABL-UHFFFAOYSA-N	110747
1-Phenyl-3,3-dimethyltriazene	DTXSID5021128	7227-91-0	C8H11N3	149.095	Chemical Industrial	InChI=1S/C8H11N3/c1-11(2)10-9-8-6-4-3-5-7-8/h3-7H,1-2H3	CN(C)N=NC1=CC=CC=C1	LLROQAGEAVDYFP-UHFFFAOYSA-N	23654
Flucythrinate	DTXSID0022301	70124-77-5	C26H23F2NO4	451.16	Pesticide	InChI=1S/C26H23F2NO4/c1-17(2)24(18-11-13-21(14-12-18)32-26(27)28)25(30)33-23(16-29)19-7-6-10-22(15-19)31-20-8-4-3-5-9-20/h3-15,17,23-24,26H,1-2H3	CC(C)C(C(=O)OC(C#N)C1=CC=CC(OC2=CC=CC=C2)=C1)C1=CC=C(OC(F)F)C=C1	GBIHOLCMZGAKNG-UHFFFAOYSA-N	50980
Triphenylbismuth	DTXSID6042498	603-33-8	C18H15Bi	440.098	Pesticide	InChI=1S/3C6H5.Bi/c3*1-2-4-6-5-3-1;/h3*1-5H;	C1=CC=C(C=C1)[Bi](C1=CC=CC=C1)C1=CC=CC=C1	ZHXAZZQXWJJBHA-UHFFFAOYSA-N	11774
N-Phenyl diethanolamine	DTXSID5021962	120-07-0	C10H15NO2	181.11	Chemical Industrial	InChI=1S/C10H15NO2/c12-8-6-11(7-9-13)10-4-2-1-3-5-10/h1-5,12-13H,6-9H2	OCCN(CCO)C1=CC=CC=C1	OJPDDQSCZGTACX-UHFFFAOYSA-N	8416
2,2,6,6-Tetramethylpiperidin-4-amine	DTXSID3044388	36768-62-4	C9H20N2	156.163	Plastic	InChI=1S/C9H20N2/c1-8(2)5-7(10)6-9(3,4)11-8/h7,11H,5-6,10H2,1-4H3	CC1(C)CC(N)CC(C)(C)N1	FTVFPPFZRRKJIH-UHFFFAOYSA-N	37524
Benzeneacetic acid, ethyl ester	DTXSID6044353	101-97-3	C10H12O2	164.084	Food Additive	InChI=1S/C10H12O2/c1-2-12-10(11)8-9-6-4-3-5-7-9/h3-7H,2,8H2,1H3	CCOC(=O)CC1=CC=CC=C1	DULCUDSUACXJJC-UHFFFAOYSA-N	7590
[(E)-3-phenylprop-2-enyl] (E)-3-phenylprop-2-enoate	DTXSID7047647	40918-97-6	C18H16O2	264.115	Food Additive	InChI=1S/C18H16O2/c19-18(14-13-17-10-5-2-6-11-17)20-15-7-12-16-8-3-1-4-9-16/h1-14H,15H2	O=C(OCC=CC1=CC=CC=C1)C=CC1=CC=CC=C1	NQBWNECTZUOWID-UHFFFAOYSA-N	31224
2-Hydroxyacetanilide	DTXSID8022082	614-80-2	C8H9NO2	151.063	Chemical Industrial	InChI=1S/C8H9NO2/c1-6(10)9-7-4-2-3-5-8(7)11/h2-5,11H,1H3,(H,9,10)	CC(=O)NC1=C(O)C=CC=C1	ADVGKWPZRIDURE-UHFFFAOYSA-N	11972
6-Methyl coumarin	DTXSID9025588	92-48-8	C10H8O2	160.052	Food Additive	InChI=1S/C10H8O2/c1-7-2-4-9-8(6-7)3-5-10(11)12-9/h2-6H,1H3	CC1=CC=C2OC(=O)C=CC2=C1	FXFYOPQLGGEACP-UHFFFAOYSA-N	7092
Diazoaminobenzene	DTXSID9024934	136-35-6	C12H11N3	197.095	Polycyclic Aromatic Hydrocarbon (PAH)	InChI=1S/C12H11N3/c1-3-7-11(8-4-1)13-15-14-12-9-5-2-6-10-12/h1-10H,(H,13,14)	N(N=NC1=CC=CC=C1)C1=CC=CC=C1	ALIFPGGMJDWMJH-UHFFFAOYSA-N	8689
Dicyclohexylcarbodiimide	DTXSID1023817	538-75-0	C13H22N2	206.178	Chemical Industrial	InChI=1S/C13H22N2/c1-3-7-12(8-4-1)14-11-15-13-9-5-2-6-10-13/h12-13H,1-10H2	C1CCC(CC1)N=C=NC1CCCCC1	QOSSAOTZNIDXMA-UHFFFAOYSA-N	10868
4-Chlorophenyl methyl sulfone	DTXSID3023974	98-57-7	C7H7ClO2S	189.986	Chemical Industrial	InChI=1S/C7H7ClO2S/c1-11(9,10)7-4-2-6(8)3-5-7/h2-5H,1H3	CS(=O)(=O)C1=CC=C(Cl)C=C1	LMCOQDVJBWVNNI-UHFFFAOYSA-N	7395
Ethoxyacetic acid	DTXSID7031294	627-03-2	C4H8O3	104.047	Chemical Industrial	InChI=1S/C4H8O3/c1-2-7-3-4(5)6/h2-3H2,1H3,(H,5,6)	CCOCC(O)=O	YZGQDNOIGFBYKF-UHFFFAOYSA-N	12301
Tetrasodium 1,3,6,8-pyrenetetrasulfonate	DTXSID9041233	59572-10-0	C16H6Na4O12S4	609.833	Chemical Industrial	InChI=1S/C16H10O12S4.4Na/c17-29(18,19)11-5-13(31(23,24)25)9-3-4-10-14(32(26,27)28)6-12(30(20,21)22)8-2-1-7(11)15(9)16(8)10;;;;/h1-6H,(H,17,18,19)(H,20,21,22)(H,23,24,25)(H,26,27,28);;;;/q;4*+1/p-4	[Na+].[Na+].[Na+].[Na+].[O-]S(=O)(=O)C1=CC(=C2C=CC3=C(C=C(C4=CC=C1C2=C34)S([O-])(=O)=O)S([O-])(=O)=O)S([O-])(=O)=O	UZBIRLJMURQVMX-UHFFFAOYSA-J	81017
Ethyl 2,4-dimethyl-1,3-dioxolane-2-acetate	DTXSID4047549	6290-17-1	C9H16O4	188.105	Food Additive	InChI=1S/C9H16O4/c1-4-11-8(10)5-9(3)12-6-7(2)13-9/h7H,4-6H2,1-3H3	CCOC(=O)CC1(C)OCC(C)O1	GSIXJEIRJVOUFB-UHFFFAOYSA-N	95392
Bisphenol A diglycidyl ether	DTXSID6024624	1675-54-3	C21H24O4	340.167	Chemical Industrial	InChI=1S/C21H24O4/c1-21(2,15-3-7-17(8-4-15)22-11-19-13-24-19)16-5-9-18(10-6-16)23-12-20-14-25-20/h3-10,19-20H,11-14H2,1-2H3	CC(C)(C1=CC=C(OCC2CO2)C=C1)C1=CC=C(OCC2CO2)C=C1	LCFVJGUPQDGYKZ-UHFFFAOYSA-N	2286
Digoxin	DTXSID5022934	20830-75-5	C41H64O14	780.43	Pharmaceutical	InChI=1S/C41H64O14/c1-19-36(47)28(42)15-34(50-19)54-38-21(3)52-35(17-30(38)44)55-37-20(2)51-33(16-29(37)43)53-24-8-10-39(4)23(13-24)6-7-26-27(39)14-31(45)40(5)25(9-11-41(26,40)48)22-12-32(46)49-18-22/h12,19-21,23-31,33-38,42-45,47-48H,6-11,13-18H2,1-5H3/t19-,20-,21-,23-,24+,25-,26-,27+,28+,29+,30+,31-,33+,34+,35+,36-,37-,38-,39+,40+,41+/m1/s1	C[C@H]1O[C@H](C[C@H](O)[C@@H]1O)O[C@H]1[C@@H](O)C[C@H](O[C@H]2[C@@H](O)C[C@H](O[C@H]3CC[C@@]4(C)[C@H](CC[C@@H]5[C@@H]4C[C@@H](O)[C@]4(C)[C@H](CC[C@]54O)C4=CC(=O)OC4)C3)O[C@@H]2C)O[C@@H]1C	LTMHDMANZUZIPE-PUGKRICDSA-N	2724385
Procaine hydrochloride	DTXSID1044435	51-05-8	C13H21ClN2O2	272.129	Pharmaceutical	InChI=1S/C13H20N2O2.ClH/c1-3-15(4-2)9-10-17-13(16)11-5-7-12(14)8-6-11;/h5-8H,3-4,9-10,14H2,1-2H3;1H	Cl.CCN(CC)CCOC(=O)C1=CC=C(N)C=C1	HCBIBCJNVBAKAB-UHFFFAOYSA-N	4914
(Z)-3-Hexen-1-ol	DTXSID6022137	928-96-1	C6H12O	100.089	Food Additive	InChI=1S/C6H12O/c1-2-3-4-5-6-7/h3-4,7H,2,5-6H2,1H3/b4-3-	CC\C=C/CCO	UFLHIIWVXFIJGU-ARJAWSKDSA-N	5281167
Sulfosuccinic acid	DTXSID8042426	5138-18-1	C4H6O7S	197.983	Chemical Industrial	InChI=1S/C4H6O7S/c5-3(6)1-2(4(7)8)12(9,10)11/h2H,1H2,(H,5,6)(H,7,8)(H,9,10,11)	OC(=O)CC(C(O)=O)S(O)(=O)=O	ULUAUXLGCMPNKK-UHFFFAOYSA-N	21220
Atorvastatin	DTXSID8029868	134523-00-5	C33H35FN2O5	558.253	Pharmaceutical	InChI=1S/C33H35FN2O5/c1-21(2)31-30(33(41)35-25-11-7-4-8-12-25)29(22-9-5-3-6-10-22)32(23-13-15-24(34)16-14-23)36(31)18-17-26(37)19-27(38)20-28(39)40/h3-16,21,26-27,37-38H,17-20H2,1-2H3,(H,35,41)(H,39,40)/t26-,27-/m1/s1	CC(C)C1=C(C(=O)NC2=CC=CC=C2)C(=C(N1CC[C@@H](O)C[C@@H](O)CC(O)=O)C1=CC=C(F)C=C1)C1=CC=CC=C1	XUKUURHRXDUEBC-KAYWLYCHSA-N	60823
Trimethylamine	DTXSID2026238	75-50-3	C3H9N	59.0735	Food Additive	InChI=1S/C3H9N/c1-4(2)3/h1-3H3	CN(C)C	GETQZCLCWQTVFV-UHFFFAOYSA-N	1146
Phenyl dihydrogen phosphate	DTXSID6044981	701-64-4	C6H7O4P	174.008	Pharmaceutical	InChI=1S/C6H7O4P/c7-11(8,9)10-6-4-2-1-3-5-6/h1-5H,(H2,7,8,9)	OP(O)(=O)OC1=CC=CC=C1	CMPQUABWPXYYSH-UHFFFAOYSA-N	12793
Octyl beta-D-glucopyranoside	DTXSID6042234	29836-26-8	C14H28O6	292.189	Surfactant	InChI=1S/C14H28O6/c1-2-3-4-5-6-7-8-19-14-13(18)12(17)11(16)10(9-15)20-14/h10-18H,2-9H2,1H3/t10-,11-,12+,13-,14-/m1/s1	CCCCCCCCO[C@@H]1O[C@H](CO)[C@@H](O)[C@H](O)[C@H]1O	HEGSGKPQLMEBJL-RKQHYHRCSA-N	62852
SEX	DTXSID1044801	140-90-9	C3H5NaOS2	143.968	Chemical Industrial	InChI=1S/C3H6OS2.Na/c1-2-4-3(5)6;/h2H2,1H3,(H,5,6);/q;+1/p-1	[Na+].CCOC([S-])=S	RZFBEFUNINJXRQ-UHFFFAOYSA-M	8823
2-Chloro-N-phenylacetamide	DTXSID3041409	587-65-5	C8H8ClNO	169.029	Chemical Industrial	InChI=1S/C8H8ClNO/c9-6-8(11)10-7-4-2-1-3-5-7/h1-5H,6H2,(H,10,11)	ClCC(=O)NC1=CC=CC=C1	VONWPEXRCLHKRJ-UHFFFAOYSA-N	11485
Salicylaldehyde	DTXSID1021792	90-02-8	C7H6O2	122.037	Food Additive	InChI=1S/C7H6O2/c8-5-6-3-1-2-4-7(6)9/h1-5,9H	OC1=CC=CC=C1C=O	SMQUZDBALVYZAC-UHFFFAOYSA-N	6998
Dimethyl adipate	DTXSID8025096	627-93-0	C8H14O4	174.089	Food Additive	InChI=1S/C8H14O4/c1-11-7(9)5-3-4-6-8(10)12-2/h3-6H2,1-2H3	COC(=O)CCCCC(=O)OC	UDSFAEKRVUSQDD-UHFFFAOYSA-N	12329
2-[2-(2-Butoxyethoxy)ethoxy]ethanol	DTXSID7021520	143-22-6	C10H22O4	206.152	Chemical Industrial	InChI=1S/C10H22O4/c1-2-3-5-12-7-9-14-10-8-13-6-4-11/h11H,2-10H2,1H3	CCCCOCCOCCOCCO	COBPKKZHLDDMTB-UHFFFAOYSA-N	8923
N,N'-Dibutylthiourea	DTXSID8042187	109-46-6	C9H20N2S	188.135	Chemical Industrial	InChI=1S/C9H20N2S/c1-3-5-7-10-9(12)11-8-6-4-2/h3-8H2,1-2H3,(H2,10,11,12)	CCCCNC(=S)NCCCC	KFFQABQEJATQAT-UHFFFAOYSA-N	2723622
Amitrole	DTXSID0020076	61-82-5	C2H4N4	84.0436	Pesticide	InChI=1S/C2H4N4/c3-2-4-1-5-6-2/h1H,(H3,3,4,5,6)	NC1=NNC=N1	KLSJWNVTNUYHDU-UHFFFAOYSA-N	1639
Sulisobenzone	DTXSID2042436	4065-45-6	C14H12O6S	308.035	Cosmetic ingredient	InChI=1S/C14H12O6S/c1-20-12-8-11(15)10(7-13(12)21(17,18)19)14(16)9-5-3-2-4-6-9/h2-8,15H,1H3,(H,17,18,19)	COC1=C(C=C(C(=O)C2=CC=CC=C2)C(O)=C1)S(O)(=O)=O	CXVGEDCSTKKODG-UHFFFAOYSA-N	19988
Isobornyl propanoate	DTXSID2042062	2756-56-1	C13H22O2	210.162	Food Additive	InChI=1S/C13H22O2/c1-5-11(14)15-10-8-9-6-7-13(10,4)12(9,2)3/h9-10H,5-8H2,1-4H3/t9-,10-,13+/m0/s1	CCC(=O)O[C@H]1C[C@@H]2CC[C@@]1(C)C2(C)C	FAFMZORPAAGQFV-OUJBWJOFSA-N	23617863
N-Butyl-p-toluenesulfonamide	DTXSID7042198	1907-65-9	C11H17NO2S	227.098	Chemical Industrial	InChI=1S/C11H17NO2S/c1-3-4-9-12-15(13,14)11-7-5-10(2)6-8-11/h5-8,12H,3-4,9H2,1-2H3	CCCCNS(=O)(=O)C1=CC=C(C)C=C1	RQUXYBHREKXNKT-UHFFFAOYSA-N	61285
Tris(2-chloroisopropyl)phosphate	DTXSID5026259	13674-84-5	C9H18Cl3O4P	326.001	Flame Retardant	InChI=1S/C9H18Cl3O4P/c1-7(4-10)14-17(13,15-8(2)5-11)16-9(3)6-12/h7-9H,4-6H2,1-3H3	CC(CCl)OP(=O)(OC(C)CCl)OC(C)CCl	KVMPUXDNESXNOH-UHFFFAOYSA-N	26176
Tolbutamide	DTXSID8021359	64-77-7	C12H18N2O3S	270.104	Pharmaceutical	InChI=1S/C12H18N2O3S/c1-3-4-9-13-12(15)14-18(16,17)11-7-5-10(2)6-8-11/h5-8H,3-4,9H2,1-2H3,(H2,13,14,15)	CCCCNC(=O)NS(=O)(=O)C1=CC=C(C)C=C1	JLRGJRBPOGGCBT-UHFFFAOYSA-N	5505
Chlorfenvinphos	DTXSID7034250	470-90-6	C12H14Cl3O4P	357.97	Pesticide	InChI=1S/C12H14Cl3O4P/c1-3-17-20(16,18-4-2)19-12(8-13)10-6-5-9(14)7-11(10)15/h5-8H,3-4H2,1-2H3	CCOP(=O)(OCC)OC(=CCl)C1=C(Cl)C=C(Cl)C=C1	FSAVDKDHPDSCTO-UHFFFAOYSA-N	10107
Sodium phenolate	DTXSID4027072	139-02-6	C6H5NaO	116.024	Cosmetic ingredient	InChI=1S/C6H6O.Na/c7-6-4-2-1-3-5-6;/h1-5,7H;/q;+1/p-1	[Na+].[O-]C1=CC=CC=C1	NESLWCLHZZISNB-UHFFFAOYSA-M	996
2-Aminobenzimidazole	DTXSID1024465	934-32-7	C7H7N3	133.064	Pesticide	InChI=1S/C7H7N3/c8-7-9-5-3-1-2-4-6(5)10-7/h1-4H,(H3,8,9,10)	NC1=NC2=CC=CC=C2N1	JWYUFVNJZUSCSM-UHFFFAOYSA-N	13624
N-Methylhydrazinecarbothioamide	DTXSID7044390	6610-29-3	C2H7N3S	105.036	Chemical Industrial	InChI=1S/C2H7N3S/c1-4-2(6)5-3/h3H2,1H3,(H2,4,5,6)	CNC(=S)NN	PTVZQOAHCSKAAS-UHFFFAOYSA-N	2723853
Diallyldimethylammonium chloride	DTXSID4027650	7398-69-8	C8H16ClN	161.097	Chemical Industrial	InChI=1S/C8H16N.ClH/c1-5-7-9(3,4)8-6-2;/h5-6H,1-2,7-8H2,3-4H3;1H/q+1;/p-1	[Cl-].C[N+](C)(CC=C)CC=C	GQOKIYDTHHZSCJ-UHFFFAOYSA-M	33287
8-Hydroxyquinoline sulfate	DTXSID6025436	134-31-6	C18H16N2O6S	388.073	Cosmetic ingredient	InChI=1S/2C9H7NO.H2O4S/c2*11-8-5-1-3-7-4-2-6-10-9(7)8;1-5(2,3)4/h2*1-6,11H;(H2,1,2,3,4)	OS(O)(=O)=O.OC1=C2N=CC=CC2=CC=C1.OC1=C2N=CC=CC2=CC=C1	YYVFXSYQSOZCOQ-UHFFFAOYSA-N	1923
Linalyl acetate	DTXSID7026946	115-95-7	C12H20O2	196.146	Food Additive	InChI=1S/C12H20O2/c1-6-12(5,14-11(4)13)9-7-8-10(2)3/h6,8H,1,7,9H2,2-5H3	CC(C)=CCCC(C)(OC(C)=O)C=C	UWKAYLJWKGQEPM-UHFFFAOYSA-N	8294
5-Methyl-2-phenyl-2-hexenal	DTXSID9047419	21834-92-4	C13H16O	188.12	Food Additive	InChI=1S/C13H16O/c1-11(2)8-9-13(10-14)12-6-4-3-5-7-12/h3-7,9-11H,8H2,1-2H3	CC(C)CC=C(C=O)C1=CC=CC=C1	YURDCJXYOLERLO-UHFFFAOYSA-N	576026
Hydrazine sulfate	DTXSID8020703	10034-93-2	H6N2O4S	130.005	Chemical Industrial	InChI=1S/H4N2.H2O4S/c1-2;1-5(2,3)4/h1-2H2;(H2,1,2,3,4)	NN.OS(O)(=O)=O	ZGCHATBSUIJLRL-UHFFFAOYSA-N
Pyrrole	DTXSID5021910	109-97-7	C4H5N	67.0422	Food Additive	InChI=1S/C4H5N/c1-2-4-5-3-1/h1-5H	N1C=CC=C1	KAESVJOAVNADME-UHFFFAOYSA-N	8027
2-Carboxyethyl acrylate	DTXSID2027834	24615-84-7	C6H8O4	144.042	Chemical Industrial	InChI=1S/C6H8O4/c1-2-6(9)10-4-3-5(7)8/h2H,1,3-4H2,(H,7,8)	OC(=O)CCOC(=O)C=C	CYUZOYPRAQASLN-UHFFFAOYSA-N	90558
5-Ethyl-2-methylpyridine	DTXSID7021861	104-90-5	C8H11N	121.089	Food Additive	InChI=1S/C8H11N/c1-3-8-5-4-7(2)9-6-8/h4-6H,3H2,1-2H3	CCC1=CN=C(C)C=C1	NTSLROIKFLNUIJ-UHFFFAOYSA-N	7728
3-(Chloromethyl)-1,2,3-benzotriazin-4(3H)-one	DTXSID2027830	24310-41-6	C8H6ClN3O	195.02	Pesticide	InChI=1S/C8H6ClN3O/c9-5-12-8(13)6-3-1-2-4-7(6)10-11-12/h1-4H,5H2	ClCN1N=NC2=C(C=CC=C2)C1=O	DIBUQPIFKGWZDT-UHFFFAOYSA-N	90462
3,6-Dimethyl-2,5-dioxo-1,4-dioxane	DTXSID7041253	95-96-5	C6H8O4	144.042	Plastic	InChI=1S/C6H8O4/c1-3-5(7)10-4(2)6(8)9-3/h3-4H,1-2H3	CC1OC(=O)C(C)OC1=O	JJTUDXZGHPGLLC-UHFFFAOYSA-N	7272
3,7-Dimethylocta-1,6-dien-3-yl propanoate	DTXSID1047574	144-39-8	C13H22O2	210.162	Food Additive	InChI=1S/C13H22O2/c1-6-12(14)15-13(5,7-2)10-8-9-11(3)4/h7,9H,2,6,8,10H2,1,3-5H3	CCC(=O)OC(C)(CCC=C(C)C)C=C	WAQIIHCCEMGYKP-UHFFFAOYSA-N	61098
1,4-Benzenediamine dihydrochloride	DTXSID8021141	624-18-0	C6H10Cl2N2	180.022	Color Dyes	InChI=1S/C6H8N2.2ClH/c7-5-1-2-6(8)4-3-5;;/h1-4H,7-8H2;2*1H	Cl.Cl.NC1=CC=C(N)C=C1	IYXMNTLBLQNMLM-UHFFFAOYSA-N	7814
Triethylene glycol bis(3-tert-butyl-4-hydroxy-5-methylphenyl)propionate	DTXSID0044236	36443-68-2	C34H50O8	586.351	Chemical Industrial	InChI=1S/C34H50O8/c1-23-19-25(21-27(31(23)37)33(3,4)5)9-11-29(35)41-17-15-39-13-14-40-16-18-42-30(36)12-10-26-20-24(2)32(38)28(22-26)34(6,7)8/h19-22,37-38H,9-18H2,1-8H3	CC1=CC(CCC(=O)OCCOCCOCCOC(=O)CCC2=CC(C)=C(O)C(=C2)C(C)(C)C)=CC(=C1O)C(C)(C)C	QSRJVOOOWGXUDY-UHFFFAOYSA-N	91620
Furosemide	DTXSID6020648	54-31-9	C12H11ClN2O5S	330.008	Pharmaceutical	InChI=1S/C12H11ClN2O5S/c13-9-5-10(15-6-7-2-1-3-20-7)8(12(16)17)4-11(9)21(14,18)19/h1-5,15H,6H2,(H,16,17)(H2,14,18,19)	NS(=O)(=O)C1=C(Cl)C=C(NCC2=CC=CO2)C(=C1)C(O)=O	ZZUFCTLCJUWOSV-UHFFFAOYSA-N	3440
3,4,5,6-Tetrachloropyridine-2-carbonitrile	DTXSID8027795	17824-83-8	C6Cl4N2	239.882	Chemical Industrial	InChI=1S/C6Cl4N2/c7-3-2(1-11)12-6(10)5(9)4(3)8	ClC1=NC(C#N)=C(Cl)C(Cl)=C1Cl	KFPBGJYBKSQIAI-UHFFFAOYSA-N	87323
2-Allylphenol	DTXSID3022164	1745-81-9	C9H10O	134.073	Pharmaceutical	InChI=1S/C9H10O/c1-2-5-8-6-3-4-7-9(8)10/h2-4,6-7,10H,1,5H2	OC1=CC=CC=C1CC=C	QIRNGVVZBINFMX-UHFFFAOYSA-N	15624
4-Methylpyridine	DTXSID4021892	108-89-4	C6H7N	93.0578	Chemical Industrial	InChI=1S/C6H7N/c1-6-2-4-7-5-3-6/h2-5H,1H3	CC1=CC=NC=C1	FKNQCJSGGFJEIZ-UHFFFAOYSA-N	7963
Tetraethylammonium bromide	DTXSID9044457	71-91-0	C8H20BrN	209.078	Flame Retardant	InChI=1S/C8H20N.BrH/c1-5-9(6-2,7-3)8-4;/h5-8H2,1-4H3;1H/q+1;/p-1	[Br-].CC[N+](CC)(CC)CC	HWCKGOZZJDHMNC-UHFFFAOYSA-M	5413
(4-Methylphenoxy) acetic acid ethyl ester	DTXSID8047428	67028-40-4	C11H14O3	194.094	Food Additive	InChI=1S/C11H14O3/c1-3-13-11(12)8-14-10-6-4-9(2)5-7-10/h4-7H,3,8H2,1-2H3	CCOC(=O)COC1=CC=C(C)C=C1	UMNOIMVMNARUSB-UHFFFAOYSA-N	4047281
1-Chlorooctane	DTXSID0021543	111-85-3	C8H17Cl	148.102	Disinfection By-Product	InChI=1S/C8H17Cl/c1-2-3-4-5-6-7-8-9/h2-8H2,1H3	CCCCCCCCCl	CNDHHGUSRIZDSL-UHFFFAOYSA-N	8142
Diallylamine	DTXSID1024918	124-02-7	C6H11N	97.0891	Chemical Industrial	InChI=1S/C6H11N/c1-3-5-7-6-4-2/h3-4,7H,1-2,5-6H2	C=CCNCC=C	DYUWTXWIYMHBQS-UHFFFAOYSA-N	31279
Panthenol	DTXSID3044598	16485-10-2	C9H19NO4	205.131	Surfactant	InChI=1S/C9H19NO4/c1-9(2,6-12)7(13)8(14)10-4-3-5-11/h7,11-13H,3-6H2,1-2H3,(H,10,14)	CC(C)(CO)C(O)C(=O)NCCCO	SNPLKNRPJHDVJA-UHFFFAOYSA-N	4678
2,3-Dihydro-1H-indene	DTXSID4052132	496-11-7	C9H10	118.078	Pesticide	InChI=1S/C9H10/c1-2-5-9-7-3-6-8(9)4-1/h1-2,4-5H,3,6-7H2	C1CC2=CC=CC=C2C1	PQNFLJBBNBOBRQ-UHFFFAOYSA-N	10326
Phenmedipham	DTXSID1024255	13684-63-4	C16H16N2O4	300.111	Pesticide	InChI=1S/C16H16N2O4/c1-11-5-3-6-12(9-11)18-16(20)22-14-8-4-7-13(10-14)17-15(19)21-2/h3-10H,1-2H3,(H,17,19)(H,18,20)	COC(=O)NC1=CC(OC(=O)NC2=CC=CC(C)=C2)=CC=C1	IDOWTHOLJBTAFI-UHFFFAOYSA-N	24744
Rhodamine 6G	DTXSID1021243	989-38-8	C28H31ClN2O3	478.202	Color Dyes	InChI=1S/C28H31N2O3.ClH/c1-6-29-23-15-25-21(13-17(23)4)27(19-11-9-10-12-20(19)28(31)32-8-3)22-14-18(5)24(30-7-2)16-26(22)33-25;/h9-16,29-30H,6-8H2,1-5H3;1H/q+1;/p-1	[Cl-].CCNC1=CC2=[O+]C3=C(C=C(C)C(NCC)=C3)C(=C2C=C1C)C1=C(C=CC=C1)C(=O)OCC	XFKVYXCRNATCOO-UHFFFAOYSA-M	13807
4,4'-Di-tert-butylbiphenyl	DTXSID4048193	1625-91-8	C20H26	266.203	Chemical Industrial	InChI=1S/C20H26/c1-19(2,3)17-11-7-15(8-12-17)16-9-13-18(14-10-16)20(4,5)6/h7-14H,1-6H3	CC(C)(C)C1=CC=C(C=C1)C1=CC=C(C=C1)C(C)(C)C	CDKCEZNPAYWORX-UHFFFAOYSA-N	74195
alpha-Pinene	DTXSID4026501	80-56-8	C10H16	136.125	Food Additive	InChI=1S/C10H16/c1-7-4-5-8-6-9(7)10(8,2)3/h4,8-9H,5-6H2,1-3H3	CC1=CCC2CC1C2(C)C	GRWFGVWFFZKLTI-UHFFFAOYSA-N	6654
CP-114271	DTXSID2047274	113734-18-2	C17H19F3N2O4S	404.102	Pharmaceutical	InChI=1S/C17H19F3N2O4S/c1-10(6-11-2-4-12(5-3-11)26-8-15(24)25)21-7-14(23)13-9-27-16(22-13)17(18,19)20/h2-5,9-10,14,21,23H,6-8H2,1H3,(H,24,25)	CC(CC1=CC=C(OCC(O)=O)C=C1)NCC(O)C1=CSC(=N1)C(F)(F)F	YVIXXPCJZAUQHJ-UHFFFAOYSA-N	18551400
Flutamide	DTXSID7032004	13311-84-7	C11H11F3N2O3	276.072	Pharmaceutical	InChI=1S/C11H11F3N2O3/c1-6(2)10(17)15-7-3-4-9(16(18)19)8(5-7)11(12,13)14/h3-6H,1-2H3,(H,15,17)	CC(C)C(=O)NC1=CC(=C(C=C1)[N+]([O-])=O)C(F)(F)F	MKXKFYHWDHIYRV-UHFFFAOYSA-N	3397
Octamethyltrisiloxane	DTXSID9040710	107-51-7	C8H24O2Si3	236.108	Surfactant	InChI=1S/C8H24O2Si3/c1-11(2,3)9-13(7,8)10-12(4,5)6/h1-8H3	C[Si](C)(C)O[Si](C)(C)O[Si](C)(C)C	CXQXSVUQTKDNFP-UHFFFAOYSA-N	24705
4-(2-Hydroxyethyl)morpholine	DTXSID2022090	622-40-2	C6H13NO2	131.095	Chemical Industrial	InChI=1S/C6H13NO2/c8-4-1-7-2-5-9-6-3-7/h8H,1-6H2	OCCN1CCOCC1	KKFDCBRMNNSAAW-UHFFFAOYSA-N	61163
N,N,N',N'-Tetrabutyl-1,6-hexanediamine	DTXSID1027920	27090-63-7	C22H48N2	340.382	Chemical Industrial	InChI=1S/C22H48N2/c1-5-9-17-23(18-10-6-2)21-15-13-14-16-22-24(19-11-7-3)20-12-8-4/h5-22H2,1-4H3	CCCCN(CCCC)CCCCCCN(CCCC)CCCC	UPPIBFVZIFKMFO-UHFFFAOYSA-N	94377
2-Methylpentanal	DTXSID9021978	123-15-9	C6H12O	100.089	Food Additive	InChI=1S/C6H12O/c1-3-4-6(2)5-7/h5-6H,3-4H2,1-2H3	CCCC(C)C=O	FTZILAQGHINQQR-UHFFFAOYSA-N	31245
Tolyltriazole	DTXSID0026171	29385-43-1	C7H7N3	133.064	Chemical Industrial
Pyridate	DTXSID2032639	55512-33-9	C19H23ClN2O2S	378.117	Pesticide	InChI=1S/C19H23ClN2O2S/c1-2-3-4-5-6-10-13-25-19(23)24-16-14-17(20)21-22-18(16)15-11-8-7-9-12-15/h7-9,11-12,14H,2-6,10,13H2,1H3	CCCCCCCCSC(=O)OC1=CC(Cl)=NN=C1C1=CC=CC=C1	JTZCTMAVMHRNTR-UHFFFAOYSA-N	41463
Ethyl 4-methylbenzoate	DTXSID5048211	94-08-6	C10H12O2	164.084	Cosmetic ingredient	InChI=1S/C10H12O2/c1-3-12-10(11)9-6-4-8(2)5-7-9/h4-7H,3H2,1-2H3	CCOC(=O)C1=CC=C(C)C=C1	NWPWRAWAUYIELB-UHFFFAOYSA-N	66743
2-Hydroxyethyl acrylate	DTXSID2022123	818-61-1	C5H8O3	116.047	Chemical Industrial	InChI=1S/C5H8O3/c1-2-5(7)8-4-3-6/h2,6H,1,3-4H2	OCCOC(=O)C=C	OMIGHNLMNHATMP-UHFFFAOYSA-N	13165
Dimethylcarbamoyl chloride	DTXSID1020512	79-44-7	C3H6ClNO	107.014	Chemical Industrial	InChI=1S/C3H6ClNO/c1-5(2)3(4)6/h1-2H3	CN(C)C(Cl)=O	YIIMEMSDCNDGTB-UHFFFAOYSA-N	6598
Sodium valproate	DTXSID5037072	1069-66-5	C8H15NaO2	166.097	Chemical Industrial	InChI=1S/C8H16O2.Na/c1-3-5-7(6-4-2)8(9)10;/h7H,3-6H2,1-2H3,(H,9,10);/q;+1/p-1	[Na+].CCCC(CCC)C([O-])=O	AEQFSUDEHCCHBT-UHFFFAOYSA-M	3121
Hydroxyurea	DTXSID6025438	127-07-1	CH4N2O2	76.0273	Pharmaceutical	InChI=1S/CH4N2O2/c2-1(4)3-5/h5H,(H3,2,3,4)	NC(=O)NO	VSNHCAURESNICA-UHFFFAOYSA-N	3657
Isopropyl acetate	DTXSID2025478	108-21-4	C5H10O2	102.068	Cosmetic ingredient	InChI=1S/C5H10O2/c1-4(2)7-5(3)6/h4H,1-3H3	CC(C)OC(C)=O	JMMWKPVZQRWMSS-UHFFFAOYSA-N	7915
Cariporide mesylate	DTXSID3047344	159138-81-5	C13H21N3O6S2	379.087	Pharmaceutical	InChI=1S/C12H17N3O3S.CH4O3S/c1-7(2)9-5-4-8(11(16)15-12(13)14)6-10(9)19(3,17)18;1-5(2,3)4/h4-7H,1-3H3,(H4,13,14,15,16);1H3,(H,2,3,4)	CS(O)(=O)=O.CC(C)C1=CC=C(C=C1S(C)(=O)=O)C(=O)N=C(N)N	FNDLQABGYJQJPH-UHFFFAOYSA-N	151172
Propofol	DTXSID6023523	2078-54-8	C12H18O	178.136	Pharmaceutical	InChI=1S/C12H18O/c1-8(2)10-6-5-7-11(9(3)4)12(10)13/h5-9,13H,1-4H3	CC(C)C1=CC=CC(C(C)C)=C1O	OLBCVFGFOZPWHH-UHFFFAOYSA-N	4943
gamma-Caprolactone	DTXSID8041298	695-06-7	C6H10O2	114.068	Food Additive	InChI=1S/C6H10O2/c1-2-5-3-4-6(7)8-5/h5H,2-4H2,1H3	CCC1CCC(=O)O1	JBFHTYHTHYHCDJ-UHFFFAOYSA-N	12756
Hydrocinnamic acid	DTXSID2047064	501-52-0	C9H10O2	150.068	Food Additive	InChI=1S/C9H10O2/c10-9(11)7-6-8-4-2-1-3-5-8/h1-5H,6-7H2,(H,10,11)	OC(=O)CCC1=CC=CC=C1	XMIIGOLPHOKFCH-UHFFFAOYSA-N	107
Bromocriptine mesylate	DTXSID6020197	22260-51-1	C33H44BrN5O8S	749.209	Pharmaceutical	InChI=1S/C32H40BrN5O5.CH4O3S/c1-16(2)12-24-29(40)37-11-7-10-25(37)32(42)38(24)30(41)31(43-32,17(3)4)35-28(39)18-13-20-19-8-6-9-22-26(19)21(27(33)34-22)14-23(20)36(5)15-18;1-5(2,3)4/h6,8-9,13,16-18,23-25,34,42H,7,10-12,14-15H2,1-5H3,(H,35,39);1H3,(H,2,3,4)/t18-,23-,24+,25+,31-,32+;/m1./s1	CS(O)(=O)=O.CC(C)C[C@@H]1N2C(=O)[C@](NC(=O)[C@H]3CN(C)[C@@H]4CC5=C(Br)NC6=CC=CC(=C56)C4=C3)(O[C@@]2(O)[C@@H]2CCCN2C1=O)C(C)C	NOJMTMIRQRDZMT-GSPXQYRGSA-N	31101
Di(2-methoxyethyl) phthalate	DTXSID8025094	117-82-8	C14H18O6	282.11	Chemical Industrial	InChI=1S/C14H18O6/c1-17-7-9-19-13(15)11-5-3-4-6-12(11)14(16)20-10-8-18-2/h3-6H,7-10H2,1-2H3	COCCOC(=O)C1=C(C=CC=C1)C(=O)OCCOC	HSUIVCLOAAJSRE-UHFFFAOYSA-N	8344
Diethylstilbestrol	DTXSID3020465	56-53-1	C18H20O2	268.146	Pharmaceutical	InChI=1S/C18H20O2/c1-3-17(13-5-9-15(19)10-6-13)18(4-2)14-7-11-16(20)12-8-14/h5-12,19-20H,3-4H2,1-2H3/b18-17+	CC\C(=C(\CC)C1=CC=C(O)C=C1)C1=CC=C(O)C=C1	RGLYKWWBQGJZGM-ISLYRVAYSA-N	448537
Ethyl anthranilate	DTXSID6025272	87-25-2	C9H11NO2	165.079	Food Additive	InChI=1S/C9H11NO2/c1-2-12-9(11)7-5-3-4-6-8(7)10/h3-6H,2,10H2,1H3	CCOC(=O)C1=C(N)C=CC=C1	TWLLPUMZVVGILS-UHFFFAOYSA-N	6877
Streptozotocin	DTXSID2021282	18883-66-4	C8H15N3O7	265.091	Pharmaceutical	InChI=1S/C8H15N3O7/c1-11(10-18)8(17)9-4(2-12)6(15)7(16)5(14)3-13/h2,4-7,13-16H,3H2,1H3,(H,9,17)/t4-,5+,6+,7+/m0/s1	CN(N=O)C(=O)N[C@@H](C=O)[C@@H](O)[C@H](O)[C@H](O)CO	AGRCPNMCOXLKFO-BDVNFPICSA-N	23615975
Dihexyl hexanedioate	DTXSID9026841	110-33-8	C18H34O4	314.246	Plastic	InChI=1S/C18H34O4/c1-3-5-7-11-15-21-17(19)13-9-10-14-18(20)22-16-12-8-6-4-2/h3-16H2,1-2H3	CCCCCCOC(=O)CCCCC(=O)OCCCCCC	HHECSPXBQJHZAF-UHFFFAOYSA-N	8046
4-Pyridinol	DTXSID2052310	626-64-2	C5H5NO	95.0371	Chemical Industrial	InChI=1S/C5H5NO/c7-5-1-3-6-4-2-5/h1-4H,(H,6,7)	OC1=CC=NC=C1	GCNTZFIIOFTKIY-UHFFFAOYSA-N	12290
Thiotepa	DTXSID0021339	52-24-4	C6H12N3PS	189.049	Pharmaceutical	InChI=1S/C6H12N3PS/c11-10(7-1-2-7,8-3-4-8)9-5-6-9/h1-6H2	S=P(N1CC1)(N1CC1)N1CC1	FOCVUCIESVLUNU-UHFFFAOYSA-N	5453
1-Chloroanthraquinone	DTXSID7052571	82-44-0	C14H7ClO2	242.013	Chemical Industrial	InChI=1S/C14H7ClO2/c15-11-7-3-6-10-12(11)14(17)9-5-2-1-4-8(9)13(10)16/h1-7H	ClC1=C2C(=O)C3=C(C=CC=C3)C(=O)C2=CC=C1	BOCJQSFSGAZAPQ-UHFFFAOYSA-N	6709
Cetirizine hydrochloride (1:2)	DTXSID2044268	83881-52-1	C21H27Cl3N2O3	460.109	Pharmaceutical	InChI=1S/C21H25ClN2O3.2ClH/c22-19-8-6-18(7-9-19)21(17-4-2-1-3-5-17)24-12-10-23(11-13-24)14-15-27-16-20(25)26;;/h1-9,21H,10-16H2,(H,25,26);2*1H	Cl.Cl.OC(=O)COCCN1CCN(CC1)C(C1=CC=CC=C1)C1=CC=C(Cl)C=C1	PGLIUCLTXOYQMV-UHFFFAOYSA-N	2678
Ethyl phthalyl ethyl glycolate	DTXSID3024100	84-72-0	C14H16O6	280.095	Chemical Industrial	InChI=1S/C14H16O6/c1-3-18-12(15)9-20-14(17)11-8-6-5-7-10(11)13(16)19-4-2/h5-8H,3-4,9H2,1-2H3	CCOC(=O)COC(=O)C1=CC=CC=C1C(=O)OCC	PZBLUWVMZMXIKZ-UHFFFAOYSA-N	6785
Linalyl formate	DTXSID2047642	115-99-1	C11H18O2	182.131	Food Additive	InChI=1S/C11H18O2/c1-5-11(4,13-9-12)8-6-7-10(2)3/h5,7,9H,1,6,8H2,2-4H3	CC(C)=CCCC(C)(OC=O)C=C	JZOCDHMHLGUPFI-UHFFFAOYSA-N	61040
N,N-dimethylpyridin-4-amine	DTXSID0044369	1122-58-3	C7H10N2	122.084	Chemical Industrial	InChI=1S/C7H10N2/c1-9(2)7-3-5-8-6-4-7/h3-6H,1-2H3	CN(C)C1=CC=NC=C1	VHYFNPMBLIVWCW-UHFFFAOYSA-N	14284
N,N-Dimethylbutylamine	DTXSID8047472	927-62-8	C6H15N	101.12	Chemical Industrial	InChI=1S/C6H15N/c1-4-5-6-7(2)3/h4-6H2,1-3H3	CCCCN(C)C	DJEQZVQFEPKLOY-UHFFFAOYSA-N	13563
Sodium 3-chloro-2-hydroxypropylsulfonate	DTXSID4044793	126-83-0	C3H6ClNaO4S	195.957	Chemical Industrial	InChI=1S/C3H7ClO4S.Na/c4-1-3(5)2-9(6,7)8;/h3,5H,1-2H2,(H,6,7,8);/q;+1/p-1	[Na+].OC(CCl)CS([O-])(=O)=O	TZLNJNUWVOGZJU-UHFFFAOYSA-M	31360
2,3-Dichloro-5-(trichloromethyl)pyridine	DTXSID7029534	69045-83-6	C6H2Cl5N	262.863	Chemical Industrial	InChI=1S/C6H2Cl5N/c7-4-1-3(6(9,10)11)2-12-5(4)8/h1-2H	ClC1=C(Cl)N=CC(=C1)C(Cl)(Cl)Cl	XVBWGQSXLITICX-UHFFFAOYSA-N	94647
Cyclopropanecarboxaldehyde	DTXSID0051736	1489-69-6	C4H6O	70.0419	Chemical Industrial	InChI=1S/C4H6O/c5-3-4-1-2-4/h3-4H,1-2H2	O=CC1CC1	JMYVMOUINOAAPA-UHFFFAOYSA-N	123114
Diallyl disulfide	DTXSID9035206	2179-57-9	C6H10S2	146.022	Food Additive	InChI=1S/C6H10S2/c1-3-5-7-8-6-4-2/h3-4H,1-2,5-6H2	C=CCSSCC=C	PFRGXCVKLLPLIP-UHFFFAOYSA-N	16590
4-Morpholinecarboxaldehyde	DTXSID7044427	4394-85-8	C5H9NO2	115.063	Chemical Industrial	InChI=1S/C5H9NO2/c7-5-6-1-3-8-4-2-6/h5H,1-4H2	O=CN1CCOCC1	LCEDQNDDFOCWGG-UHFFFAOYSA-N	20417
(Z)-Hexadec-9-enoic acid	DTXSID0041197	373-49-9	C16H30O2	254.225	Pharmaceutical	InChI=1S/C16H30O2/c1-2-3-4-5-6-7-8-9-10-11-12-13-14-15-16(17)18/h7-8H,2-6,9-15H2,1H3,(H,17,18)/b8-7-	CCCCCC\C=C/CCCCCCCC(O)=O	SECPZKHBENQXJG-FPLPWBNLSA-N	445638
4'-Fluoro-4-aminodiphenyl	DTXSID7020631	324-93-6	C12H10FN	187.08	Chemical Industrial	InChI=1S/C12H10FN/c13-11-5-1-9(2-6-11)10-3-7-12(14)8-4-10/h1-8H,14H2	NC1=CC=C(C=C1)C1=CC=C(F)C=C1	HTRVALPKPVGOSZ-UHFFFAOYSA-N	9462
1-Butyl-3-methylimidazolium chloride	DTXSID6031461	79917-90-1	C8H15ClN2	174.092	Chemical Industrial	InChI=1S/C8H15N2.ClH/c1-3-4-5-10-7-6-9(2)8-10;/h6-8H,3-5H2,1-2H3;1H/q+1;/p-1	[Cl-].CCCCN1C=C[N+](C)=C1	FHDQNOXQSTVAIC-UHFFFAOYSA-M	2734162
C.I. Disperse Blue 27	DTXSID3025209	15791-78-3	C22H16N2O7	420.096	Color Dyes	InChI=1S/C22H16N2O7/c25-10-9-11-1-3-12(4-2-11)23-13-5-7-15(26)19-17(13)21(28)18-14(24(30)31)6-8-16(27)20(18)22(19)29/h1-8,23,25-27H,9-10H2	OCCC1=CC=C(NC2=CC=C(O)C3=C2C(=O)C2=C(C=CC(O)=C2C3=O)[N+]([O-])=O)C=C1	VOCYGZAHYQXJOF-UHFFFAOYSA-N	5360487
(E)-2-Hexen-1-ol	DTXSID2047062	928-95-0	C6H12O	100.089	Cosmetic ingredient	InChI=1S/C6H12O/c1-2-3-4-5-6-7/h4-5,7H,2-3,6H2,1H3/b5-4+	CCC\C=C\CO	ZCHHRLHTBGRGOT-SNAWJCMRSA-N	5318042
(Z)-5-Octen-1-ol	DTXSID9047700	64275-73-6	C8H16O	128.12	Food Additive	InChI=1S/C8H16O/c1-2-3-4-5-6-7-8-9/h3-4,9H,2,5-8H2,1H3/b4-3-	CC\C=C/CCCCO	VDHRTASWKDTLER-ARJAWSKDSA-N	5352837
1-(5-Isopropyl-2-methyl-cyclohex-2-enyl)-propan-1-one	DTXSID8047422	31375-17-4	C13H22O	194.167	Cosmetic ingredient	InChI=1S/C13H22O/c1-5-13(14)12-8-11(9(2)3)7-6-10(12)4/h6,9,11-12H,5,7-8H2,1-4H3	CCC(=O)C1CC(CC=C1C)C(C)C	DZSVIVLGBJKQAP-UHFFFAOYSA-N	35785
2-sec-Butylcyclohexan-1-one	DTXSID4041818	14765-30-1	C10H18O	154.136	Food Additive	InChI=1S/C10H18O/c1-3-8(2)9-6-4-5-7-10(9)11/h8-9H,3-7H2,1-2H3	CCC(C)C1CCCCC1=O	RQXTZKGDMNIWJF-UHFFFAOYSA-N	61771
2-Fluoroacetic acid	DTXSID0041981	144-49-0	C2H3FO2	78.0117	Pesticide	InChI=1S/C2H3FO2/c3-1-2(4)5/h1H2,(H,4,5)	OC(=O)CF	QEWYKACRFQMRMB-UHFFFAOYSA-N	5237
Cybutryne	DTXSID3032416	28159-98-0	C11H19N5S	253.136	Pesticide	InChI=1S/C11H19N5S/c1-11(2,3)16-9-13-8(12-7-5-6-7)14-10(15-9)17-4/h7H,5-6H2,1-4H3,(H2,12,13,14,15,16)	CSC1=NC(NC(C)(C)C)=NC(NC2CC2)=N1	HDHLIWCXDDZUFH-UHFFFAOYSA-N	91590
2,4-Diisopropylphenol	DTXSID7042273	2934-05-6	C12H18O	178.136	Chemical Industrial	InChI=1S/C12H18O/c1-8(2)10-5-6-12(13)11(7-10)9(3)4/h5-9,13H,1-4H3	CC(C)C1=CC(C(C)C)=C(O)C=C1	KEUMBYCOWGLRBQ-UHFFFAOYSA-N	18048
Acetic acid, C8-10-branched alkyl esters, C9-rich	DTXSID0029848	108419-33-6	C11H22O2	186.162	Chemical Industrial
1-Pentadecanol	DTXSID0027270	629-76-5	C15H32O	228.245	Cosmetic ingredient	InChI=1S/C15H32O/c1-2-3-4-5-6-7-8-9-10-11-12-13-14-15-16/h16H,2-15H2,1H3	CCCCCCCCCCCCCCCO	REIUXOLGHVXAEO-UHFFFAOYSA-N	12397
Potassium nitrate	DTXSID4029692	7757-79-1	KNO3	100.952	Food Additive	InChI=1S/K.NO3/c;2-1(3)4/q+1;-1	[K+].[O-][N+]([O-])=O	FGIUAXJPYTZDNR-UHFFFAOYSA-N
Tiron	DTXSID7043950	149-45-1	C6H4Na2O8S2	313.914	Chemical Industrial	InChI=1S/C6H6O8S2.2Na/c7-4-1-3(15(9,10)11)2-5(6(4)8)16(12,13)14;;/h1-2,7-8H,(H,9,10,11)(H,12,13,14);;/q;2*+1/p-2	[Na+].[Na+].OC1=C(O)C(=CC(=C1)S([O-])(=O)=O)S([O-])(=O)=O	ISWQCIVKKSOKNN-UHFFFAOYSA-L	9002
N-Nitroso-N-methylurea	DTXSID4021006	684-93-5	C2H5N3O2	103.038	Pesticide	InChI=1S/C2H5N3O2/c1-5(4-7)2(3)6/h1H3,(H2,3,6)	CN(N=O)C(N)=O	ZRKWMRDKSOPRRS-UHFFFAOYSA-N	12699
2,6-Dimethylphenol	DTXSID9024063	576-26-1	C8H10O	122.073	Cosmetic ingredient	InChI=1S/C8H10O/c1-6-4-3-5-7(2)8(6)9/h3-5,9H,1-2H3	CC1=CC=CC(C)=C1O	NXXYKOUNUYWIHA-UHFFFAOYSA-N	11335
Sodium dodecyl sulfate	DTXSID1026031	151-21-3	C12H25NaO4S	288.137	Food Additive	InChI=1S/C12H26O4S.Na/c1-2-3-4-5-6-7-8-9-10-11-12-16-17(13,14)15;/h2-12H2,1H3,(H,13,14,15);/q;+1/p-1	[Na+].CCCCCCCCCCCCOS([O-])(=O)=O	DBMJMQXJHONAFJ-UHFFFAOYSA-M	8778
C.I. Acid Blue 22	DTXSID9044904	28631-66-5	C32H27N3O9S3	693.091	Color Dyes
Nicosulfuron	DTXSID6034764	111991-09-4	C15H18N6O6S	410.101	Pesticide	InChI=1S/C15H18N6O6S/c1-21(2)13(22)9-6-5-7-16-12(9)28(24,25)20-15(23)19-14-17-10(26-3)8-11(18-14)27-4/h5-8H,1-4H3,(H2,17,18,19,20,23)	COC1=CC(OC)=NC(NC(=O)NS(=O)(=O)C2=NC=CC=C2C(=O)N(C)C)=N1	RTCOGUMHFFWOJV-UHFFFAOYSA-N	73281
Thiourea	DTXSID9021348	62-56-6	CH4N2S	76.0095	Pesticide	InChI=1S/CH4N2S/c2-1(3)4/h(H4,2,3,4)	NC(N)=S	UMGDCJDMYOKAJW-UHFFFAOYSA-N	2723790
C.I. Acid Blue 74	DTXSID1020190	860-22-0	C16H8N2Na2O8S2	465.952	Color Dyes	InChI=1S/C16H10N2O8S2.2Na/c19-15-9-5-7(27(21,22)23)1-3-11(9)17-13(15)14-16(20)10-6-8(28(24,25)26)2-4-12(10)18-14;;/h1-6,17-18H,(H,21,22,23)(H,24,25,26);;/q;2*+1/p-2	[Na+].[Na+].[O-]S(=O)(=O)C1=CC=C2NC(C(=O)C2=C1)=C1NC2=CC=C(C=C2C1=O)S([O-])(=O)=O	KHLVKKOJDHCJMG-UHFFFAOYSA-L	3705
Propachlor	DTXSID4024274	1918-16-7	C11H14ClNO	211.076	Pesticide	InChI=1S/C11H14ClNO/c1-9(2)13(11(14)8-12)10-6-4-3-5-7-10/h3-7,9H,8H2,1-2H3	CC(C)N(C(=O)CCl)C1=CC=CC=C1	MFOUDYKPLGXPGO-UHFFFAOYSA-N	4931
Sodium abietate	DTXSID8042399	14351-66-7	C20H29NaO2	324.207	Chemical Industrial	InChI=1S/C20H30O2.Na/c1-13(2)14-6-8-16-15(12-14)7-9-17-19(16,3)10-5-11-20(17,4)18(21)22;/h7,12-13,16-17H,5-6,8-11H2,1-4H3,(H,21,22);/q;+1/p-1/t16-,17+,19+,20+;/m0./s1	[Na+].[H][C@]12CCC(=CC1=CC[C@@]1([H])[C@@](C)(CCC[C@]21C)C([O-])=O)C(C)C	ITCAUAYQCALGGV-XTICBAGASA-M	10569
Tributyltin methacrylate	DTXSID9035204	2155-70-6	C16H32O2Sn	376.142	Pesticide	InChI=1S/C4H6O2.3C4H9.Sn/c1-3(2)4(5)6;3*1-3-4-2;/h1H2,2H3,(H,5,6);3*1,3-4H2,2H3;/q;;;;+1/p-1	CCCC[Sn](CCCC)(CCCC)OC(=O)C(C)=C	LPUCKLOWOWADAC-UHFFFAOYSA-M	16682828
1,2-Benzenedicarboxylic acid, diundecyl ester, branched and linear	DTXSID4029565	85507-79-5	C38H56O6	608.408	Chemical Industrial
Salicylic acid	DTXSID7026368	69-72-7	C7H6O3	138.032	Surfactant	InChI=1S/C7H6O3/c8-6-4-2-1-3-5(6)7(9)10/h1-4,8H,(H,9,10)	OC(=O)C1=C(O)C=CC=C1	YGSDEFSMJLZEOE-UHFFFAOYSA-N	338
Carabersat	DTXSID6047319	184653-84-7	C20H20FNO4	357.138	Pharmaceutical	InChI=1S/C20H20FNO4/c1-11(23)13-6-9-16-15(10-13)17(18(24)20(2,3)26-16)22-19(25)12-4-7-14(21)8-5-12/h4-10,17-18,24H,1-3H3,(H,22,25)/t17-,18+/m0/s1	CC(=O)C1=CC2=C(OC(C)(C)[C@H](O)[C@H]2NC(=O)C2=CC=C(F)C=C2)C=C1	RCLXAPJEFHPYEG-ZWKOTPCHSA-N	193943
1,3,6-Hexanetricarbonitrile	DTXSID4041234	1772-25-4	C9H11N3	161.095	Chemical Industrial	InChI=1S/C9H11N3/c10-6-2-1-4-9(8-12)5-3-7-11/h9H,1-5H2	N#CCCCC(CCC#N)C#N	LNLFLMCWDHZINJ-UHFFFAOYSA-N	15678
Sodium ethasulfate	DTXSID1026033	126-92-1	C8H17NaO4S	232.075	Food Additive	InChI=1S/C8H18O4S.Na/c1-3-5-6-8(4-2)7-12-13(9,10)11;/h8H,3-7H2,1-2H3,(H,9,10,11);/q;+1/p-1	[Na+].CCCCC(CC)COS([O-])(=O)=O	DGSDBJMBHCQYGN-UHFFFAOYSA-M	31364
Crufomate	DTXSID1037515	299-86-5	C12H19ClNO3P	291.079	Pesticide	InChI=1S/C12H19ClNO3P/c1-12(2,3)9-6-7-11(10(13)8-9)17-18(15,14-4)16-5/h6-8H,1-5H3,(H,14,15)	CNP(=O)(OC)OC1=CC=C(C=C1Cl)C(C)(C)C	BOFHKBLZOYVHSI-UHFFFAOYSA-N	9300
Ethyltriethoxysilane	DTXSID7041962	78-07-9	C8H20O3Si	192.118	Chemical Industrial	InChI=1S/C8H20O3Si/c1-5-9-12(8-4,10-6-2)11-7-3/h5-8H2,1-4H3	CCO[Si](CC)(OCC)OCC	DENFJSAFJTVPJR-UHFFFAOYSA-N	6515
2-Methoxyphenol	DTXSID0023113	90-05-1	C7H8O2	124.052	Food Additive	InChI=1S/C7H8O2/c1-9-7-5-3-2-4-6(7)8/h2-5,8H,1H3	COC1=C(O)C=CC=C1	LHGVFZTZFXWLCP-UHFFFAOYSA-N	460
2-Hydroxyethyl octyl sulfide	DTXSID6032516	3547-33-9	C10H22OS	190.139	Pesticide	InChI=1S/C10H22OS/c1-2-3-4-5-6-7-9-12-10-8-11/h11H,2-10H2,1H3	CCCCCCCCSCCO	KXPXKNBDCUOENF-UHFFFAOYSA-N	19079
Dehydroepiandrosterone	DTXSID4020379	53-43-0	C19H28O2	288.209	Pesticide	InChI=1S/C19H28O2/c1-18-9-7-13(20)11-12(18)3-4-14-15-5-6-17(21)19(15,2)10-8-16(14)18/h3,13-16,20H,4-11H2,1-2H3/t13-,14-,15-,16-,18-,19-/m0/s1	[H][C@@]12CCC(=O)[C@@]1(C)CC[C@@]1([H])[C@@]2([H])CC=C2C[C@@H](O)CC[C@]12C	FMGSKLZLMKYGDP-USOAJAOKSA-N	5881
1-Phenylpropan-1-one	DTXSID2044470	93-55-0	C9H10O	134.073	Food Additive	InChI=1S/C9H10O/c1-2-9(10)8-6-4-3-5-7-8/h3-7H,2H2,1H3	CCC(=O)C1=CC=CC=C1	KRIOVPPHQSLHCZ-UHFFFAOYSA-N	7148
2-Amino-6-nitrobenzothiazole	DTXSID3024491	6285-57-0	C7H5N3O2S	195.01	Color Dyes	InChI=1S/C7H5N3O2S/c8-7-9-5-2-1-4(10(11)12)3-6(5)13-7/h1-3H,(H2,8,9)	NC1=NC2=CC=C(C=C2S1)[N+]([O-])=O	GPNAVOJCQIEKQF-UHFFFAOYSA-N	22704
1-(2-Hydroxyethyl)pyrrolidin-2-one	DTXSID7044922	3445-11-2	C6H11NO2	129.079	Chemical Industrial	InChI=1S/C6H11NO2/c8-5-4-7-3-1-2-6(7)9/h8H,1-5H2	OCCN1CCCC1=O	WDQFELCEOPFLCZ-UHFFFAOYSA-N	76980
1,2-Bis((chlorocarbonyl)oxy)ethane	DTXSID2051631	124-05-0	C4H4Cl2O4	185.949	Chemical Industrial	InChI=1S/C4H4Cl2O4/c5-3(7)9-1-2-10-4(6)8/h1-2H2	ClC(=O)OCCOC(Cl)=O	FMACOGSACRRIMK-UHFFFAOYSA-N	31282
Prednisolone	DTXSID9021184	50-24-8	C21H28O5	360.194	Pharmaceutical	InChI=1S/C21H28O5/c1-19-7-5-13(23)9-12(19)3-4-14-15-6-8-21(26,17(25)11-22)20(15,2)10-16(24)18(14)19/h5,7,9,14-16,18,22,24,26H,3-4,6,8,10-11H2,1-2H3/t14-,15-,16-,18+,19-,20-,21-/m0/s1	[H][C@]12[C@@H](O)C[C@@]3(C)[C@@H](CC[C@]3(O)C(=O)CO)[C@@H]1CCC1=CC(=O)C=C[C@]21C	OIGNJSKKLXVSLS-VWUMJDOOSA-N	5755
Ethyl cinnamate	DTXSID9022520	103-36-6	C11H12O2	176.084	Food Additive	InChI=1S/C11H12O2/c1-2-13-11(12)9-8-10-6-4-3-5-7-10/h3-9H,2H2,1H3	CCOC(=O)C=CC1=CC=CC=C1	KBEBGUQPQBELIU-UHFFFAOYSA-N	7649
Hexyl acrylate	DTXSID5022194	2499-95-8	C9H16O2	156.115	Chemical Industrial	InChI=1S/C9H16O2/c1-3-5-6-7-8-11-9(10)4-2/h4H,2-3,5-8H2,1H3	CCCCCCOC(=O)C=C	LNMQRPPRQDGUDR-UHFFFAOYSA-N	17259
2H-3,1-Benzoxazine-2,4(1H)-dione	DTXSID6026955	118-48-9	C8H5NO3	163.027	Pharmaceutical	InChI=1S/C8H5NO3/c10-7-5-3-1-2-4-6(5)9-8(11)12-7/h1-4H,(H,9,11)	O=C1NC2=C(C=CC=C2)C(=O)O1	TXJUTRJFNRYTHH-UHFFFAOYSA-N	8359
2,3-Hexanedione	DTXSID2047066	3848-24-6	C6H10O2	114.068	Food Additive	InChI=1S/C6H10O2/c1-3-4-6(8)5(2)7/h3-4H2,1-2H3	CCCC(=O)C(C)=O	MWVFCEVNXHTDNF-UHFFFAOYSA-N	19707
HC Red 3	DTXSID2021236	2871-01-4	C8H11N3O3	197.08	Cosmetic ingredient	InChI=1S/C8H11N3O3/c9-6-1-2-7(10-3-4-12)8(5-6)11(13)14/h1-2,5,10,12H,3-4,9H2	NC1=CC(=C(NCCO)C=C1)[N+]([O-])=O	GZGZVOLBULPDFD-UHFFFAOYSA-N	3465817
1H-Isoindole-1,3(2H)-diimine	DTXSID0044658	3468-11-9	C8H7N3	145.064	Chemical Industrial	InChI=1S/C8H7N3/c9-7-5-3-1-2-4-6(5)8(10)11-7/h1-4H,(H3,9,10,11)	N=C1NC(=N)C2=C1C=CC=C2	RZVCEPSDYHAHLX-UHFFFAOYSA-N	18980
2-Chloro-N,N-dimethyl-3-oxobutanamide	DTXSID1044489	5810-11-7	C6H10ClNO2	163.04	Chemical Industrial	InChI=1S/C6H10ClNO2/c1-4(9)5(7)6(10)8(2)3/h5H,1-3H3	CN(C)C(=O)C(Cl)C(C)=O	QJACRCAPQIYMIH-UHFFFAOYSA-N	93011
d-Carvone	DTXSID8020256	2244-16-8	C10H14O	150.104	Cosmetic ingredient	InChI=1S/C10H14O/c1-7(2)9-5-4-8(3)10(11)6-9/h4,9H,1,5-6H2,2-3H3/t9-/m0/s1	CC(=C)[C@H]1CC=C(C)C(=O)C1	ULDHMXUKGWMISQ-VIFPVBQESA-N	16724
2,2',5,5'-Tetrachlorobenzidine	DTXSID7021314	15721-02-5	C12H8Cl4N2	319.944	Chemical Industrial	InChI=1S/C12H8Cl4N2/c13-7-3-11(17)9(15)1-5(7)6-2-10(16)12(18)4-8(6)14/h1-4H,17-18H2	NC1=CC(Cl)=C(C=C1Cl)C1=CC(Cl)=C(N)C=C1Cl	UXOXUHMFQZEAFR-UHFFFAOYSA-N	27465
Sulfacetamide	DTXSID8026060	144-80-9	C8H10N2O3S	214.041	Pesticide	InChI=1S/C8H10N2O3S/c1-6(11)10-14(12,13)8-4-2-7(9)3-5-8/h2-5H,9H2,1H3,(H,10,11)	CC(=O)NS(=O)(=O)C1=CC=C(N)C=C1	SKIVFJLNDNKQPD-UHFFFAOYSA-N	5320
2,3-Diaminopyridine	DTXSID0051493	452-58-4	C5H7N3	109.064	Chemical Industrial	InChI=1S/C5H7N3/c6-4-2-1-3-8-5(4)7/h1-3H,6H2,(H2,7,8)	NC1=CC=CN=C1N	ZZYXNRREDYWPLN-UHFFFAOYSA-N	9956
Dodecyl 2-methylacrylate	DTXSID4027103	142-90-5	C16H30O2	254.225	Chemical Industrial	InChI=1S/C16H30O2/c1-4-5-6-7-8-9-10-11-12-13-14-18-16(17)15(2)3/h2,4-14H2,1,3H3	CCCCCCCCCCCCOC(=O)C(C)=C	GMSCBRSQMRDRCD-UHFFFAOYSA-N	8906
Cyclosporin A	DTXSID0020365	59865-13-3	C62H111N11O12	1201.84	Pharmaceutical	InChI=1S/C62H111N11O12/c1-25-27-28-40(15)52(75)51-56(79)65-43(26-2)58(81)67(18)33-48(74)68(19)44(29-34(3)4)55(78)66-49(38(11)12)61(84)69(20)45(30-35(5)6)54(77)63-41(16)53(76)64-42(17)57(80)70(21)46(31-36(7)8)59(82)71(22)47(32-37(9)10)60(83)72(23)50(39(13)14)62(85)73(51)24/h25,27,34-47,49-52,75H,26,28-33H2,1-24H3,(H,63,77)(H,64,76)(H,65,79)(H,66,78)/b27-25+/t40-,41+,42-,43+,44+,45+,46+,47+,49+,50+…	[H][C@@]1([C@H](O)[C@H](C)C\C=C\C)N(C)C(=O)[C@H](C(C)C)N(C)C(=O)[C@H](CC(C)C)N(C)C(=O)[C@H](CC(C)C)N(C)C(=O)[C@@H](C)NC(=O)[C@H](C)NC(=O)[C@H](CC(C)C)N(C)C(=O)[C@@H](NC(=O)[C@H](CC(C)C)N(C)C(=O)CN(C)C(=O)[C@H](CC)NC1=O)C(C)C	PMATZTZNYRCHOR-CGLBZJNRSA-N	5284373
dl-Norgestrel	DTXSID3047477	6533-00-2	C21H28O2	312.209	Pharmaceutical	InChI=1S/C21H28O2/c1-3-20-11-9-17-16-8-6-15(22)13-14(16)5-7-18(17)19(20)10-12-21(20,23)4-2/h2,13,16-19,23H,3,5-12H2,1H3/t16-,17+,18+,19-,20-,21-/m0/s1	[H][C@@]12CC[C@@](O)(C#C)[C@@]1(CC)CC[C@]1([H])[C@@]3([H])CCC(=O)C=C3CC[C@@]21[H]	WWYNJERNGUHSAO-XUDSTZEESA-N	13109
Alcohols, C16-18	DTXSID0028323	67762-27-0	C17H36O	256.277	Cosmetic ingredient
3-Dimethylaminophenol	DTXSID0025101	99-07-0	C8H11NO	137.084	Chemical Industrial	InChI=1S/C8H11NO/c1-9(2)7-4-3-5-8(10)6-7/h3-6,10H,1-2H3	CN(C)C1=CC=CC(O)=C1	MESJRHHDBDCQTH-UHFFFAOYSA-N	7421
Polypropylene glycol	DTXSID9027863	25322-69-4	(C3H6O)nH2O	76.0524	Pesticide
N,N-Dimethylacetamide	DTXSID5020499	127-19-5	C4H9NO	87.0684	Chemical Industrial	InChI=1S/C4H9NO/c1-4(6)5(2)3/h1-3H3	CN(C)C(C)=O	FXHOOIRPVKKKFG-UHFFFAOYSA-N	31374
Benzyl acetate	DTXSID0020151	140-11-4	C9H10O2	150.068	Food Additive	InChI=1S/C9H10O2/c1-8(10)11-7-9-5-3-2-4-6-9/h2-6H,7H2,1H3	CC(=O)OCC1=CC=CC=C1	QUKGYYKBILRGFE-UHFFFAOYSA-N	8785
FD&C Green No. 3	DTXSID3020673	2353-45-9	C37H34N2Na2O10S3	808.117	Color Dyes	InChI=1S/C37H36N2O10S3.2Na/c1-3-38(24-26-7-5-9-33(21-26)50(41,42)43)30-15-11-28(12-16-30)37(35-20-19-32(40)23-36(35)52(47,48)49)29-13-17-31(18-14-29)39(4-2)25-27-8-6-10-34(22-27)51(44,45)46;;/h5-23H,3-4,24-25H2,1-2H3,(H3,41,42,43,44,45,46,47,48,49);;/q;2*+1/p-2	[Na+].[Na+].CCN(CC1=CC(=CC=C1)S([O-])(=O)=O)C1=CC=C(C=C1)C(=C1C=CC(C=C1)=[N+](CC)CC1=CC(=CC=C1)S([O-])(=O)=O)C1=C(C=C(O)C=C1)S([O-])(=O)=O	RZSYLLSAWYUBPE-UHFFFAOYSA-L	16888
Sodium bisulfite, mixture of NaHSO3 and Na2S2O5	DTXSID8047218	NOCAS_47218	HNaO3S	103.954	Chemical Industrial
1,4-Diaminoanthraquinone	DTXSID2041252	128-95-0	C14H10N2O2	238.074	Color Dyes	InChI=1S/C14H10N2O2/c15-9-5-6-10(16)12-11(9)13(17)7-3-1-2-4-8(7)14(12)18/h1-6H,15-16H2	NC1=CC=C(N)C2=C1C(=O)C1=CC=CC=C1C2=O	FBMQNRKSAWNXBT-UHFFFAOYSA-N	31420
1-Propene tetramer	DTXSID6027634	6842-15-5	C12H24	168.188	Chemical Industrial
Oleic acid	DTXSID1025809	112-80-1	C18H34O2	282.256	Food Additive	InChI=1S/C18H34O2/c1-2-3-4-5-6-7-8-9-10-11-12-13-14-15-16-17-18(19)20/h9-10H,2-8,11-17H2,1H3,(H,19,20)/b10-9-	CCCCCCCC\C=C/CCCCCCCC(O)=O	ZQPPMHVWECSIRJ-KTKRTIGZSA-N	445639
Sodium L-ascorbate	DTXSID0020105	134-03-2	C6H7NaO6	198.014	Food Additive	InChI=1S/C6H8O6.Na/c7-1-2(8)5-3(9)4(10)6(11)12-5;/h2,5,7-10H,1H2;/q;+1/p-1/t2-,5+;/m0./s1	[Na+].OC[C@H](O)[C@H]1OC(=O)C(O)=C1[O-]	PPASLZSBLFJQEF-RXSVEWSESA-M	54670067
Pentaerythritol tetranitrate	DTXSID2023430	78-11-5	C5H8N4O12	316.014	Pharmaceutical	InChI=1S/C5H8N4O12/c10-6(11)18-1-5(2-19-7(12)13,3-20-8(14)15)4-21-9(16)17/h1-4H2	[O-][N+](=O)OCC(CO[N+]([O-])=O)(CO[N+]([O-])=O)CO[N+]([O-])=O	TZRXHJWUDPFEEY-UHFFFAOYSA-N	6518
Endosulfan I	DTXSID9037539	959-98-8	C9H6Cl6O3S	403.817	Flame Retardant	InChI=1S/C9H6Cl6O3S/c10-5-6(11)8(13)4-2-18-19(16)17-1-3(4)7(5,12)9(8,14)15/h3-4H,1-2H2/t3-,4+,7-,8+,19+	[H][C@]12CO[S@@](=O)OC[C@@]1([H])[C@@]1(Cl)C(Cl)=C(Cl)[C@]2(Cl)C1(Cl)Cl	RDYMFSUJUZBWLH-BEJSPLBDSA-N	12309460
Tetrapropyl orthosilicate	DTXSID9042382	682-01-9	C12H28O4Si	264.176	Chemical Industrial	InChI=1S/C12H28O4Si/c1-5-9-13-17(14-10-6-2,15-11-7-3)16-12-8-4/h5-12H2,1-4H3	CCCO[Si](OCCC)(OCCC)OCCC	ZQZCOBSUOFHDEE-UHFFFAOYSA-N	69627
ECC	DTXSID2027466	2386-87-0	C14H20O4	252.136	Chemical Industrial	InChI=1S/C14H20O4/c15-14(9-2-4-11-13(6-9)18-11)16-7-8-1-3-10-12(5-8)17-10/h8-13H,1-7H2	O=C(OCC1CCC2OC2C1)C1CCC2OC2C1	YXALYBMHAYZKAP-UHFFFAOYSA-N	16949
Chloromethyl methyl ether	DTXSID6020307	107-30-2	C2H5ClO	80.0029	Food Additive	InChI=1S/C2H5ClO/c1-4-2-3/h2H2,1H3	COCCl	XJUZRXYOEPSWMB-UHFFFAOYSA-N	7864
2-Hydroxybenzophenone	DTXSID5047879	117-99-7	C13H10O2	198.068	Chemical Industrial	InChI=1S/C13H10O2/c14-12-9-5-4-8-11(12)13(15)10-6-2-1-3-7-10/h1-9,14H	OC1=CC=CC=C1C(=O)C1=CC=CC=C1	HJIAMFHSAAEUKR-UHFFFAOYSA-N	8348
3,3'-Dimethylbenzidine dihydrochloride	DTXSID6020511	612-82-8	C14H18Cl2N2	284.085	Color Dyes	InChI=1S/C14H16N2.2ClH/c1-9-7-11(3-5-13(9)15)12-4-6-14(16)10(2)8-12;;/h3-8H,15-16H2,1-2H3;2*1H	Cl.Cl.CC1=C(N)C=CC(=C1)C1=CC(C)=C(N)C=C1	LUKPNZHXJRJBAN-UHFFFAOYSA-N	8413
4-(Hexyloxy)phenol	DTXSID4048195	18979-55-0	C12H18O2	194.131	Chemical Industrial	InChI=1S/C12H18O2/c1-2-3-4-5-10-14-12-8-6-11(13)7-9-12/h6-9,13H,2-5,10H2,1H3	CCCCCCOC1=CC=C(O)C=C1	XIIIHRLCKLSYNH-UHFFFAOYSA-N	29354
Maleic acid	DTXSID8021517	110-16-7	C4H4O4	116.011	Surfactant	InChI=1S/C4H4O4/c5-3(6)1-2-4(7)8/h1-2H,(H,5,6)(H,7,8)/b2-1-	OC(=O)\C=C/C(O)=O	VZCYOOQTPOCHFL-UPHRSURJSA-N	444266
Zinc pyrithione	DTXSID7026314	13463-41-7	C10H8N2O2S2Zn	315.932	Cosmetic ingredient	InChI=1S/2C5H4NOS.Zn/c2*7-6-4-2-1-3-5(6)8;/h2*1-4H;/q2*-1;+2	[O-]1N2C=CC=CC2=[S][Zn++]11[O-]N2C=CC=CC2=[S]1	PICXIOQBANWBIZ-UHFFFAOYSA-N	19659
Decane	DTXSID6024913	124-18-5	C10H22	142.172	Chemical Industrial	InChI=1S/C10H22/c1-3-5-7-9-10-8-6-4-2/h3-10H2,1-2H3	CCCCCCCCCC	DIOQZVSQGTUSAI-UHFFFAOYSA-N	15600
Ethyl benzoylacetate	DTXSID4047094	94-02-0	C11H12O3	192.079	Food Additive	InChI=1S/C11H12O3/c1-2-14-11(13)8-10(12)9-6-4-3-5-7-9/h3-7H,2,8H2,1H3	CCOC(=O)CC(=O)C1=CC=CC=C1	GKKZMYDNDDMXSE-UHFFFAOYSA-N	7170
Benzocaine	DTXSID8021804	94-09-7	C9H11NO2	165.079	Pharmaceutical	InChI=1S/C9H11NO2/c1-2-12-9(11)7-3-5-8(10)6-4-7/h3-6H,2,10H2,1H3	CCOC(=O)C1=CC=C(N)C=C1	BLFLLBZGZJTVJG-UHFFFAOYSA-N	2337
Spirotetramat	DTXSID7044342	203313-25-1	C21H27NO5	373.189	Pesticide	InChI=1S/C21H27NO5/c1-5-26-20(24)27-18-17(16-12-13(2)6-7-14(16)3)19(23)22-21(18)10-8-15(25-4)9-11-21/h6-7,12,15H,5,8-11H2,1-4H3,(H,22,23)/t15-,21+	CCOC(=O)OC1=C(C(=O)N[C@@]11CC[C@@H](CC1)OC)C1=C(C)C=CC(C)=C1	CLSVJBIHYWPGQY-GGYDESQDSA-N	9969573
Econazole nitrate	DTXSID6025226	24169-02-6	C18H16Cl3N3O4	443.021	Pharmaceutical	InChI=1S/C18H15Cl3N2O.HNO3/c19-14-3-1-13(2-4-14)11-24-18(10-23-8-7-22-12-23)16-6-5-15(20)9-17(16)21;2-1(3)4/h1-9,12,18H,10-11H2;(H,2,3,4)	O[N+]([O-])=O.ClC1=CC=C(COC(CN2C=CN=C2)C2=C(Cl)C=C(Cl)C=C2)C=C1	DDXORDQKGIZAME-UHFFFAOYSA-N	3198
1,1,1,3,5,5,5-Heptamethyltrisiloxane	DTXSID1038795	1873-88-7	C7H22O2Si3	222.093	Cosmetic ingredient	InChI=1S/C7H22O2Si3/c1-10(8-11(2,3)4)9-12(5,6)7/h10H,1-7H3	C[SiH](O[Si](C)(C)C)O[Si](C)(C)C	QNWOFLWXQGHSRH-UHFFFAOYSA-N	74640
Tonalide	DTXSID7041544	21145-77-7	C18H26O	258.198	Cosmetic ingredient	InChI=1S/C18H26O/c1-11-8-16-15(9-14(11)13(3)19)17(4,5)10-12(2)18(16,6)7/h8-9,12H,10H2,1-7H3	CC1CC(C)(C)C2=C(C=C(C)C(=C2)C(C)=O)C1(C)C	DNRJTBAOUJJKDY-UHFFFAOYSA-N	89440
Triphenylborane	DTXSID6027345	960-71-4	C18H15B	242.127	Chemical Industrial	InChI=1S/C18H15B/c1-4-10-16(11-5-1)19(17-12-6-2-7-13-17)18-14-8-3-9-15-18/h1-15H	C1=CC=C(C=C1)B(C1=CC=CC=C1)C1=CC=CC=C1	MXSVLWZRHLXFKH-UHFFFAOYSA-N	70400
(1R,2S,5R)-(-)-Menthol	DTXSID1022180	2216-51-5	C10H20O	156.151	Cosmetic ingredient	InChI=1S/C10H20O/c1-7(2)9-5-4-8(3)6-10(9)11/h7-11H,4-6H2,1-3H3/t8-,9+,10-/m1/s1	CC(C)[C@@H]1CC[C@@H](C)C[C@H]1O	NOOLISFMXDJSKH-KXUCPTDWSA-N	16666
2-Methoxy-2-phenylacetic acid	DTXSID9020829	7021-09-2	C9H10O3	166.063	Chemical Industrial	InChI=1S/C9H10O3/c1-12-8(9(10)11)7-5-3-2-4-6-7/h2-6,8H,1H3,(H,10,11)	COC(C(O)=O)C1=CC=CC=C1	DIWVBIXQCNRCFE-UHFFFAOYSA-N	107202
[truncated: 2,946 more rows]

## Sheet: Table S2
Table S2: Neutral Components of ToxCast Chemicals for Creating the CCS Library
Parent_CID	Name	Molecular_Formula	Monoisotopic_Mass	InChI	SMILES	InChIKey
[truncated: 4,285 more rows]

## Sheet: Table S3
Table S3: ESI+ CCS Values
[truncated: 1,914 more rows]

## Sheet: Table S4
Table S4: ESI- CCS Values
[truncated: 1,186 more rows]

## Sheet: Table S5
Table S5: APCI+ CCS Values
[truncated: 896 more rows]

## Sheet: Table S6
Table S6: All CCS Values
[truncated: 3,994 more rows]

[truncated: 6 more sheets: Table S7, Table S8, Table S9, Table S10, Table S11, Table S12]
